# Supplementary material for: Methionine consumption by cancer cells drives a progressive upregulation of PD-1 expression in CD4 T cells
Source: Nat Commun. 2023 May 5;14:2593. doi: 10.1038/s41467-023-38316-9 (PMC10162977; doi:10.1038/s41467-023-38316-9)
Supplement: Supplementary file 4 — Supplementary Data 1 [file 41467_2023_38316_MOESM4_ESM.xlsx]

## Sheet: Metabolomics Source Data_Fig 3c
	Metabolomics Data Set (LCMS)
	Name	Formula	Annot. DeltaMass [ppm]	Calc. MW	RT [min]	Area: sample_FM_1_pos.raw (F1)	Area: sample_FM_2_pos.raw (F2)	Area: sample_FM_3_pos.raw (F3)	Area: blank-7_pos.raw (F10)	Area: sample_Tsup_1_pos.raw (F4)	Area: sample_Tsup_2_pos.raw (F5)	Area: sample_Tsup_3_pos.raw (F6)	Area: sample_Tsup_Met_1_pos.raw (F7)	Area: sample_Tsup_Met_2_pos.raw (F8)	Area: sample_Tsup_Met_3_pos.raw (F9)	Group Area: FM	Group Area: Tsup	Group Area: TsupMet	Group CV [%]: FM	Group CV [%]: Tsup	Group CV [%]: TsupMet	Ratio: (FM) / (Tsup)	Ratio: (FM) / (TsupMet)	Ratio: (Tsup) / (TsupMet)	Log2 Fold Change: (FM) / (Tsup)	Log2 Fold Change: (FM) / (TsupMet)	Log2 Fold Change: (Tsup) / (TsupMet)	P-value: (FM) / (Tsup)	P-value: (FM) / (TsupMet)	P-value: (Tsup) / (TsupMet)
	L-(-)-Methionine	C5 H11 N O2 S	-0.55	149.051	6.053	3.99264e+08	4.863e+08	3.54248e+08	91296.5	8.38627e+07	6.35349e+07	5.57576e+07	3.9271e+09	3.20455e+09	3.13055e+09	3.99264e+08	6.35349e+07	3.20455e+09	16.2438	21.43	12.8653	6.284	0.125	0.02	2.65	-3	-5.66	2.82164e-05	1.11229e-05	4.69677e-07
	D-Serine	C3 H7 N O3	3.63	105.043	10.267	2.98415e+08	2.92175e+08	2.86624e+08	69621.4	8.80898e+07	7.11014e+07	6.74275e+07	1.51106e+08	1.54745e+08	1.42148e+08	2.92175e+08	7.11014e+07	1.51106e+08	2.01737	14.5923	4.34122	4.109	1.934	0.471	2.04	0.95	-1.09	2.83518e-06	0.000186243	0.000164046
	S-Adenosylmethionine	C15 H22 N6 O5 S	0.38	398.137	15.585	5.50939e+07	4.09744e+07	6.28795e+07	65683.9	1.72645e+06	1.50394e+06	1.87037e+06	2.08588e+07	1.97584e+07	4.82325e+06	5.50939e+07	1.72645e+06	1.97584e+07	20.9581	10.8579	59.1371	31.912	2.788	0.087	5	1.48	-3.52	0.000380888	0.0301885	0.00640806
	cystathionine	C7 H14 N2 O4 S	0	222.067	14.022	7.20604e+06	6.53676e+06	7.00462e+06	339170	692412	369495	217544	3.61559e+06	3.51647e+06	3.29475e+06	7.00462e+06	369495	3.51647e+06	4.9649	56.8624	4.72662	18.957	1.992	0.105	4.24	0.99	-3.25	0.000106658	0.102048	0.000490467
	S-Adenosylhomocysteine	C14 H20 N6 O5 S	-0.32	384.121	12.486	4.67831e+06	4.94189e+06	5.17254e+06	65612.3	497550	511683	464358	2.63278e+06	2.33584e+06	2.01648e+06	4.94189e+06	497550	2.33584e+06	5.01519	4.94582	13.2375	9.932	2.116	0.213	3.31	1.08	-2.23	2.45955e-07	0.000102507	1.53302e-06
	DL-Arginine	C6 H14 N4 O2	-0.22	174.112	13.56	1.65781e+10	1.40417e+10	1.72553e+10	345736	1.18085e+09	5.31222e+08	3.3061e+08	6.46772e+09	7.3832e+09	3.62057e+09	1.65781e+10	5.31222e+08	6.46772e+09	10.6155	65.273	33.6929	31.207	2.563	0.082	4.96	1.36	-3.61	0.000221956	0.0580742	0.00180789
	Penicillin G	C16 H18 N2 O4 S	-0.54	334.099	2.157	9.28445e+08	8.95942e+08	7.41028e+08	114095	5.22232e+09	5.96722e+09	3.3605e+09	2.10887e+09	3.03299e+09	9.98084e+09	8.95942e+08	5.22232e+09	3.03299e+09	11.7115	27.6835	85.3617	0.172	0.295	1.722	-2.54	-1.76	0.78	0.0142121	0.0222444	0.916835
	DL-Dipalmitoylphosphatidylcholine	C40 H80 N O8 P	0.51	733.563	2.435	5.33805e+09	6.25128e+09	5.527e+09	33008.3	6.56581e+09	6.86288e+09	5.0968e+09	5.36717e+09	6.50262e+09	8.99945e+09	5.527e+09	6.56581e+09	6.50262e+09	8.44911	15.3134	26.7116	0.842	0.85	1.01	-0.25	-0.23	0.01	0.879395	0.503163	0.774049
	4-Methoxychalcone	C16 H14 O2	-3.62	238.099	10.781	2.76029e+09	5.84473e+09	4.26245e+09	702777	4.45529e+09	4.21487e+09	3.43653e+09	4.33855e+09	6.52398e+09	3.68267e+09	4.26245e+09	4.21487e+09	4.33855e+09	35.9604	13.1957	30.6841	1.011	0.982	0.971	0.02	-0.03	-0.04	0.995512	0.829652	0.782197
	Palmitoyl sphingomyelin	C39 H79 N2 O6 P	0.75	702.568	2.702	5.16171e+09	5.68654e+09	5.89248e+09	40389.4	4.50847e+09	4.96523e+09	4.10889e+09	5.30692e+09	5.85824e+09	4.65045e+09	5.68654e+09	4.50847e+09	5.30692e+09	6.75244	9.46398	11.4694	1.261	1.072	0.85	0.33	0.1	-0.24	0.0778329	0.73347	0.207177
	5,5-dimethyl-2-{[(2-phenylacetyl)amino]methyl}-1,3-thiazolane-4-carboxylic acid	C15 H20 N2 O3 S	-1.26	308.119	2.501	1.87689e+09	1.24451e+09	1.46393e+09	71156.2	4.98301e+09	4.70687e+09	5.06878e+09	2.81534e+09	2.76792e+09	1.67509e+09	1.46393e+09	4.98301e+09	2.76792e+09	21.0074	3.84415	26.6619	0.294	0.529	1.8	-1.77	-0.92	0.85	0.0010958	0.0883454	0.0119267
	DL-Glutamine	C5 H10 N2 O3	-0.09	146.069	10.195	5.47985e+09	4.94262e+09	5.05809e+09	315891	3.02504e+08	1.26426e+08	1.17256e+08	3.18026e+08	4.83144e+08	2.23626e+08	5.05809e+09	1.26426e+08	3.18026e+08	5.48024	57.3466	38.4531	40.008	15.905	0.398	5.32	3.99	-1.33	7.67103e-05	0.000267183	0.150076
	L-Pyroglutamic acid	C5 H7 N O3	0	129.043	10.197	4.94039e+09	4.47264e+09	4.52131e+09	324040	2.92541e+08	1.22597e+08	1.13355e+08	3.02577e+08	4.58518e+08	2.15355e+08	4.52131e+09	1.22597e+08	3.02577e+08	5.53655	57.271	37.8481	36.879	14.943	0.405	5.2	3.9	-1.3	8.32461e-05	0.000289602	0.155874
	Nicotinamide	C6 H6 N2 O	0.8	122.048	3.718	2.87615e+09	3.68082e+09	4.29712e+09	3.05817e+06	1.58637e+09	9.04756e+08	9.04422e+08	2.54441e+09	2.30905e+09	1.32522e+09	3.68082e+09	9.04756e+08	2.30905e+09	19.6947	34.7772	31.4025	4.068	1.594	0.392	2.02	0.67	-1.35	0.00689108	0.11568	0.110538
	Leucine	C6 H13 N O2	-0.07	131.095	5.594	3.26527e+09	2.96027e+09	3.19405e+09	234462	6.24564e+08	4.33045e+08	3.88624e+08	1.95023e+09	2.17675e+09	2.01683e+09	3.19405e+09	4.33045e+08	2.01683e+09	5.08169	26.0082	5.68478	7.376	1.584	0.215	2.88	0.66	-2.22	1.10721e-05	0.0301513	5.10054e-05
	D-(+)-Pyroglutamic Acid	C5 H7 N O3	0.16	129.043	3.39	3.19268e+09	2.71648e+09	2.78928e+09	325786	4.45299e+08	3.30518e+08	2.40679e+08	1.58649e+09	1.37279e+09	1.58728e+09	2.78928e+09	3.30518e+08	1.58649e+09	8.84706	30.2697	8.15621	8.439	1.758	0.208	3.08	0.81	-2.26	2.04996e-05	0.0139762	0.000159795
	5,5-dimethyl-2-{[(2-phenylacetyl)amino]methyl}-1,3-thiazolane-4-carboxylic acid	C15 H20 N2 O3 S	-1.25	308.119	2.655	9.56461e+08	7.14403e+08	8.39498e+08	48099.2	2.91054e+09	2.9806e+09	3.09049e+09	2.15188e+09	2.24707e+09	2.15957e+09	8.39498e+08	2.9806e+09	2.15957e+09	14.4662	3.02967	2.41888	0.282	0.389	1.38	-1.83	-1.36	0.46	4.30546e-06	2.43291e-05	0.0107213
	Nervonic ceramide	C42 H81 N O3	-1.13	647.621	1.995	6.58306e+08	9.4866e+08	9.56938e+08	78030.2	1.76409e+09	2.3551e+09	1.33634e+09	1.03486e+09	1.44412e+09	2.95719e+09	9.4866e+08	1.76409e+09	1.44412e+09	19.9004	28.1304	55.8814	0.538	0.657	1.222	-0.89	-0.61	0.29	0.108748	0.149775	0.966114
	Isoleucine	C6 H13 N O2	-0.07	131.095	5.828	2.62074e+09	2.04006e+09	2.71036e+09	243359	2.98828e+08	2.01664e+08	1.62842e+08	1.14146e+09	1.25476e+09	1.15117e+09	2.62074e+09	2.01664e+08	1.15117e+09	14.8103	31.6799	5.3107	12.996	2.277	0.175	3.7	1.19	-2.51	1.44648e-05	0.0107672	0.00011491
	Betaine	C5 H11 N O2	1.36	117.079	6.247	2.25781e+09	2.32154e+09	2.47843e+09	215990	1.60197e+09	1.63386e+09	1.89086e+09	2.13435e+09	2.4681e+09	1.96412e+09	2.32154e+09	1.63386e+09	2.13435e+09	4.82618	9.26865	11.7128	1.421	1.088	0.766	0.51	0.12	-0.39	0.0106355	0.580137	0.0344179
	2,2,6,6-Tetramethyl-4-piperidinol	C9 H19 N O	-0.39	157.147	5.47	1.96405e+09	6.03844e+08	5.54759e+08	55881.9	1.89792e+09	7.13525e+08	4.81643e+08	1.42412e+09	1.77772e+09	8.24844e+07	6.03844e+08	7.13525e+08	1.42412e+09	76.8444	73.6789	81.6898	0.846	0.424	0.501	-0.24	-1.24	-1	0.999995	0.913071	0.914303
	Adenosine 5'-monophosphate	C10 H14 N5 O7 P	-0.25	347.063	12.061	4.46219e+08	6.36229e+08	9.86537e+08	117328	5.72097e+08	7.10916e+08	7.51593e+08	1.59927e+09	1.87793e+09	8.3632e+08	6.36229e+08	7.10916e+08	1.59927e+09	39.7432	13.8769	37.5036	0.895	0.398	0.445	-0.16	-1.33	-1.17	0.994196	0.0924826	0.105412
	L-Glutamic acid	C5 H9 N O4	-0.06	147.053	9.144	1.81307e+09	1.78301e+09	1.71834e+09	324433	3.69339e+08	3.32101e+08	2.7226e+08	1.51253e+09	1.52191e+09	1.76548e+09	1.78301e+09	3.32101e+08	1.52191e+09	2.7324	15.0897	8.9635	5.369	1.172	0.218	2.42	0.23	-2.2	2.26979e-06	0.481053	3.22884e-06
	Triethanolamine	C6 H15 N O3	-0.57	149.105	6.665	1.15379e+09	7.55684e+08	6.41788e+08	131165	1.58328e+09	4.8633e+08	3.0756e+08	3.17182e+08	3.92894e+08	2.78621e+08	7.55684e+08	4.8633e+08	3.17182e+08	31.6109	87.1715	17.6397	1.554	2.382	1.533	0.64	1.25	0.62	0.791342	0.159692	0.361937
	2-Aminonicotinic acid	C6 H6 N2 O2	0.45	138.043	4.623	1.68023e+09	1.58196e+09	1.17921e+09	341524	5.03072e+08	4.4636e+08	5.00671e+08	6.37799e+08	6.45178e+08	4.59239e+08	1.58196e+09	5.00671e+08	6.37799e+08	17.9322	6.63512	18.1297	3.16	2.48	0.785	1.66	1.31	-0.35	0.000370625	0.000940516	0.437148
	Ornithine	C5 H12 N2 O2	1.69	132.09	14.135	1.57178e+09	1.41393e+09	1.53629e+09	1.21905e+06	4.05411e+08	2.43739e+08	2.57901e+08	9.78156e+08	1.15292e+09	5.32397e+08	1.53629e+09	2.57901e+08	9.78156e+08	5.49431	29.6125	36.0399	5.957	1.571	0.264	2.57	0.65	-1.92	0.00105357	0.105358	0.00976143
	Choline	C5 H13 N O	3.04	103.1	5.934	1.38038e+09	1.20008e+09	1.25672e+09	28626.9	1.12009e+09	9.66165e+08	9.18042e+08	1.21314e+09	1.53876e+09	1.34985e+09	1.25672e+09	9.66165e+08	1.34985e+09	7.20876	10.5391	11.9587	1.301	0.931	0.716	0.38	-0.1	-0.48	0.05287	0.727853	0.0208923
	L-Lysine	C6 H14 N2 O2	0.24	146.106	14	1.45748e+09	1.31552e+09	1.50757e+09	389334	5.43767e+08	4.01978e+08	3.75015e+08	8.3656e+08	9.56321e+08	4.94349e+08	1.45748e+09	4.01978e+08	8.3656e+08	6.98174	20.5912	31.4458	3.626	1.742	0.481	1.86	0.8	-1.06	0.001989	0.0313304	0.0759143
	L-Histidine	C6 H9 N3 O2	-0.13	155.069	13.739	1.86351e+09	1.38074e+09	1.47127e+09	492359	3.93527e+08	2.45747e+08	2.31997e+08	8.02694e+08	8.6529e+08	6.91539e+08	1.47127e+09	2.45747e+08	8.02694e+08	16.326	30.8358	11.1886	5.987	1.833	0.306	2.58	0.87	-1.71	0.000115339	0.0137413	0.00196636
	Acetyl-L-carnitine	C9 H17 N O4	-0.31	203.116	4.955	9.23329e+08	9.99043e+08	7.79692e+08	156355	1.19992e+09	1.32879e+09	1.04458e+09	1.64869e+09	1.42622e+09	1.07144e+09	9.23329e+08	1.19992e+09	1.42622e+09	12.3699	11.9477	21.0651	0.769	0.647	0.841	-0.38	-0.63	-0.25	0.166539	0.0447236	0.579539
	Hypoxanthine	C5 H4 N4 O	-0.51	136.038	5.034	1.4646e+09	1.48726e+09	1.49708e+09	260037	1.59604e+09	1.37427e+09	1.38971e+09	9.59078e+08	1.16517e+09	8.6551e+08	1.48726e+09	1.38971e+09	9.59078e+08	1.12306	8.52021	15.3837	1.07	1.551	1.449	0.1	0.63	0.54	0.959122	0.00604001	0.00796659
	DL-Tryptophan	C11 H12 N2 O2	-0.21	204.09	5.559	1.32763e+09	1.15748e+09	1.22712e+09	147277	2.46784e+08	1.744e+08	1.67685e+08	6.3922e+08	6.86064e+08	5.64274e+08	1.22712e+09	1.744e+08	6.3922e+08	6.91274	22.3435	9.75354	7.036	1.92	0.273	2.81	0.94	-1.87	8.57214e-06	0.00260801	0.000125761
	D-Sphingosine	C18 H37 N O2	-1.16	299.282	2.786	1.07667e+08	1.9259e+08	1.05778e+07	752317	1.225e+09	5.08781e+08	4.11902e+08	3.74015e+08	8.10347e+08	1.02652e+09	1.07667e+08	5.08781e+08	8.10347e+08	87.8993	62.0956	45.1023	0.212	0.133	0.628	-2.24	-2.91	-0.67	0.061686	0.0559211	0.99658
	phosphoethanolamine	C2 H8 N O4 P	-0.1	141.019	11.411	7.6747e+08	8.23461e+08	8.44806e+08	193008	3.43447e+08	3.64785e+08	3.66487e+08	1.22925e+09	1.13608e+09	1.0269e+09	8.23461e+08	3.64785e+08	1.13608e+09	4.9193	3.58403	8.95704	2.257	0.725	0.321	1.17	-0.46	-1.64	9.28252e-06	0.00166451	1.37386e-06
	Asparagine	C4 H8 N2 O3	-0.08	132.053	10.572	1.24808e+09	1.2181e+09	1.26825e+09	135103	6.13441e+07	2.26242e+07	2.08777e+07	5.2016e+07	6.44388e+07	3.94929e+07	1.24808e+09	2.26242e+07	5.2016e+07	2.02712	65.4554	23.9946	55.166	23.994	0.435	5.79	4.58	-1.2	4.774e-05	0.000111353	0.295682
	Stearamide	C18 H37 N O	-0.67	283.287	1.922	5.12478e+08	1.13508e+09	1.1577e+09	418378	5.41043e+08	6.05086e+08	6.04237e+08	7.4786e+08	7.3971e+08	5.0947e+08	1.13508e+09	6.04237e+08	7.3971e+08	39.1584	6.29573	20.3316	1.879	1.534	0.817	0.91	0.62	-0.29	0.289314	0.500698	0.8815
	NP-001346	C11 H15 N5 O3 S	-0.24	297.089	4.705	9.66839e+08	9.05909e+08	1.14561e+09	46823.4	3.66021e+07	3.60733e+07	2.71116e+07	3.27722e+08	2.75829e+08	1.12436e+08	9.66839e+08	3.60733e+07	2.75829e+08	12.3826	16.0339	47.0758	26.802	3.505	0.131	4.74	1.81	-2.93	5.38146e-05	0.0043394	0.0014886
	Maleamic acid	C4 H5 N O3	0.5	115.027	10.57	1.11478e+09	1.0962e+09	1.13311e+09	148587	5.90962e+07	2.22502e+07	2.04887e+07	5.06056e+07	6.23007e+07	3.85673e+07	1.11478e+09	2.22502e+07	5.06056e+07	1.65541	64.2195	23.5034	50.102	22.029	0.44	5.65	4.46	-1.19	4.89506e-05	0.000115754	0.2891
	L(-)-Carnitine	C7 H15 N O3	-1.15	161.105	6.026	6.60726e+08	7.58401e+08	6.06076e+08	15750.1	5.24645e+08	7.6539e+08	6.48825e+08	8.82508e+08	9.60416e+08	1.12349e+09	6.60726e+08	6.48825e+08	9.60416e+08	11.4312	18.6284	12.4364	1.018	0.688	0.676	0.03	-0.54	-0.57	0.904797	0.0423886	0.0254198
	Nicotinic acid	C6 H5 N O2	0.46	123.032	3.013	2.73332e+07	1.90064e+07	2.14275e+07	495312	2.4919e+08	3.35998e+08	2.61429e+08	5.74045e+08	5.39321e+08	8.64702e+08	2.14275e+07	2.61429e+08	5.74045e+08	18.9614	16.6494	27.0992	0.082	0.037	0.455	-3.61	-4.74	-1.13	1.26577e-05	2.26064e-06	0.00592444
	L-Aspartic acid	C4 H7 N O4	0.85	133.038	9.604	7.76242e+08	7.74682e+08	7.91e+08	147004	1.36347e+08	1.15336e+08	9.96958e+07	4.83056e+08	4.77845e+08	4.85984e+08	7.76242e+08	1.15336e+08	4.83056e+08	1.15352	15.7021	0.854734	6.73	1.607	0.239	2.75	0.68	-2.07	7.6376e-07	0.00154387	2.92418e-06
	trans-4-Hydroxy-L-proline	C5 H9 N O3	0.7	131.058	9.244	7.81852e+08	7.64953e+08	7.68607e+08	245749	6.94163e+07	3.98788e+07	2.73163e+07	4.48141e+08	4.68039e+08	4.5881e+08	7.68607e+08	3.98788e+07	4.5881e+08	1.15204	47.4621	2.17257	19.274	1.675	0.087	4.27	0.74	-3.52	2.9791e-05	0.12297	9.38713e-05
	Indole-3-acetic acid	C10 H9 N O2	-0.5	175.063	2.164	3.4682e+08	2.61332e+08	2.82201e+08	147506	7.73344e+08	6.13304e+08	7.79921e+08	6.84948e+08	6.76997e+08	2.29152e+08	2.82201e+08	7.73344e+08	6.76997e+08	15.0179	13.0651	49.1904	0.365	0.417	1.142	-1.45	-1.26	0.19	0.0645332	0.344781	0.427819
	Tris(2-butoxyethyl) phosphate	C18 H39 O7 P	-1.44	398.243	1.972	7.38907e+08	4.52817e+08	4.90219e+08	192171	3.78905e+08	3.57493e+08	3.70389e+08	4.24922e+08	4.43666e+08	5.28567e+08	4.90219e+08	3.70389e+08	4.43666e+08	27.7368	2.92206	11.859	1.324	1.105	0.835	0.4	0.14	-0.26	0.0614275	0.484622	0.286554
	D-PANTOTHENIC ACID	C9 H17 N O5	-0.61	219.111	2.879	7.96135e+08	5.17444e+08	7.22329e+08	165389	6.90901e+07	9.50229e+07	6.7062e+07	6.39497e+08	3.40152e+08	3.73308e+08	7.22329e+08	6.90901e+07	3.73308e+08	21.2767	20.2325	36.3858	10.455	1.935	0.185	3.39	0.95	-2.43	0.000128374	0.185663	0.000447736
	Betaine	C5 H11 N O2	0.19	117.079	7.374	3.31428e+08	5.20786e+08	1.84259e+08	269162	1.58006e+08	5.68445e+08	2.66757e+08	5.49723e+08	2.85275e+08	2.31097e+08	3.31428e+08	2.66757e+08	2.85275e+08	48.8301	64.2292	47.9746	1.242	1.162	0.935	0.31	0.22	-0.1	0.975563	0.994735	0.948789
	trans-3-Indoleacrylic acid	C11 H9 N O2	-0.26	187.063	5.587	1.29422e+09	1.1351e+09	1.19008e+09	80370.1	2.4407e+08	1.748e+08	1.65806e+08	6.28148e+08	6.75767e+08	5.66694e+08	1.19008e+09	1.748e+08	6.28148e+08	6.69859	21.9743	8.76978	6.808	1.895	0.278	2.77	0.92	-1.85	7.52722e-06	0.00251232	0.000106901
	Hexadecanamide	C16 H33 N O	-1.01	255.256	1.938	3.86588e+08	4.71762e+08	5.56123e+08	374457	3.53413e+08	3.92201e+08	4.33481e+08	5.10752e+08	4.30972e+08	3.59503e+08	4.71762e+08	3.92201e+08	4.30972e+08	17.9787	10.1876	17.4441	1.203	1.095	0.91	0.27	0.13	-0.14	0.41825	0.802801	0.764759
	Palmitoyl ethanolamide	C18 H37 N O2	-1.13	299.282	2.684	2.50245e+08	3.72936e+08	3.46938e+08	401867	4.08991e+08	5.12467e+08	5.52567e+08	1.09963e+08	2.50611e+08	1.40165e+08	3.46938e+08	5.12467e+08	1.40165e+08	19.9928	15.0777	44.359	0.677	2.475	3.656	-0.56	1.31	1.87	0.245795	0.0534966	0.00702734
	L-Threonine	C4 H9 N O3	2.44	119.059	9.533	5.20108e+08	5.15423e+08	5.29823e+08	113889	1.6575e+08	1.48541e+08	1.4166e+08	3.29568e+08	3.74657e+08	3.18886e+08	5.20108e+08	1.48541e+08	3.29568e+08	1.40764	8.16427	8.67982	3.501	1.578	0.451	1.81	0.66	-1.15	1.39963e-06	0.000622181	1.62224e-05
	Acetyl-β-methylcholine	C8 H17 N O2	-0.47	159.126	5.339	4.58831e+08	4.48169e+08	4.71507e+08	48169.7	3.38383e+08	3.83456e+08	3.91271e+08	5.0935e+08	5.00822e+08	4.64686e+08	4.58831e+08	3.83456e+08	5.00822e+08	2.54267	7.69396	4.82313	1.197	0.916	0.766	0.26	-0.13	-0.39	0.007432	0.363837	0.00189729
	Creatine	C4 H9 N3 O2	0.24	131.07	6.199	5.45643e+08	4.77693e+08	4.4701e+08	543549	1.12419e+08	6.36776e+07	3.28154e+07	6.3682e+08	6.30203e+08	5.91486e+08	4.77693e+08	6.36776e+07	6.30203e+08	10.2988	57.6344	3.95279	7.502	0.758	0.101	2.91	-0.4	-3.31	0.0010234	0.714424	0.000566683
	Stearamide	C18 H37 N O	-0.7	283.287	1.986	3.08987e+08	1.20436e+07	3.94679e+07	777494	3.92631e+08	4.48948e+08	4.50527e+08	4.36073e+08	4.73365e+08	4.03202e+08	3.94679e+07	4.48948e+08	4.36073e+08	136.559	7.6572	8.02302	0.088	0.091	1.03	-3.51	-3.47	0.04	0.0787856	0.0768052	0.999776
	Docosahexaenoic acid ethyl ester	C24 H36 O2	-0.2	356.271	2.216	4.72515e+08	1.08906e+07	2.05919e+07	30852.6	7.0448e+06	8.01608e+06	7.09265e+06	1.56094e+07	7.58086e+06	3.91268e+06	2.05919e+07	7.09265e+06	7.58086e+06	157.003	7.41384	66.2174	2.903	2.716	0.936	1.54	1.44	-0.1	0.23354	0.247859	0.998731
	D-Panthenol	C9 H19 N O4	-0.63	205.131	3.344	2.72101e+08	4.87392e+08	4.45463e+08	1.34529e+06	1.50259e+08	1.93551e+08	8.66294e+07	6.54118e+07	2.15456e+08	1.1034e+08	4.45463e+08	1.50259e+08	1.1034e+08	28.4168	37.4843	59.0539	2.965	4.037	1.362	1.57	2.01	0.45	0.0678287	0.039819	0.903928
	Choline	C5 H13 N O	3.23	103.1	10.769	3.54699e+08	2.89124e+08	3.36324e+08	59019.2	3.3665e+08	3.75018e+08	4.06376e+08	4.19169e+08	2.1763e+08	3.15019e+08	3.36324e+08	3.75018e+08	3.15019e+08	10.3536	9.3704	31.767	0.897	1.068	1.19	-0.16	0.09	0.25	0.725542	0.931684	0.524324
	PEG n5	C10 H22 O6	-0.87	238.141	3.214	4.26638e+08	2.10973e+08	3.40511e+08	4.71549e+06	4.5513e+08	2.98616e+08	2.65076e+08	2.39548e+08	2.97111e+08	2.23857e+08	3.40511e+08	2.98616e+08	2.39548e+08	33.2959	29.8702	15.2146	1.14	1.421	1.247	0.19	0.51	0.32	0.969569	0.625523	0.496335
	L-Glutathione oxidized	C20 H32 N6 O12 S2	0.43	612.152	14.355	2.03467e+08	3.13696e+08	3.52875e+08	118725	3.44526e+07	3.6616e+07	3.99031e+07	4.08536e+08	3.21655e+08	3.35607e+08	3.13696e+08	3.6616e+07	3.35607e+08	26.712	7.41936	13.1333	8.567	0.935	0.109	3.1	-0.1	-3.2	2.78141e-05	0.371919	1.48535e-05
	N-(2,3-Dihydro-1,4-benzodioxin-6-yl)-5-methyl-3-isoxazolecarboxamide	C13 H12 N2 O4	2.56	260.08	10.791	2.89401e+08	4.69804e+08	3.45248e+08	129709	4.15603e+08	3.71497e+08	3.58984e+08	3.84773e+08	5.4773e+08	3.80143e+08	3.45248e+08	3.71497e+08	3.84773e+08	25.0867	7.78542	21.8143	0.929	0.897	0.965	-0.11	-0.16	-0.05	0.933348	0.524314	0.722927
	Bis(methylbenzylidene)sorbitol	C22 H26 O6	-0.96	386.173	2.085	1.52108e+08	2.45429e+08	4.03164e+08	103166	1.84364e+08	1.66464e+08	1.64162e+08	1.76465e+08	7.78051e+07	3.85139e+08	2.45429e+08	1.66464e+08	1.76465e+08	47.545	6.44243	73.6216	1.474	1.391	0.943	0.56	0.48	-0.08	0.702934	0.723514	0.999268
	Docosanamide	C22 H45 N O	-1.34	339.35	1.941	1.40259e+08	2.18803e+08	1.20799e+08	32526.5	2.95441e+08	2.89012e+08	1.70102e+08	2.114e+08	3.71378e+08	2.06754e+08	1.40259e+08	2.89012e+08	2.114e+08	32.4381	28.0623	35.6159	0.485	0.663	1.367	-1.04	-0.59	0.45	0.262492	0.219939	0.988855
	Adenosine	C10 H13 N5 O4	-0.49	267.097	7.138	7.88743e+07	7.70663e+07	7.77896e+07	91362.9	1.9448e+08	4.47384e+07	3.60204e+08	2.19542e+08	2.2546e+08	9.86714e+07	7.77896e+07	1.9448e+08	2.19542e+08	1.168	78.9762	39.4837	0.4	0.354	0.886	-1.32	-1.5	-0.17	0.525256	0.393638	0.9614
	(R)-1-Aminopropan-2-yl phosphate	C3 H10 N O4 P	-0.02	155.035	7.472	2.34794e+08	3.04671e+08	1.82936e+08	34603.8	1.06886e+08	3.16075e+08	1.58526e+08	3.53805e+08	2.15226e+08	1.72551e+08	2.34794e+08	1.58526e+08	2.15226e+08	25.3693	56.2204	38.3348	1.481	1.091	0.737	0.57	0.13	-0.44	0.664474	0.999991	0.662179
	5'-S-Methyl-5'-thioadenosine	C11 H15 N5 O3 S	0.19	297.09	15.586	3.10751e+08	2.41253e+08	3.44503e+08	104671	1.21321e+07	1.06588e+07	1.40357e+07	1.15921e+08	1.11043e+08	3.1249e+07	3.10751e+08	1.21321e+07	1.11043e+08	17.6172	13.7921	55.2332	25.614	2.798	0.109	4.68	1.48	-3.19	0.00031743	0.0215325	0.00648107
	Palmitoylcarnitine	C23 H45 N O4	-1.38	399.334	2.695	1.63007e+08	2.19071e+08	2.00911e+08	49203.8	4.06148e+08	3.39933e+08	3.16595e+08	2.31892e+08	3.20435e+08	2.6742e+08	2.00911e+08	3.39933e+08	2.6742e+08	14.7203	13.1147	16.3068	0.591	0.751	1.271	-0.76	-0.41	0.35	0.00599298	0.0691574	0.155014
	Hexadecanamide	C16 H33 N O	-0.83	255.256	2.007	2.83574e+08	3.84662e+08	3.33289e+08	309604	3.92604e+08	3.99197e+08	3.38688e+08	3.64617e+08	4.72932e+08	3.38001e+08	3.33289e+08	3.92604e+08	3.64617e+08	15.1408	8.80923	18.2389	0.849	0.914	1.077	-0.24	-0.13	0.11	0.564356	0.428553	0.962404
	Urocanic acid	C6 H6 N2 O2	-0.43	138.043	5.875	2.79264e+08	5.34956e+08	3.19579e+08	239373	1.96137e+08	2.19394e+08	2.50071e+08	1.88947e+08	2.00083e+08	3.09267e+08	3.19579e+08	2.19394e+08	2.00083e+08	36.3746	12.1928	28.5633	1.457	1.597	1.097	0.54	0.68	0.13	0.127396	0.1503	0.990804
	D-PANTOTHENIC ACID	C9 H17 N O5	-0.33	219.111	3.107	2.90841e+08	3.24295e+08	2.73114e+08	169859	4.01609e+07	9.71966e+07	2.71994e+07	1.70214e+08	1.84638e+08	1.0785e+08	2.90841e+08	4.01609e+07	1.70214e+08	8.77795	67.8905	26.4609	7.242	1.709	0.236	2.86	0.77	-2.08	0.00401306	0.194467	0.0332526
	PEG n6	C12 H26 O7	-0.98	282.168	3.186	3.60241e+08	2.91466e+08	2.89105e+08	3.7263e+06	5.66865e+08	3.15679e+08	3.20155e+08	2.03488e+08	1.98575e+08	2.08447e+08	2.91466e+08	3.20155e+08	2.03488e+08	12.8844	35.8563	2.42564	0.91	1.432	1.573	-0.14	0.52	0.65	0.46656	0.0973948	0.0211196
	Bis(4-ethylbenzylidene)sorbitol	C24 H30 O6	-1.44	414.204	2.052	6.90378e+07	4.88984e+07	3.06667e+08	92076.3	5.36827e+07	5.75566e+07	5.0759e+07	4.46808e+07	6.06229e+07	5.99001e+07	6.90378e+07	5.36827e+07	5.99001e+07	101.292	6.3146	16.3485	1.286	1.153	0.896	0.36	0.2	-0.16	0.42442	0.435873	0.999678
	2-Amino-4-methylpyrimidine	C5 H7 N3	2.67	109.064	13.732	3.03444e+08	2.76882e+08	3.01916e+08	343594	7.37424e+07	4.566e+07	4.39115e+07	1.53825e+08	1.64692e+08	1.38356e+08	3.01916e+08	4.566e+07	1.53825e+08	5.07148	30.7524	8.69067	6.612	1.963	0.297	2.73	0.97	-1.75	5.29887e-05	0.00905083	0.000815474
	N,N'-Diphenylguanidine	C13 H13 N3	-0.07	211.111	3.093	2.97901e+08	9.46834e+06	3.84782e+06	37352.2	1.19358e+06	948018	1.06348e+06	3.07586e+06	1.62759e+06	492630	9.46834e+06	1.06348e+06	1.62759e+06	162.111	11.4992	74.7551	8.903	5.817	0.653	3.15	2.54	-0.61	0.090214	0.117079	0.977267
	L-Cystine	C6 H12 N2 O4 S2	-0.24	240.024	14.319	3.77167e+08	2.60663e+08	3.15939e+08	100564	2.10093e+07	6.25873e+06	2.74737e+06	1.51821e+07	6.29425e+07	2.06132e+08	3.15939e+08	6.25873e+06	6.29425e+07	18.3306	96.8529	104.873	50.48	5.019	0.099	5.66	2.33	-3.33	0.00707961	0.16085	0.082353
	D-(+)-Proline	C5 H9 N O2	2.33	115.064	8.125	2.94023e+08	2.93643e+08	2.69722e+08	705185	7.38962e+07	7.59029e+07	6.63462e+07	2.14076e+08	2.05574e+08	1.92732e+08	2.93643e+08	7.38962e+07	2.05574e+08	4.87129	6.99419	5.26395	3.974	1.428	0.359	1.99	0.51	-1.48	4.61041e-07	0.00101047	1.53302e-06
	D-(+)-Proline	C5 H9 N O2	2.25	115.064	6.3	3.01919e+08	2.88276e+08	2.90306e+08	441947	9.63276e+07	6.84816e+07	7.29588e+07	1.99491e+08	2.39854e+08	2.43869e+08	2.90306e+08	7.29588e+07	2.39854e+08	2.50796	18.8667	10.7777	3.979	1.21	0.304	1.99	0.28	-1.72	3.05482e-05	0.0960924	0.000107331
	7-methyl-3-nitroimidazo[1,2-a]pyridine	C8 H7 N3 O2	-1.44	177.054	2.712	2.76539e+08	1.89317e+08	2.01049e+08	3.51352e+06	1.34285e+08	1.37505e+08	1.53889e+08	1.97035e+08	1.74352e+08	1.41204e+07	2.01049e+08	1.37505e+08	1.74352e+08	21.2933	7.4092	77.5899	1.462	1.153	0.789	0.55	0.21	-0.34	0.817105	0.377698	0.6989
	Bis(2-ethylhexyl) phthalate	C24 H38 O4	-0.64	390.277	1.905	8.77868e+07	1.09814e+08	7.82585e+07	433587	2.30984e+08	2.55631e+08	1.48895e+08	1.50067e+08	1.71613e+08	4.52797e+08	8.77868e+07	2.30984e+08	1.71613e+08	17.6015	26.381	65.427	0.38	0.512	1.346	-1.4	-0.97	0.43	0.0997113	0.0691101	0.955142
	Creatinine	C4 H7 N3 O	1.33	113.059	6.03	2.55445e+08	2.42755e+08	1.49303e+08	85579.4	3.64635e+07	2.33089e+07	2.17665e+07	1.83724e+08	2.07751e+08	1.63848e+08	2.42755e+08	2.33089e+07	1.83724e+08	26.857	29.717	11.8763	10.415	1.321	0.127	3.38	0.4	-2.98	0.000117645	0.797655	0.000170427
	PEG n7	C14 H30 O8	-1.16	326.194	3.203	3.15108e+08	2.89516e+08	3.42875e+08	2.13711e+06	6.20857e+08	3.7584e+08	1.84942e+08	1.88982e+08	2.55388e+08	1.78493e+08	3.15108e+08	3.7584e+08	1.88982e+08	8.44975	55.4781	20.0839	0.838	1.667	1.989	-0.25	0.74	0.99	0.934183	0.391296	0.257147
	Cytidine 5'-monophosphate (hydrate)	C9 H14 N3 O8 P	-0.24	323.052	14.462	2.96881e+08	2.88329e+08	3.32232e+08	104128	3.82543e+07	3.56036e+07	3.55257e+07	2.14026e+08	1.99295e+08	1.75531e+08	2.96881e+08	3.56036e+07	1.99295e+08	7.61084	4.2603	9.89554	8.339	1.49	0.179	3.06	0.57	-2.48	1.75812e-07	0.000927145	6.20256e-07
	Adenine	C5 H5 N5	-0.06	135.054	4.707	1.98045e+08	1.92267e+08	2.28137e+08	47653.8	8.6005e+06	7.74652e+06	5.37236e+06	6.25928e+07	6.18848e+07	3.02069e+07	1.98045e+08	7.74652e+06	6.18848e+07	9.34257	23.1038	35.8736	25.566	3.2	0.125	4.68	1.68	-3	1.65897e-05	0.00201909	0.000408293
	sphinganine	C18 H39 N O2	-1.71	301.298	2.789	3.21253e+07	4.30189e+07	2.42815e+06	43496	1.66081e+08	9.33677e+07	1.03676e+08	1.08268e+08	2.16929e+08	2.25087e+08	3.21253e+07	1.03676e+08	2.16929e+08	81.2483	32.5047	35.5553	0.31	0.148	0.478	-1.69	-2.76	-1.07	0.087235	0.0463728	0.871225
	Acetylcholine	C7 H15 N O2	-0.57	145.11	5.528	2.19009e+08	2.12588e+08	2.05007e+08	173194	9.29775e+07	1.30052e+08	1.30008e+08	1.94139e+08	1.84339e+08	1.76534e+08	2.12588e+08	1.30008e+08	1.84339e+08	3.30313	18.1786	4.76816	1.635	1.153	0.705	0.71	0.21	-0.5	0.00179675	0.379385	0.00671203
	L-(+)-Citrulline	C6 H13 N3 O3	-0.37	175.096	10.647	3.07329e+08	2.97744e+08	3.33322e+08	148883	1.96319e+08	1.33092e+08	1.29593e+08	2.30739e+08	2.36094e+08	2.09839e+08	3.07329e+08	1.33092e+08	2.30739e+08	5.88511	24.5456	6.1506	2.309	1.332	0.577	1.21	0.41	-0.79	0.0018486	0.0696581	0.0306471
	Cytidine 5'-diphosphocholine	C14 H26 N4 O11 P2	0.13	488.107	14.43	2.43984e+08	2.44851e+08	2.6913e+08	169252	1.05607e+07	1.15368e+07	1.10371e+07	7.87836e+07	1.17148e+06	2.32711e+06	2.44851e+08	1.10371e+07	2.32711e+06	5.6498	4.41934	162.172	22.184	105.217	4.743	4.47	6.72	2.25	0.0586785	0.0292435	0.838342
	Indole	C8 H7 N	1.82	117.058	5.668	1.49903e+08	1.92681e+08	1.35478e+08	2.10097e+06	6.76747e+07	4.91746e+07	4.78295e+07	8.62071e+07	1.53268e+07	9.01917e+07	1.49903e+08	4.91746e+07	8.62071e+07	18.6686	20.2026	65.907	3.048	1.739	0.57	1.61	0.8	-0.81	0.155995	0.121488	0.979132
	Taurine	C2 H7 N O3 S	-0.51	125.015	8.16	1.18479e+08	1.25446e+08	1.20597e+08	200880	5.3086e+07	6.31137e+07	6.07465e+07	1.91658e+08	1.6082e+08	1.69112e+08	1.20597e+08	6.07465e+07	1.69112e+08	2.93958	8.88658	9.17879	1.985	0.713	0.359	0.99	-0.49	-1.48	5.7932e-05	0.00293113	5.18841e-06
	Nicotinamide adenine dinucleotide (NAD+)	C21 H27 N7 O14 P2	0.82	663.11	14.63	2.12085e+08	2.02316e+08	1.64096e+08	209464	3.48345e+07	1.91147e+07	3.56715e+07	6.89488e+06	8.82358e+07	1.45879e+07	2.02316e+08	3.48345e+07	1.45879e+07	13.1519	31.2211	122.786	5.808	13.869	2.388	2.54	3.79	1.26	0.0578147	0.0310929	0.869198
	Nicotinamide adenine dinucleotide (NAD+)	C21 H27 N7 O14 P2	-0.03	663.109	14.872	1.72281e+07	1.45539e+07	3.56774e+07	227401	3.79738e+07	1.91147e+07	3.6847e+07	1.83365e+08	2.13343e+08	1.34233e+08	1.72281e+07	3.6847e+07	1.83365e+08	51.1492	33.7829	22.5673	0.468	0.094	0.201	-1.1	-3.41	-2.32	0.507645	0.00116278	0.00312477
	D-(+)-Proline	C5 H9 N O2	2.38	115.064	13.573	1.57953e+08	1.57776e+08	1.84531e+08	84402.7	1.22381e+07	5.81487e+06	3.54056e+06	7.55969e+07	8.50968e+07	4.22677e+07	1.57953e+08	5.81487e+06	7.55969e+07	9.23309	62.667	33.2462	27.164	2.089	0.077	4.76	1.06	-3.7	0.000195657	0.0766222	0.00127363
	Argininosuccinic acid	C10 H18 N4 O6	0	290.123	13.828	1.6015e+08	1.74272e+08	1.83458e+08	70500.9	5.22446e+06	3.09176e+06	2.86882e+06	6.24357e+07	4.41486e+07	5.3111e+07	1.74272e+08	3.09176e+06	5.3111e+07	6.8011	34.8804	17.178	56.366	3.281	0.058	5.82	1.71	-4.1	1.50966e-06	0.00132499	1.25064e-05
	sphinganine	C18 H39 N O2	-2.08	301.297	2.71	3.69694e+07	2.67138e+07	6.3633e+07	53949.4	9.0195e+07	7.29497e+07	1.22538e+08	1.61096e+08	2.16929e+08	2.2834e+07	3.69694e+07	9.0195e+07	1.61096e+08	44.9062	26.4361	74.781	0.41	0.229	0.56	-1.29	-2.12	-0.84	0.416124	0.418687	0.999983
	Indole	C8 H7 N	1.33	117.058	5.56	1.57425e+08	9.30798e+07	1.46023e+08	1.83395e+06	3.63831e+07	1.93963e+07	2.30031e+07	6.72548e+07	8.13214e+07	5.50355e+07	1.46023e+08	2.30031e+07	6.72548e+07	25.9766	34.0802	19.3806	6.348	2.171	0.342	2.67	1.12	-1.55	0.000834759	0.0596613	0.0113591
	D-(+)-Proline	C5 H9 N O2	2.3	115.064	6.546	1.57095e+08	1.49288e+08	1.35863e+08	717955	5.51014e+06	7.29113e+07	5.93502e+07	1.18084e+08	1.07535e+08	7.92392e+07	1.49288e+08	5.93502e+07	1.07535e+08	7.28497	77.6286	19.7666	2.515	1.388	0.552	1.33	0.47	-0.86	0.118462	0.844785	0.241084
	N3,N4-Dimethyl-L-arginine	C8 H18 N4 O2	0.71	202.143	12.444	1.19751e+08	1.45479e+08	1.5705e+08	387433	1.06785e+08	9.60921e+07	9.25205e+07	9.98161e+07	1.1237e+08	8.59737e+07	1.45479e+08	9.60921e+07	9.98161e+07	13.5635	7.5381	13.2847	1.514	1.457	0.963	0.6	0.54	-0.05	0.0262106	0.0278933	0.998441
	N-Benzylformamide	C8 H9 N O	0.11	135.068	6.231	1.53704e+08	1.38525e+08	1.4303e+08	1.32427e+06	4.41259e+07	3.1692e+07	2.78366e+07	9.41484e+07	1.04457e+08	9.19568e+07	1.4303e+08	3.1692e+07	9.41484e+07	5.37326	24.6379	6.89162	4.513	1.519	0.337	2.17	0.6	-1.57	4.55613e-05	0.0335566	0.000293387
	N-Acetylneuraminic acid	C11 H19 N O9	-0.03	309.106	11.693	5.49025e+07	5.92169e+07	3.41907e+07	116793	1.65194e+07	5.22627e+07	2.03107e+07	9.28699e+07	1.40357e+08	3.14919e+07	5.49025e+07	2.03107e+07	9.28699e+07	27.0619	66.112	61.8542	2.703	0.591	0.219	1.43	-0.76	-2.19	0.461227	0.661858	0.156658
	Urocanic acid	C6 H6 N2 O2	-0.3	138.043	5.808	1.52377e+08	1.6693e+08	1.3876e+08	138450	1.95904e+08	2.17892e+08	2.48119e+08	9.62382e+07	1.36589e+08	3.09203e+08	1.52377e+08	2.17892e+08	1.36589e+08	9.22624	11.8816	62.6094	0.699	1.116	1.595	-0.52	0.16	0.67	0.465817	0.985741	0.550091
	L-Methionine sulfoxide	C5 H11 N O3 S	0.29	165.046	10.298	1.51719e+08	1.54715e+08	1.55317e+08	153218	1.95447e+07	2.30162e+07	1.3341e+07	1.25655e+08	1.67998e+08	1.63852e+08	1.54715e+08	1.95447e+07	1.63852e+08	1.25193	26.3039	15.3062	7.916	0.944	0.119	2.98	-0.08	-3.07	1.99701e-05	0.99272	2.09834e-05
	4-(Methylthio)-2-oxobutyric acid	C5 H8 O3 S	0.2	148.019	10.296	9.50887e+07	9.33189e+07	9.59504e+07	73174.2	1.66068e+07	2.0064e+07	1.10432e+07	1.02284e+08	1.36922e+08	1.36634e+08	9.50887e+07	1.66068e+07	1.36634e+08	1.41543	28.6155	15.8969	5.726	0.696	0.122	2.52	-0.52	-3.04	8.08794e-05	0.300119	3.62073e-05
	Cytosine	C4 H5 N3 O	2.43	111.044	14.445	1.15097e+08	1.14234e+08	1.3393e+08	89348.6	1.04002e+07	1.09282e+07	1.19066e+07	7.06787e+07	6.01031e+07	5.86697e+07	1.15097e+08	1.09282e+07	6.01031e+07	9.19253	6.89952	10.3862	10.532	1.915	0.182	3.4	0.94	-2.46	2.00544e-07	0.000240612	9.54652e-07
	Prolylleucine	C11 H20 N2 O3	-0.07	228.147	5.408	1.32536e+08	1.30012e+08	1.3044e+08	28074.6	3.91085e+07	6.39219e+07	4.92924e+07	7.74437e+07	7.94576e+07	8.44276e+07	1.3044e+08	4.92924e+07	7.94576e+07	1.03138	24.5654	4.46863	2.646	1.642	0.62	1.4	0.72	-0.69	0.000431058	0.0142897	0.0154844
	Noroxycodone-d3	C17 H16 [2]H3 N O4	-2.83	304.149	3.201	1.22804e+08	9.67863e+07	1.1391e+08	631686	2.08716e+08	1.31343e+08	1.60235e+08	1.04918e+08	1.07927e+08	5.69564e+07	1.1391e+08	1.60235e+08	1.04918e+08	11.8956	23.4446	31.7998	0.711	1.086	1.527	-0.49	0.12	0.61	0.228702	0.508462	0.0518141
	(1S,4S,5R,9R,13S)-5,9-dimethyl-14-methylidenetetracyclo[11.2.1.0Âa,Âaâ°.0â´,âa]hexadec-10-ene-5-carboxylic acid	C20 H28 O2	-1.54	300.208	2.031	5.27199e+07	5.04758e+07	5.15463e+07	162053	1.46798e+08	5.87228e+07	1.09097e+08	6.38578e+07	6.95717e+07	6.0594e+07	5.15463e+07	1.09097e+08	6.38578e+07	2.17607	42.1361	7.02632	0.472	0.807	1.708	-1.08	-0.31	0.77	0.0633906	0.599219	0.22731
	Cytidine	C9 H13 N3 O5	-0.52	243.085	8.096	1.30617e+08	1.18049e+08	1.20039e+08	70806.2	2.319e+07	1.43393e+07	1.29839e+07	2.31259e+07	3.17586e+07	3.07719e+07	1.20039e+08	1.43393e+07	3.07719e+07	5.49628	32.919	16.549	8.371	3.901	0.466	3.07	1.96	-1.1	5.26064e-05	0.00032322	0.0400495
	sphinganine	C18 H39 N O2	-1.31	301.298	3.754	2.09773e+06	3.58773e+06	2.52961e+06	47154.2	1.60088e+07	2.40484e+07	7.88411e+06	3.05987e+06	2.38957e+07	1.28894e+08	2.52961e+06	1.60088e+07	2.38957e+07	27.9956	50.5755	129.827	0.158	0.106	0.67	-2.66	-3.24	-0.58	0.24308	0.145734	0.914568
	Acetylarginine	C8 H16 N4 O3	0.08	216.122	6.485	1.05647e+08	1.19658e+08	9.8326e+07	104950	1.46579e+07	1.42494e+07	1.10377e+07	1.03018e+08	9.70758e+07	9.66901e+07	1.05647e+08	1.42494e+07	9.70758e+07	10.0477	14.891	3.5855	7.414	1.088	0.147	2.89	0.12	-2.77	1.08154e-06	0.636238	1.28327e-06
	Propionylcarnitine	C10 H19 N O4	-0.08	217.131	4.439	1.15534e+08	1.1642e+08	1.12585e+08	194553	2.91357e+07	2.28251e+07	2.09488e+07	6.83112e+07	6.72112e+07	5.95105e+07	1.15534e+08	2.28251e+07	6.72112e+07	1.7487	17.6477	7.37597	5.062	1.719	0.34	2.34	0.78	-1.56	4.82881e-06	0.00160448	7.45219e-05
	2-methoxy-5-(1H-1,2,4-triazol-5-yl)-4-(trifluoromethyl)pyridine	C9 H7 F3 N4 O	-4.83	244.056	11.606	1.04097e+08	1.14509e+08	1.12032e+08	43894.4	5.40677e+07	4.44423e+07	6.83449e+07	7.3057e+07	5.40971e+07	4.7622e+07	1.12032e+08	5.40677e+07	5.40971e+07	4.93493	21.6233	22.6889	2.072	2.071	0.999	1.05	1.05	0	0.00751581	0.0103444	0.949108
	N6,N6,N6-Trimethyl-L-lysine	C9 H20 N2 O2	0.42	188.153	12.966	1.09187e+08	9.6835e+07	1.053e+08	81002.9	2.24465e+07	1.87283e+07	1.80456e+07	6.60035e+07	6.80715e+07	4.12099e+07	1.053e+08	1.87283e+07	6.60035e+07	6.08624	11.9983	25.5825	5.622	1.595	0.284	2.49	0.67	-1.82	6.90249e-05	0.0152743	0.000841457
	6-Aminocaproic acid	C6 H13 N O2	0.01	131.095	6.666	1.67157e+08	1.09178e+08	9.24766e+07	45171.2	2.29284e+08	6.90908e+07	4.37185e+07	4.76662e+07	5.42216e+07	4.17967e+07	1.09178e+08	6.90908e+07	4.76662e+07	31.8825	88.2347	12.9776	1.58	2.29	1.449	0.66	1.2	0.54	0.779856	0.166283	0.384719
	Irgafos 168	C42 H63 O3 P	-0.2	646.451	1.893	3.41601e+07	5.18555e+07	6.29196e+07	20367.3	6.78968e+07	5.02799e+07	6.33425e+07	1.08575e+08	9.49361e+07	1.08881e+08	5.18555e+07	6.33425e+07	1.08575e+08	29.2206	15.1132	7.64838	0.819	0.478	0.583	-0.29	-1.07	-0.78	0.441338	0.00917382	0.040017
	D-(+)-Pyroglutamic Acid	C5 H7 N O3	0.65	129.043	14.356	6.56732e+07	9.20665e+07	1.04012e+08	213268	1.03211e+07	1.08368e+07	1.21081e+07	9.91569e+07	7.58103e+07	7.61998e+07	9.20665e+07	1.08368e+07	7.61998e+07	22.4845	8.29458	15.9672	8.496	1.208	0.142	3.09	0.27	-2.81	1.49134e-05	0.972861	1.63723e-05
	Hypoxanthine	C5 H4 N4 O	-0.76	136.038	6.098	3.83037e+07	3.90382e+07	3.01138e+07	113512	2.33095e+07	2.4599e+07	2.36446e+07	1.18943e+08	4.96989e+07	3.69697e+07	3.83037e+07	2.36446e+07	4.96989e+07	13.8311	2.80511	64.3654	1.62	0.771	0.476	0.7	-0.38	-1.07	0.41794	0.251847	0.0455356
	Carnosine	C9 H14 N4 O3	-0.43	226.106	14.326	8.37116e+07	8.37498e+07	8.66047e+07	160525	2.45594e+06	1.12599e+06	878079	1.82343e+07	1.55139e+07	1.1526e+07	8.37498e+07	1.12599e+06	1.55139e+07	1.9594	57.075	22.3576	74.379	5.398	0.073	6.22	2.43	-3.78	1.31924e-05	0.00178753	0.000312425
	Caprolactam	C6 H11 N O	1.22	113.084	2.668	1.11535e+08	6.29004e+07	7.08866e+07	6.32485e+06	4.14568e+07	2.4799e+07	3.30781e+07	4.28843e+07	8.57986e+07	8.65892e+06	7.08866e+07	3.30781e+07	4.28843e+07	31.8945	25.1543	84.4273	2.143	1.653	0.771	1.1	0.73	-0.37	0.343987	0.329265	0.999239
	Pyridoxine	C8 H11 N O3	-0.81	169.074	5.92	7.22846e+07	7.99197e+07	8.56021e+07	59244.5	4.10135e+07	4.50632e+07	4.19473e+07	5.60132e+07	6.21657e+07	6.23421e+07	7.99197e+07	4.19473e+07	6.21657e+07	8.43022	4.96917	5.9896	1.905	1.286	0.675	0.93	0.36	-0.57	6.98224e-05	0.0056817	0.00181651
	2-Arachidonoyl glycerol	C23 H38 O4	-0.44	378.277	1.872	4.39306e+07	5.25884e+07	4.97498e+07	44196	8.5471e+07	8.63452e+07	1.06062e+08	1.05622e+08	1.08987e+08	1.47879e+08	4.97498e+07	8.63452e+07	1.08987e+08	9.05229	12.5712	19.4377	0.576	0.456	0.792	-0.8	-1.13	-0.34	0.0032184	0.000526254	0.134558
	Palmitoyl ethanolamide	C18 H37 N O2	-1.3	299.282	2.039	2.78734e+07	2.86251e+07	2.2343e+07	32976.2	8.32633e+07	5.41262e+07	4.46125e+07	3.84954e+07	6.30567e+07	5.02754e+07	2.78734e+07	5.41262e+07	5.02754e+07	13.0539	33.195	24.2724	0.515	0.554	1.077	-0.96	-0.85	0.11	0.0163561	0.0429593	0.700587
	Hypotaurine	C2 H7 N O2 S	3.56	109.02	9.408	4.544e+07	4.23973e+07	4.80569e+07	66859.5	5.83945e+06	4.96075e+06	7.11595e+06	8.24132e+07	7.10101e+07	5.63889e+07	4.544e+07	5.83945e+06	7.10101e+07	6.25297	18.1462	18.6528	7.782	0.64	0.082	2.96	-0.64	-3.6	9.01803e-06	0.036663	2.84082e-06
	Niflumic acid	C13 H9 F3 N2 O2	1.85	282.062	10.679	4.55528e+07	5.92472e+07	3.89659e+07	68307.6	4.96377e+07	4.12262e+07	7.48864e+07	5.24902e+07	8.16909e+07	6.83101e+07	4.55528e+07	4.96377e+07	6.83101e+07	21.5895	31.7065	21.6562	0.918	0.667	0.727	-0.12	-0.58	-0.46	0.817793	0.289754	0.571574
	Cytosine	C4 H5 N3 O	2.54	111.044	7.177	3.48472e+07	1.2852e+07	4.26364e+07	75107.5	8.61972e+07	2.74523e+06	5.13436e+06	3.82066e+06	5.00879e+07	5.42686e+07	3.48472e+07	5.13436e+06	5.00879e+07	51.2971	151.492	77.6432	6.787	0.696	0.103	2.76	-0.52	-3.29	0.721696	0.983322	0.816944
	Allantoic acid	C4 H8 N4 O4	-4.42	176.054	14.142	5.54655e+07	5.81667e+07	6.37739e+07	88098.5	4.77698e+07	3.52043e+07	3.81445e+07	7.22831e+07	7.61373e+07	5.42767e+07	5.81667e+07	3.81445e+07	7.22831e+07	7.16675	16.2794	17.2703	1.525	0.805	0.528	0.61	-0.31	-0.92	0.0388225	0.576879	0.0117574
	Laurolactam	C12 H23 N O	-0.44	197.178	2.226	7.63841e+07	6.39499e+07	7.49993e+07	2.13489e+06	7.94572e+07	5.97647e+07	4.85845e+07	7.48479e+07	5.37375e+07	4.92125e+07	7.49993e+07	5.97647e+07	5.37375e+07	9.4937	24.9683	23.087	1.255	1.396	1.112	0.33	0.48	0.15	0.633829	0.46519	0.947729
	Diisobutylphthalate	C16 H22 O4	-0.46	278.152	1.902	8.53071e+06	2.01495e+07	1.39111e+07	419049	3.04269e+07	3.79029e+07	1.76662e+07	2.6149e+07	2.08489e+07	7.86502e+07	1.39111e+07	3.04269e+07	2.6149e+07	40.9566	35.6973	76.2885	0.457	0.532	1.164	-1.13	-0.91	0.22	0.298178	0.145775	0.839196
	Victoria Pure Blue BO	C33 H39 N3	-2.83	477.313	2.669	1.00227e+06	1.03462e+06	855495	10586	904482	673301	752108	1.09644e+06	7.43186e+07	5.91692e+07	1.00227e+06	752108	5.91692e+07	9.90116	15.1327	86.1566	1.333	0.017	0.013	0.41	-5.88	-6.3	0.979	0.0948936	0.0739844
	Melamine	C3 H6 N6	0.85	126.066	7.212	2.90665e+07	132976	7.08974e+07	23427	3.61204e+07	26483.5	5.47703e+06	8.34129e+06	7.33047e+07	4.98685e+07	2.90665e+07	5.47703e+06	4.98685e+07	106.629	140.236	75.0462	5.307	0.583	0.11	2.41	-0.78	-3.19	0.855386	0.803248	0.504778
	7-Methylguanine	C6 H7 N5 O	-0.18	165.065	6.537	7.79504e+07	7.30533e+07	7.09052e+07	272587	5.07242e+07	4.06216e+07	3.86349e+07	4.86853e+07	4.86202e+07	4.63605e+07	7.30533e+07	4.06216e+07	4.86202e+07	4.88154	14.9626	2.76442	1.798	1.503	0.835	0.85	0.59	-0.26	0.000768272	0.00247976	0.371574
	Lotaustralin	C11 H19 N O6	0.38	261.121	9.999	4.54839e+07	7.08832e+07	4.89241e+07	114187	1.36506e+07	1.76695e+07	1.36219e+07	5.37102e+07	7.83861e+07	1.58529e+07	4.89241e+07	1.36506e+07	5.37102e+07	25.0086	15.5444	63.8678	3.584	0.911	0.254	1.84	-0.13	-1.98	0.0477293	0.777735	0.113614
	NP-006862	C20 H32 O4	-0.61	336.23	2.021	7.07474e+07	5.81127e+07	4.98508e+07	232186	1.42119e+08	1.10681e+08	1.23303e+08	9.23223e+07	8.37725e+07	4.08483e+07	5.81127e+07	1.23303e+08	8.37725e+07	17.667	12.619	38.1442	0.471	0.694	1.472	-1.09	-0.53	0.56	0.0419719	0.815865	0.0906856
	DL-Stachydrine	C7 H13 N O2	-0.25	143.095	6.177	6.8731e+07	5.29529e+07	7.13578e+07	265355	2.90469e+07	2.95887e+07	2.91881e+07	4.08342e+07	4.95793e+07	4.31626e+07	6.8731e+07	2.91881e+07	4.31626e+07	15.4705	0.960137	10.1718	2.355	1.592	0.676	1.24	0.67	-0.56	0.000322633	0.0161459	0.0086114
	Ecgonine	C9 H15 N O3	-0.86	185.105	3.405	6.03381e+07	5.13822e+07	5.0426e+07	94176.3	6.1204e+07	6.98663e+07	5.71096e+07	4.45563e+07	6.05996e+07	2.23096e+07	5.13822e+07	6.1204e+07	4.45563e+07	10.1162	10.3835	45.2559	0.84	1.153	1.374	-0.25	0.21	0.46	0.8285	0.460253	0.229056
	1-Methylhistidine	C7 H11 N3 O2	0.75	169.085	13.066	6.95898e+07	6.36804e+07	6.82876e+07	165157	7.46867e+06	3.95037e+06	3.06615e+06	3.89012e+07	4.3131e+07	3.80443e+07	6.82876e+07	3.95037e+06	3.89012e+07	4.62136	48.2332	6.804	17.286	1.755	0.102	4.11	0.81	-3.3	4.30725e-05	0.121761	0.000146462
	Diethanolamine	C4 H11 N O2	3.36	105.079	7.187	4.94886e+07	2.16669e+06	6.32e+07	87953.5	3.09276e+07	266703	1.02161e+07	9.67546e+06	4.04113e+07	4.59253e+07	4.94886e+07	1.02161e+07	4.04113e+07	83.6408	113.32	61.0318	4.844	1.225	0.253	2.28	0.29	-1.98	0.626691	0.975413	0.51012
	Niflumic acid	C13 H9 F3 N2 O2	2.46	282.062	10.85	4.55528e+07	5.93605e+07	3.89868e+07	62641.6	4.96377e+07	4.13012e+07	4.63359e+07	5.24657e+07	1.70042e+06	719338	4.55528e+07	4.63359e+07	1.70042e+06	21.6799	9.17464	161.773	0.983	26.789	27.25	-0.02	4.74	4.77	0.999425	0.132591	0.138171
	Cytidine 5'-diphosphocholine	C14 H26 N4 O11 P2	-0.06	488.107	14.648	3.34609e+07	3.72445e+06	2.60713e+06	83798.7	7.4871e+06	8.02686e+06	6.75575e+06	5.64283e+07	4.97201e+07	5.82119e+07	3.72445e+06	7.4871e+06	5.64283e+07	131.933	8.59408	8.1727	0.497	0.066	0.133	-1.01	-3.92	-2.91	0.992922	0.0441228	0.0507165
	(Z)-dehydrobutyrine	C4 H7 N O2	4.49	101.048	9.145	5.44907e+07	5.8162e+07	5.40404e+07	47222	1.21155e+07	1.03955e+07	8.59439e+06	4.73947e+07	4.56241e+07	5.45103e+07	5.44907e+07	1.03955e+07	4.73947e+07	4.06894	16.9815	9.56442	5.242	1.15	0.219	2.39	0.2	-2.19	4.41916e-06	0.435156	7.11768e-06
	Cytosine	C4 H5 N3 O	1.08	111.043	6.857	508203	471347	572657	103856	6.26504e+07	5.78804e+07	4.88246e+07	2.33778e+07	2.67862e+07	2.53595e+07	508203	5.78804e+07	2.53595e+07	9.91064	12.4402	6.79949	0.009	0.02	2.282	-6.83	-5.64	1.19	5.14047e-10	8.75073e-09	0.00016441
	Guanosine monophosphate	C10 H14 N5 O8 P	-0.14	363.058	11.916	1.62792e+07	2.64841e+07	4.24091e+07	89589.8	2.82155e+07	3.43639e+07	4.18585e+07	7.10191e+07	5.012e+07	4.43453e+07	2.64841e+07	3.43639e+07	5.012e+07	46.3844	19.6267	25.4405	0.771	0.528	0.686	-0.38	-0.92	-0.54	0.612019	0.0830715	0.287877
	Cyclic ADP-ribose	C15 H21 N5 O13 P2	0.35	541.061	14.655	6.70753e+07	4.61175e+07	4.50085e+07	195150	9.83576e+06	7.00916e+06	5.98462e+06	4.19897e+07	2.16527e+06	1.52683e+06	4.61175e+07	7.00916e+06	2.16527e+06	23.576	26.2108	152.221	6.58	21.299	3.237	2.72	4.41	1.69	0.145465	0.0856233	0.910451
	Linolenelaidic acid	C18 H30 O2	-1.51	278.224	2.002	8.49994e+07	5.37172e+07	5.60204e+07	206453	4.42845e+07	4.68887e+07	4.59059e+07	4.88261e+07	5.17405e+07	4.21358e+07	5.60204e+07	4.59059e+07	4.88261e+07	26.8577	2.87809	10.3527	1.22	1.147	0.94	0.29	0.2	-0.09	0.0988695	0.14176	0.957296
	PLK	C17 H32 N4 O4	-0.24	356.242	12.52	359665	1.31287e+06	4.57477e+07	138977	2.03811e+07	2.08497e+07	2.11976e+07	5.59722e+07	5.27371e+07	3.48652e+07	1.31287e+06	2.08497e+07	5.27371e+07	164.069	1.96904	23.7533	0.063	0.025	0.395	-3.99	-5.33	-1.34	0.283027	0.119829	0.781605
	N6-Me-Adenosine	C11 H15 N5 O4	-0.73	281.112	7.301	5.55991e+07	2.95085e+07	2.45983e+07	71053.9	6.87157e+06	5.22766e+06	5.20155e+06	1.16719e+07	1.11907e+07	8.58749e+06	2.95085e+07	5.22766e+06	1.11907e+07	45.5657	16.5901	15.829	5.645	2.637	0.467	2.5	1.4	-1.1	0.000565668	0.00478694	0.0890849
	7-(tert-butyl)-4-imino-1,2,3,4,5,6-hexahydropyrido[3,4-d]pyridazine-1,5-dione	C11 H14 N4 O2	-0.11	234.112	6.599	4.37399e+07	5.491e+07	5.23717e+07	64281.8	2.12539e+07	1.86627e+07	2.23896e+07	4.08617e+07	2.63669e+07	2.06004e+07	5.23717e+07	2.12539e+07	2.63669e+07	11.6319	9.1976	35.6578	2.464	1.986	0.806	1.3	0.99	-0.31	0.0061881	0.0406379	0.276811
	Guanine	C5 H5 N5 O	-0.32	151.049	7.24	5.09557e+07	5.91163e+07	1.12053e+07	134923	1.6053e+07	2.59581e+07	3.9094e+07	3.74417e+07	5.57511e+06	6.37868e+06	5.09557e+07	2.59581e+07	6.37868e+06	63.4064	42.7527	110.358	1.963	7.988	4.07	0.97	3	2.02	0.935665	0.335238	0.495038
	Phenylacetylglycine	C10 H11 N O3	-1	193.074	2.379	9.89553e+06	5.40766e+06	6.78441e+06	17604.1	4.88694e+07	4.43172e+07	5.32615e+07	2.46124e+07	2.30711e+07	1.86464e+07	6.78441e+06	4.88694e+07	2.30711e+07	31.2272	9.16166	14.0071	0.139	0.294	2.118	-2.85	-1.77	1.08	6.01201e-05	0.00119967	0.00702413
	Cytidine 5'-monophosphate (hydrate)	C9 H14 N3 O8 P	-0.28	323.052	12.861	1.78375e+07	2.35759e+07	3.18146e+07	80586.4	1.41235e+07	1.54006e+07	1.91952e+07	4.52681e+07	5.25159e+07	2.99456e+07	2.35759e+07	1.54006e+07	4.52681e+07	28.7829	16.2438	27.0651	1.531	0.521	0.34	0.61	-0.94	-1.56	0.226563	0.0804808	0.0091708
	Indole-3-acetic acid	C10 H9 N O2	-0.57	175.063	2.399	4.19969e+06	940228	842344	17884.8	3.40279e+07	4.87484e+07	3.33175e+07	1.45647e+07	1.5413e+07	9.52462e+06	940228	3.40279e+07	1.45647e+07	95.82	22.5107	24.1745	0.028	0.065	2.336	-5.18	-3.95	1.22	0.000912779	0.00742412	0.116415
	N,N-Diisopropylethylamine (DIPEA)	C8 H19 N	-0.26	129.152	2.276	4.8447e+07	2.7746e+07	2.92468e+07	221234	1.51231e+07	1.61019e+07	1.52397e+07	1.32473e+07	8.92966e+06	4.19198e+06	2.92468e+07	1.52397e+07	8.92966e+06	32.8421	3.45189	51.5299	1.919	3.275	1.707	0.94	1.71	0.77	0.0991947	0.00815172	0.159319
	4-Acetamidobenzoic acid	C9 H9 N O3	-1.72	179.058	2.405	4.80439e+07	2.90724e+07	3.57491e+07	17747.1	1.73985e+07	1.43384e+07	1.40787e+07	3.1395e+07	2.54089e+07	2.37716e+07	3.57491e+07	1.43384e+07	2.54089e+07	25.5794	12.0897	14.9416	2.493	1.407	0.564	1.32	0.49	-0.83	0.00238295	0.1535	0.0210344
	Cyclic ADP-ribose	C15 H21 N5 O13 P2	-0.24	541.061	14.875	1.82823e+06	2.10018e+06	4.35962e+07	190484	1.13649e+07	8.2543e+06	7.22696e+06	7.5574e+07	5.95987e+07	5.27735e+07	2.10018e+06	8.2543e+06	5.95987e+07	151.732	24.0774	18.6791	0.254	0.035	0.138	-1.97	-4.83	-2.85	0.852997	0.0676433	0.135036
	PLK	C17 H32 N4 O4	0.08	356.242	12.737	4.21588e+07	4.33593e+07	4.57477e+07	131364	2.03811e+07	2.08497e+07	2.11976e+07	231156	1.10907e+06	1.38182e+06	4.33593e+07	2.08497e+07	1.10907e+06	4.17542	1.96904	66.2668	2.08	39.095	18.799	1.06	5.29	4.23	0.31067	0.00026505	0.00079466
	Thymine	C5 H6 N2 O2	-0.13	126.043	3.702	4.48581e+07	3.28539e+07	3.42036e+07	54231.8	4.57043e+07	4.06241e+07	4.42319e+07	2.34723e+07	2.41973e+07	2.09706e+07	3.42036e+07	4.42319e+07	2.34723e+07	17.6268	6.00593	7.39913	0.773	1.457	1.884	-0.37	0.54	0.91	0.257491	0.00471309	0.00103561
	L-Tyrosine	C9 H11 N O3	-0.55	181.074	7.513	3.79177e+07	4.4536e+07	2.76585e+07	42615.7	5.25714e+06	2.79356e+07	9.32164e+06	2.73794e+07	1.6167e+07	1.60542e+07	3.79177e+07	9.32164e+06	1.6167e+07	23.169	85.3271	32.7494	4.068	2.345	0.577	2.02	1.23	-0.79	0.0821004	0.387461	0.471775
	3-Phenyl-2,3-dihydro-1,3-benzothiazol-2-imine	C13 H10 N2 S	-0.2	226.056	4.572	3.91397e+07	3.26924e+07	4.38548e+07	145839	2.8294e+06	2.34871e+06	1.48159e+06	1.18745e+06	1.74721e+06	1.6316e+06	3.91397e+07	2.34871e+06	1.6316e+06	14.5312	30.7705	19.4148	16.664	23.989	1.44	4.06	4.58	0.53	1.56478e-05	7.61184e-06	0.246844
	N-(9-oxodecyl)acetamide	C12 H23 N O2	-0.24	213.173	2.163	3.63536e+07	3.7883e+07	3.3619e+07	840207	6.31776e+07	4.40533e+07	4.26265e+07	3.4701e+07	4.37587e+07	4.20932e+07	3.63536e+07	4.40533e+07	4.20932e+07	6.00864	22.9729	11.9976	0.825	0.864	1.047	-0.28	-0.21	0.07	0.0927801	0.669947	0.282621
	3'-Adenosine monophosphate (3'-AMP)	C10 H14 N5 O7 P	0.05	347.063	11.076	4.10515e+07	3.34123e+07	4.46351e+07	120923	8.55649e+06	8.64894e+06	8.3601e+06	1.88625e+07	2.07762e+07	2.21556e+07	4.10515e+07	8.55649e+06	2.07762e+07	14.4389	1.7309	8.0287	4.798	1.976	0.412	2.26	0.98	-1.28	3.04949e-06	0.000465536	8.47891e-05
	Taurine	C2 H7 N O3 S	0.81	125.015	10.931	3.68823e+07	3.54718e+07	4.14084e+07	121310	3.59719e+06	4.29182e+06	4.19253e+06	2.54293e+07	2.81099e+07	9.21671e+06	3.68823e+07	4.19253e+06	2.54293e+07	8.17912	9.3285	48.8675	8.797	1.45	0.165	3.14	0.54	-2.6	0.000680552	0.120999	0.00487445
	Thymine	C5 H6 N2 O2	-0.25	126.043	13.827	1.02114e+08	9.74465e+07	7.12443e+07	77801.1	2.50848e+07	2.03502e+07	1.707e+07	4.12162e+07	5.43152e+07	5.19604e+07	9.74465e+07	2.03502e+07	5.19604e+07	18.4337	19.3393	14.2034	4.788	1.875	0.392	2.26	0.91	-1.35	0.000145509	0.0150703	0.00261532
	p-cymene	C10 H14	-1.56	134.109	1.971	2.12897e+07	3.48824e+07	2.82109e+07	534179	4.07717e+07	3.7792e+07	3.13941e+07	3.06433e+07	3.50323e+07	3.79945e+07	2.82109e+07	3.7792e+07	3.50323e+07	24.164	13.0727	10.703	0.746	0.805	1.079	-0.42	-0.31	0.11	0.203154	0.331402	0.917013
	4-cyclopropyl-6-methoxy-1,3,5-triazin-2-amine	C7 H10 N4 O	-0.3	166.085	6.169	1.37414e+07	9.56476e+06	4.96742e+06	172259	2.87009e+07	2.51384e+07	7.35833e+06	4.06655e+07	3.50556e+07	3.21729e+07	9.56476e+06	2.51384e+07	3.50556e+07	46.5663	56.048	12.008	0.38	0.273	0.717	-1.39	-1.87	-0.48	0.310792	0.0388962	0.293866
	Indole	C8 H7 N	1.68	117.058	1.98	2.14578e+07	2.67908e+07	2.77621e+07	2.56338e+06	4.0191e+07	3.50763e+07	3.32845e+07	2.98444e+07	4.83555e+07	4.48508e+07	2.67908e+07	3.50763e+07	4.48508e+07	13.3967	9.90493	23.9732	0.764	0.597	0.782	-0.39	-0.74	-0.35	0.107893	0.0431168	0.754353
	CDP-ethanolamine	C11 H20 N4 O11 P2	-0.1	446.06	14.569	1.04543e+07	8.40524e+07	8.26122e+07	96431.7	8.72547e+06	7.79919e+06	7.69006e+06	5.08171e+07	4.47934e+07	3.93901e+07	8.26122e+07	7.79919e+06	4.47934e+07	71.278	7.04841	12.7029	10.592	1.844	0.174	3.4	0.88	-2.52	0.0624442	0.991611	0.0535444
	L-Glutathione (reduced)	C10 H17 N3 O6 S	-0.34	307.084	9.209	1.95344e+06	2.87942e+06	2.23038e+06	74207.6	813283	1.11909e+06	1.95782e+06	3.87526e+07	4.83574e+06	1.68642e+06	2.23038e+06	1.11909e+06	4.83574e+06	20.1871	45.6983	136.178	1.993	0.461	0.231	0.99	-1.12	-2.11	0.701134	0.413158	0.150529
	Hypoxanthine	C5 H4 N4 O	-0.86	136.038	10.626	8.18853e+06	8.66628e+06	1.0325e+07	41596.9	1.84433e+07	1.6594e+07	1.96341e+07	3.33124e+07	3.86638e+07	3.68876e+07	8.66628e+06	1.84433e+07	3.68876e+07	12.3766	8.40576	7.51112	0.47	0.235	0.5	-1.09	-2.09	-1	0.000266887	4.66883e-06	0.000294436
	Rimantadine	C12 H21 N	-0.72	179.167	2.227	3.85068e+07	3.26874e+07	3.92154e+07	286419	3.94631e+07	2.94006e+07	2.54878e+07	3.84967e+07	3.00434e+07	2.30764e+07	3.85068e+07	2.94006e+07	3.00434e+07	9.73278	22.9238	25.2859	1.31	1.282	0.979	0.39	0.36	-0.03	0.590291	0.4808	0.977207
	4-chloro-1H-indazol-3-amine	C7 H6 Cl N3	1.11	167.025	10.931	3.33672e+07	3.12261e+07	3.81046e+07	82671.8	3.26251e+06	3.98737e+06	4.02402e+06	2.4326e+07	2.54846e+07	8.9564e+06	3.33672e+07	3.98737e+06	2.4326e+07	10.2825	11.4283	47.0994	8.368	1.372	0.164	3.06	0.46	-2.61	0.000626778	0.135762	0.00401675
	Υ-Aminobutyric acid (GABA)	C4 H9 N O2	3.34	103.064	6.273	2.14941e+07	2.07271e+07	1.57764e+07	44375.8	2.92875e+07	2.69655e+07	2.07611e+07	3.68375e+07	3.8012e+07	2.99622e+07	2.07271e+07	2.69655e+07	3.68375e+07	16.0533	17.1711	12.4462	0.769	0.563	0.732	-0.38	-0.83	-0.45	0.159374	0.0093915	0.118111
	Guanine	C5 H5 N5 O	-0.24	151.049	11.289	3.3369e+07	3.73824e+07	3.78923e+07	130138	1.02318e+07	8.49642e+06	1.02116e+07	2.54222e+07	2.69324e+07	2.57547e+07	3.73824e+07	1.02116e+07	2.57547e+07	6.84113	10.3264	3.04775	3.661	1.451	0.396	1.87	0.54	-1.33	1.64086e-06	0.00432498	8.49256e-06
	N-Methylglutamine	C6 H12 N2 O3	-0.63	160.085	4.521	1.7627e+07	1.12594e+07	1.13135e+07	67265.8	3.70199e+07	1.1316e+07	1.15247e+07	1.29819e+07	1.61919e+07	1.3404e+07	1.13135e+07	1.15247e+07	1.3404e+07	27.3197	74.0736	12.2898	0.982	0.844	0.86	-0.03	-0.24	-0.22	0.752798	0.974235	0.865902
	Guanine	C5 H5 N5 O	-0.94	151.049	5.592	4.01247e+07	3.52064e+07	4.06175e+07	91935.4	1.72459e+07	9.73601e+06	1.45243e+07	1.50685e+07	1.70124e+07	1.23485e+07	4.01247e+07	1.45243e+07	1.50685e+07	7.74138	27.4806	15.8186	2.763	2.663	0.964	1.47	1.41	-0.05	0.00155177	0.0024384	0.857176
	Thiamine	C12 H16 N4 O S	-1.98	264.104	11.471	7.56566e+07	7.24157e+07	5.29692e+07	272538	3.53798e+06	8.37674e+06	1.21364e+07	2.82882e+07	8.64974e+07	3.54152e+07	7.24157e+07	8.37674e+06	3.54152e+07	18.3104	53.7664	63.4157	8.645	2.045	0.237	3.11	1.03	-2.08	0.00426344	0.624168	0.0111797
	4-Guanidinobutyric acid	C5 H11 N3 O2	-0.91	145.085	5.922	1.54294e+07	1.8202e+07	1.85977e+07	83501.4	7.61153e+06	8.12706e+06	7.11429e+06	3.36939e+07	3.2661e+07	3.32786e+07	1.8202e+07	7.61153e+06	3.32786e+07	9.91623	6.6479	1.56498	2.391	0.547	0.229	1.26	-0.87	-2.13	1.83358e-05	7.4618e-05	7.96365e-07
	Uracil	C4 H4 N2 O2	1.55	112.027	3.706	3.15905e+07	2.61672e+07	2.92749e+07	54299.3	3.36204e+07	2.82048e+07	2.71056e+07	2.5387e+07	2.72786e+07	2.67426e+07	2.92749e+07	2.82048e+07	2.67426e+07	9.38033	11.7651	3.68329	1.038	1.095	1.055	0.05	0.13	0.08	0.958567	0.478011	0.350471
	Oleic acid	C18 H34 O2	-1.48	282.255	1.99	2.66264e+07	2.02877e+07	2.29416e+07	146414	2.80488e+07	2.83781e+07	2.46493e+07	2.96254e+07	3.28534e+07	3.26769e+07	2.29416e+07	2.80488e+07	3.26769e+07	13.6709	7.63861	5.72171	0.818	0.702	0.858	-0.29	-0.51	-0.22	0.208054	0.0171153	0.183481
	Anthranilic acid	C7 H7 N O2	-1.44	137.047	2.342	1.61507e+07	1.30543e+07	1.05324e+07	91311.4	2.65226e+07	3.2273e+07	3.27961e+07	2.68185e+07	3.07753e+07	1.40278e+07	1.30543e+07	3.2273e+07	2.68185e+07	21.2449	11.4012	36.6653	0.404	0.487	1.203	-1.31	-1.04	0.27	0.0236509	0.115207	0.45021
	Uric acid	C5 H4 N4 O3	-0.43	168.028	7.374	2.06756e+06	1.15572e+07	912065	78185.8	1.37096e+06	3.25154e+07	8.35027e+06	8.43515e+06	856131	789716	2.06756e+06	8.35027e+06	856131	120.543	116.084	130.792	0.248	2.415	9.753	-2.01	1.27	3.29	0.706272	0.921937	0.492767
	3-amino-2-phenyl-2H-pyrazolo[4,3-c]pyridine-4,6-diol	C12 H10 N4 O2	-1.23	242.08	2.637	1.79066e+07	1.60913e+07	1.57891e+07	14283.5	3.25103e+07	3.09941e+07	3.05774e+07	2.35065e+07	2.26571e+07	2.01443e+07	1.60913e+07	3.09941e+07	2.26571e+07	6.90132	3.24363	7.91024	0.519	0.71	1.368	-0.95	-0.49	0.45	4.39102e-05	0.00363416	0.00123608
	Indole	C8 H7 N	1.66	117.058	2.233	2.85388e+07	2.18447e+07	2.20316e+07	1.6217e+06	3.02227e+07	3.23393e+07	2.40654e+07	2.44029e+07	2.37889e+07	2.90067e+07	2.20316e+07	3.02227e+07	2.44029e+07	15.7924	14.8853	11.0824	0.729	0.903	1.238	-0.46	-0.15	0.31	0.327347	0.828	0.617262
	N'2-acetylpyridine-2-carbohydrazide	C8 H9 N3 O2	-0.94	179.069	5.671	8.58036e+07	7.11554e+07	7.84761e+07	41185.4	7.29093e+06	3.62965e+06	2.62354e+06	3.1282e+07	3.64654e+07	3.19628e+07	7.84761e+07	3.62965e+06	3.19628e+07	9.33263	54.4076	8.47481	21.621	2.455	0.114	4.43	1.3	-3.14	5.98172e-05	0.0337885	0.000421383
	L-Cysteinylglycine	C5 H10 N2 O3 S	-0.56	178.041	14.361	3.31128e+07	3.06775e+07	3.55592e+07	81341.9	2.03632e+06	934528	890298	9.0588e+06	1.38286e+07	1.19433e+07	3.31128e+07	934528	1.19433e+07	7.37053	50.446	20.6912	35.433	2.772	0.078	5.15	1.47	-3.68	2.3659e-05	0.0113598	0.000217859
	4-Hydroxybenzaldehyde	C7 H6 O2	0.62	122.037	6.224	3.06057e+07	2.71192e+07	2.74816e+07	139974	8.65258e+06	6.13427e+06	5.7359e+06	1.80234e+07	2.08347e+07	1.79784e+07	2.74816e+07	6.13427e+06	1.80234e+07	6.74906	23.1188	8.63647	4.48	1.525	0.34	2.16	0.61	-1.55	4.05663e-05	0.0293612	0.000269761
	Reduced Glutathione	C10 H17 N3 O6 S	-1	307.084	8.814	1.75675e+07	1.83166e+07	1.43701e+07	49441.5	1.46448e+07	2.18291e+07	1.0325e+07	7.91351e+06	1.7104e+07	3.03902e+07	1.75675e+07	1.46448e+07	1.7104e+07	12.5125	37.2519	61.1849	1.2	1.027	0.856	0.26	0.04	-0.22	0.950601	0.993869	0.978529
	Prolylleucine	C11 H20 N2 O3	-0.28	228.147	5.531	3.13398e+06	1.55563e+06	2.99086e+07	33653	1.65499e+07	1.34583e+07	1.26142e+07	3.01216e+07	2.5914e+07	1.72348e+07	3.13398e+06	1.34583e+07	2.5914e+07	138.159	14.5841	26.9063	0.233	0.121	0.519	-2.1	-3.05	-0.95	0.433003	0.186362	0.771333
	Histamine	C5 H9 N3	2.3	111.08	14.1	2.02119e+07	2.39621e+07	2.97921e+07	37552.5	4.63754e+06	3.88764e+06	4.87289e+06	8.47143e+06	6.19249e+06	3.7495e+06	2.39621e+07	4.63754e+06	6.19249e+06	19.5804	11.5211	38.4737	5.167	3.87	0.749	2.37	1.95	-0.42	0.000626944	0.00158452	0.489017
	Laurolactam	C12 H23 N O	-0.18	197.178	1.961	1.13943e+07	2.22133e+07	1.40116e+07	1.8192e+06	3.13472e+07	2.07029e+07	1.86047e+07	1.41676e+07	2.86419e+07	2.29179e+07	1.40116e+07	2.07029e+07	2.29179e+07	35.561	29.0096	33.2724	0.677	0.611	0.903	-0.56	-0.71	-0.15	0.344716	0.494876	0.943891
	Prolylleucine	C11 H20 N2 O3	0.63	228.148	13.042	2.65951e+07	2.7286e+07	2.85025e+07	66057.7	1.38654e+07	1.5055e+07	1.52497e+07	3.54141e+07	546707	255462	2.7286e+07	1.5055e+07	546707	3.51644	5.08977	167.455	1.812	49.91	27.538	0.86	5.64	4.78	0.874805	0.145906	0.272739
	NP-022010	C14 H23 N O5	-0.9	285.157	5.78	2.78104e+07	2.17951e+07	2.82828e+07	60755.8	1.32062e+07	1.66137e+07	1.92564e+07	1.88841e+07	1.88468e+07	2.55349e+07	2.78104e+07	1.66137e+07	1.88841e+07	13.9316	18.5416	18.2596	1.674	1.473	0.88	0.74	0.56	-0.18	0.0359394	0.349962	0.239778
	Adenine	C5 H5 N5	-0.31	135.054	15.572	7.20884e+07	6.29107e+07	8.11087e+07	38866.2	1.87339e+06	1.86171e+06	2.74351e+06	2.69801e+07	2.64487e+07	5.91132e+06	7.20884e+07	1.87339e+06	2.64487e+07	12.6314	23.4202	60.736	38.48	2.726	0.071	5.27	1.45	-3.82	0.000427973	0.0303808	0.00759312
	Furazolidone	C8 H7 N3 O5	-4.44	225.038	6.232	1.87656e+07	1.86239e+07	1.51532e+07	28215.5	2.2886e+07	1.77993e+07	1.09546e+07	2.58888e+07	2.66887e+07	2.62033e+07	1.86239e+07	1.77993e+07	2.62033e+07	11.6816	34.7826	1.53474	1.046	0.711	0.679	0.07	-0.49	-0.56	0.949696	0.148504	0.10033
	Guanine	C5 H5 N5 O	-0.34	151.049	11.92	7.27714e+06	1.06678e+07	1.69534e+07	57099.4	1.07848e+07	1.30563e+07	1.52546e+07	2.65242e+07	1.89004e+07	1.58146e+07	1.06678e+07	1.30563e+07	1.89004e+07	42.2064	17.1501	27.0059	0.817	0.564	0.691	-0.29	-0.83	-0.53	0.795872	0.11508	0.263603
	N-Acetyl-b-D-glucosamine	C8 H15 N O6	-0.07	221.09	6.595	2.21975e+07	3.53146e+07	1.8321e+07	161570	3.84228e+07	2.71568e+07	2.6449e+07	2.27095e+07	3.43624e+07	5.50534e+07	2.21975e+07	2.71568e+07	3.43624e+07	35.2315	21.8999	43.8288	0.817	0.646	0.79	-0.29	-0.63	-0.34	0.729801	0.443905	0.86172
	4-(1H-pyrazol-1-yl)-N,N-bis(2-pyridinylmethyl)benzenesulfonamide	C21 H19 N5 O2 S	-3.27	405.125	10.532	2.40048e+07	2.53319e+07	2.59242e+07	29046.1	1.51849e+06	1.16454e+06	1.31142e+06	8.3741e+06	1.02844e+07	8.27563e+06	2.53319e+07	1.31142e+06	8.3741e+06	3.91799	13.3556	12.6133	19.316	3.025	0.157	4.27	1.6	-2.67	1.88622e-07	5.40066e-05	1.48423e-06
	Benzaldehyde	C7 H6 O	-2.64	106.042	2.437	1.76009e+07	1.63517e+07	5.10621e+07	295546	2.94152e+07	2.54223e+07	1.8521e+07	2.31993e+07	3.00001e+07	1.78086e+07	1.76009e+07	2.54223e+07	2.31993e+07	69.4799	22.539	25.811	0.692	0.759	1.096	-0.53	-0.4	0.13	0.998175	0.985065	0.993615
	Phloroglucinol	C6 H6 O3	0.97	126.032	12.636	2.37378e+07	2.05736e+07	1.84012e+07	405227	4.98494e+06	7.45585e+06	5.757e+06	2.04242e+07	2.03407e+07	2.4482e+07	2.05736e+07	5.757e+06	2.04242e+07	12.8377	20.8392	10.8843	3.574	1.007	0.282	1.84	0.01	-1.83	0.000138424	0.941297	0.000114972
	Androstanolone	C19 H30 O2	-0.65	290.224	2.003	2.18707e+07	1.59557e+07	2.18543e+07	175687	2.19562e+07	1.95094e+07	2.1254e+07	2.43715e+07	1.84147e+07	2.25605e+07	2.18543e+07	2.1254e+07	2.25605e+07	17.1428	6.02621	14.0194	1.028	0.969	0.942	0.04	-0.05	-0.09	0.864119	0.697527	0.947983
	PEG n6	C12 H26 O7	-0.94	282.168	2.985	2.22121e+07	6.02083e+07	2.35844e+07	1.2626e+06	7.62156e+07	1.84336e+08	1.36707e+07	1.7394e+07	5.48266e+07	9.02227e+07	2.35844e+07	7.62156e+07	5.48266e+07	60.9933	94.4571	67.2587	0.309	0.43	1.39	-1.69	-1.22	0.48	0.735377	0.906331	0.938616
	N-Succinyl-L-diaminopimelic acid	C11 H18 N2 O7	-0.26	290.111	12.294	3.02506e+07	4.52259e+07	3.30033e+07	186574	9.00003e+06	4.80439e+06	6.63409e+06	1.2656e+07	2.23236e+07	7.10704e+06	3.30033e+07	6.63409e+06	1.2656e+07	22.044	30.8759	54.8912	4.975	2.608	0.524	2.31	1.38	-0.93	0.0047801	0.042142	0.191663
	Phloroglucinol	C6 H6 O3	1.53	126.032	12.464	2.3739e+07	2.05736e+07	1.84012e+07	489414	6.159e+06	7.4549e+06	5.82883e+06	1.84012e+07	5.35038e+06	7.39606e+06	2.05736e+07	6.159e+06	7.39606e+06	12.8405	13.2621	67.6067	3.34	2.782	0.833	1.74	1.48	-0.26	0.0226607	0.0823433	0.568454
	Cytosine	C4 H5 N3 O	2.4	111.044	12.406	2.00173e+07	1.99741e+07	2.13965e+07	83036.1	6.80009e+06	6.52155e+06	6.00164e+06	1.41462e+07	1.52599e+07	1.50316e+07	2.00173e+07	6.52155e+06	1.50316e+07	3.95376	6.29177	3.9714	3.069	1.332	0.434	1.62	0.41	-1.2	4.48068e-07	0.000468906	1.87059e-06
	Inosine-5'-monophosphate (IMP)	C10 H13 N4 O8 P	-1.05	348.047	10.616	1.65239e+07	1.35671e+07	1.71734e+07	103214	1.70978e+07	1.61275e+07	1.64031e+07	2.62667e+07	2.37234e+07	2.95716e+07	1.65239e+07	1.64031e+07	2.62667e+07	12.2009	3.02256	11.0569	1.007	0.629	0.624	0.01	-0.67	-0.68	0.789392	0.00154066	0.00271853
	L-(+)-Aspartic acid	C4 H7 N O4	-0.34	133.037	4.842	1.42015e+07	2.06784e+07	1.92567e+07	98613.2	8.44541e+06	8.3673e+06	9.3951e+06	3.21317e+07	2.00428e+07	1.6702e+07	1.92567e+07	8.44541e+06	2.00428e+07	18.8639	6.54977	35.3575	2.28	0.961	0.421	1.19	-0.06	-1.25	0.0207141	0.524849	0.00614615
	6-Hydroxymelatonin	C13 H16 N2 O3	-0.41	248.116	4.298	1.95153e+07	1.5368e+07	1.56636e+07	257358	1.24916e+07	1.47345e+07	1.55891e+07	1.65817e+07	1.54244e+07	1.89218e+07	1.56636e+07	1.47345e+07	1.65817e+07	13.733	11.2094	10.4955	1.063	0.945	0.889	0.09	-0.08	-0.17	0.277125	0.994164	0.244166
	Cytosine	C4 H5 N3 O	2.14	111.043	6.693	212064	198682	240964	55531	1.29426e+07	2.37274e+07	1.94669e+07	1.45411e+07	1.31375e+07	1.25611e+07	212064	1.94669e+07	1.31375e+07	9.94781	29.0283	7.59239	0.011	0.016	1.482	-6.52	-5.95	0.57	5.06182e-07	6.93626e-07	0.208293
	D-Glucosamine 6-phosphate	C6 H14 N O8 P	-0.39	259.046	12.043	1.85603e+07	1.53292e+07	1.69548e+07	113316	9.93778e+06	1.01559e+07	5.2662e+06	1.16517e+07	1.51734e+07	1.94566e+07	1.69548e+07	9.93778e+06	1.51734e+07	9.53256	32.6767	25.3361	1.706	1.117	0.655	0.77	0.16	-0.61	0.0346293	0.866194	0.0652431
	Uracil	C4 H4 N2 O2	2	112.028	5.109	2.00888e+07	1.81866e+07	1.74386e+07	95130.4	3.56026e+06	2.75908e+06	3.33378e+06	7.88783e+06	7.82665e+06	4.81167e+06	1.81866e+07	3.33378e+06	7.82665e+06	7.35732	12.8356	25.7033	5.455	2.324	0.426	2.45	1.22	-1.23	6.05411e-05	0.00125052	0.00675783
	Adenosine	C10 H13 N5 O4	-0.61	267.097	6.676	322885	1.34681e+06	315971	18638.1	161449	247287	273287	1.87104e+07	1.02051e+07	1.99284e+06	322885	247287	1.02051e+07	89.6179	25.7439	81.1355	1.306	0.032	0.024	0.38	-4.98	-5.37	0.478516	0.0196267	0.00537616
	Cytosine	C4 H5 N3 O	2.35	111.044	12.842	6.70172e+06	1.08651e+07	1.308e+07	40860.7	5.11227e+06	5.99013e+06	6.58899e+06	1.63612e+07	1.75186e+07	9.9531e+06	1.08651e+07	5.99013e+06	1.63612e+07	31.7001	12.595	27.8909	1.814	0.664	0.366	0.86	-0.59	-1.45	0.13449	0.310491	0.0187533
	Cytosine	C4 H5 N3 O	2.2	111.044	14.624	2.09319e+07	1.74248e+07	4.08435e+06	183387	1.04002e+07	1.07869e+07	1.19066e+07	7.06949e+07	6.01031e+07	5.86697e+07	1.74248e+07	1.07869e+07	6.01031e+07	62.8345	7.09234	10.4	1.615	0.29	0.179	0.69	-1.79	-2.48	0.995994	0.0166195	0.0151212
	Palmitelaidic acid	C16 H30 O2	-1.26	254.224	2.021	2.65795e+07	1.44251e+07	1.72622e+07	400339	1.73779e+07	1.43729e+07	1.43695e+07	1.89192e+07	2.06596e+07	1.67879e+07	1.72622e+07	1.43729e+07	1.89192e+07	32.7385	11.2917	10.3206	1.201	0.912	0.76	0.26	-0.13	-0.4	0.474408	0.999831	0.483258
	N~2~-Acetyl-L-ornithine	C7 H14 N2 O3	0.67	174.101	9.506	4.19739e+07	3.9703e+07	4.84441e+07	203738	2.19114e+06	1.8685e+06	1.32809e+06	1.86141e+07	2.02411e+07	1.57599e+07	4.19739e+07	1.8685e+06	1.86141e+07	10.4569	24.2819	12.4606	22.464	2.255	0.1	4.49	1.17	-3.32	1.35444e-06	0.00218597	7.95804e-06
	4-{3-[(4-hydroxy-3-methoxyphenyl)methyl]-2-methylbutyl}benzene-1,2-diol	C19 H24 O4	2.86	316.168	1.755	1.13639e+07	1.32338e+07	1.22468e+07	168682	1.59758e+07	1.69624e+07	1.5097e+07	1.54003e+07	1.60047e+07	1.52556e+07	1.22468e+07	1.59758e+07	1.54003e+07	7.61653	5.82816	2.55474	0.767	0.795	1.037	-0.38	-0.33	0.05	0.00307552	0.00539528	0.824617
	Indole	C8 H7 N	1.56	117.058	2.134	1.43343e+07	1.72805e+07	1.70949e+07	2.44313e+06	1.50638e+07	1.39963e+07	7.03144e+06	1.00711e+07	8.32462e+06	1.43002e+07	1.70949e+07	1.39963e+07	1.00711e+07	10.1625	36.2586	28.1917	1.221	1.697	1.39	0.29	0.76	0.47	0.377779	0.26675	0.954206
	Υ-L-Glutamyl-L-glutamic acid	C10 H16 N2 O7	0.2	276.096	9.786	1.19541e+07	1.21693e+07	1.18945e+07	144909	2.70009e+06	2.51215e+06	3.1407e+06	1.59378e+07	1.08848e+07	4.05565e+06	1.19541e+07	2.70009e+06	1.08848e+07	1.20383	11.5874	57.9355	4.427	1.098	0.248	2.15	0.14	-2.01	0.0114855	0.666055	0.0312829
	Guanosine monophosphate	C10 H14 N5 O8 P	0.13	363.058	11.248	1.53237e+07	1.54519e+07	1.91697e+07	78182.4	5.01444e+06	4.44659e+06	4.01718e+06	1.11306e+07	1.32445e+07	1.24207e+07	1.54519e+07	4.44659e+06	1.24207e+07	13.1208	11.1342	8.68714	3.475	1.244	0.358	1.8	0.32	-1.48	1.57099e-05	0.034441	7.38944e-05
	2-[4-(1-Adamantyl)-1,3-thiazol-2-yl]pyrazine	C17 H19 N3 S	-1.03	297.13	7.977	6.32903e+07	1.31839e+07	5.05477e+06	30064.4	1.26908e+08	3.87048e+07	1.1488e+07	6.63697e+07	1.40656e+08	1.51071e+07	1.31839e+07	3.87048e+07	6.63697e+07	116.052	102.206	85.2533	0.341	0.199	0.583	-1.55	-2.33	-0.78	0.672263	0.501297	0.948779
	Arecoline	C8 H13 N O2	-0.66	155.095	5.569	1.51385e+07	1.48954e+07	1.43292e+07	155046	3.91159e+06	4.58101e+06	4.77892e+06	1.20387e+07	1.18464e+07	1.23901e+07	1.48954e+07	4.58101e+06	1.20387e+07	2.80824	10.2744	2.27991	3.252	1.237	0.381	1.7	0.31	-1.39	1.20159e-06	0.0204047	2.9383e-06
	Pyridoxal	C8 H9 N O3	-1.12	167.058	2.122	1.4755e+07	1.47896e+07	1.52874e+07	61259.2	1.09974e+07	1.30251e+07	1.09237e+07	1.31508e+07	1.28821e+07	1.37805e+07	1.47896e+07	1.09974e+07	1.31508e+07	1.99334	10.2378	3.47498	1.345	1.125	0.836	0.43	0.17	-0.26	0.00595686	0.123448	0.0859559
	2-Acetamido-N-β-aspartyl-2-deoxyhexopyranosylamine	C12 H21 N3 O8	-0.31	335.133	13.226	1.33812e+07	1.40647e+07	1.46565e+07	99713.8	4.14779e+06	4.88924e+06	4.75154e+06	1.42773e+07	1.41045e+07	1.3763e+07	1.40647e+07	4.75154e+06	1.41045e+07	4.54747	8.58062	1.86283	2.96	0.997	0.337	1.57	0	-1.57	1.09045e-06	0.999387	1.0841e-06
	Phenylglyoxylic acid	C8 H6 O3	-1.02	150.032	2.122	1.4789e+07	1.4442e+07	1.49253e+07	89391	1.15185e+07	1.34361e+07	1.1384e+07	1.29888e+07	1.28125e+07	1.47106e+07	1.4789e+07	1.15185e+07	1.29888e+07	1.69316	9.47718	7.76577	1.284	1.139	0.887	0.36	0.19	-0.17	0.0309288	0.338009	0.212649
	Caprolactam	C6 H11 N O	1.64	113.084	6.666	1.01809e+07	6.11946e+06	6.82463e+06	1.57354e+06	1.4343e+07	4.82215e+06	3.61687e+06	5.26944e+06	5.77348e+06	4.35089e+06	6.82463e+06	4.82215e+06	5.26944e+06	28.1532	77.374	14.0567	1.415	1.295	0.915	0.5	0.37	-0.13	0.884858	0.577191	0.839821
	porphobilinogen	C10 H14 N2 O4	-0.89	226.095	5.671	1.39691e+06	817367	2.39137e+06	25420	429086	504369	409753	840235	671393	1.41288e+07	1.39691e+06	429086	840235	51.8534	11.1649	148.104	3.256	1.663	0.511	1.7	0.73	-0.97	0.417656	0.906889	0.253034
	6-Acetamido-2-oxohexanoic acid	C8 H13 N O4	-0.51	187.084	3.832	8.43488e+06	5.22052e+06	1.39207e+07	157672	3.79524e+06	2.10999e+06	2.29265e+06	8.67506e+06	3.91507e+06	1.12391e+07	8.43488e+06	2.29265e+06	8.67506e+06	47.8593	33.8419	46.7891	3.679	0.972	0.264	1.88	-0.04	-1.92	0.0485356	0.909772	0.0817433
	Tranexamic acid	C8 H15 N O2	-0.18	157.11	5.754	1.34014e+07	8.00697e+06	1.39447e+07	52828.3	3.27504e+06	6.30129e+06	3.74894e+06	5.95314e+06	4.52717e+06	4.44139e+06	1.34014e+07	3.74894e+06	4.52717e+06	27.8553	36.6464	17.0718	3.575	2.96	0.828	1.84	1.57	-0.27	0.0126164	0.0254881	0.811176
	3-Phenylpropanoic acid	C9 H10 O2	-0.82	150.068	1.939	5.00886e+06	4.61346e+06	3.0809e+06	369109	5.27095e+06	4.97212e+06	9.96508e+06	2.82208e+06	6.47459e+06	1.55863e+07	4.61346e+06	5.27095e+06	6.47459e+06	24.0493	41.5735	79.2567	0.875	0.713	0.814	-0.19	-0.49	-0.3	0.634694	0.599274	0.997819
	Trigonelline	C7 H7 N O2	-0.74	137.048	6.249	5.26681e+06	9.46058e+06	1.36024e+07	103688	9.91831e+06	7.3148e+06	6.76168e+06	6.85305e+06	8.67598e+06	5.87043e+06	9.46058e+06	7.3148e+06	6.85305e+06	44.1352	21.0752	19.9574	1.293	1.38	1.067	0.37	0.47	0.09	0.912283	0.691578	0.903375
	(2S,4S)-4-hydroxy-2,3,4,5-tetrahydrodipicolinic acid	C7 H9 N O5	-0.44	187.048	4.59	1.55995e+07	1.52225e+07	1.38372e+07	112955	1.24971e+06	1.20562e+06	1.16287e+06	1.0116e+06	984523	799148	1.52225e+07	1.20562e+06	984523	6.23368	3.60035	12.4108	12.626	15.462	1.225	3.66	3.95	0.29	1.21449e-07	5.40103e-08	0.0217935
	Sulfurol	C6 H9 N O S	-1.21	143.04	2.843	9.57322e+06	1.19084e+07	1.13175e+07	44190.3	8.31522e+06	5.86037e+06	5.08085e+06	6.40157e+06	1.30864e+07	3.78751e+06	1.13175e+07	5.86037e+06	6.40157e+06	11.1053	26.297	61.8115	1.931	1.768	0.915	0.95	0.82	-0.13	0.275858	0.374341	0.964372
	DL-Glutamic acid	C5 H9 N O4	-0.89	147.053	3.905	1.1316e+07	9.52859e+06	1.14953e+07	44524.2	6.45828e+06	4.97043e+06	4.49765e+06	1.16533e+07	1.24156e+07	9.00268e+06	1.1316e+07	4.97043e+06	1.16533e+07	10.0875	19.2733	16.2502	2.277	0.971	0.427	1.19	-0.04	-1.23	0.00345336	0.990979	0.00307396
	2'-Deoxycytidine	C9 H13 N3 O4	-0.65	227.09	7.15	7.29935e+06	3.10514e+06	1.55164e+07	169367	1.84144e+07	130229	1.86828e+06	2.19078e+06	1.21954e+07	1.24171e+07	7.29935e+06	1.86828e+06	1.21954e+07	73.0688	148.32	65.3788	3.907	0.599	0.153	1.97	-0.74	-2.71	0.545122	0.999879	0.553139
	NP-022231	C6 H13 N O4	-0.44	163.084	7.22	4.46519e+06	593215	9.78248e+06	142318	6.65867e+06	234680	401037	533693	1.25207e+07	4.16787e+06	4.46519e+06	401037	4.16787e+06	93.26	150.601	107.065	11.134	1.071	0.096	3.48	0.1	-3.38	0.638826	0.999818	0.628548
	Maltotetraose	C24 H42 O21	-0.4	666.222	14.931	1.21846e+07	1.26304e+07	1.09974e+07	130898	7.21247e+06	6.99406e+06	1.17319e+07	1.20306e+07	1.08002e+07	6.74652e+06	1.21846e+07	7.21247e+06	1.08002e+07	7.07111	30.9339	28.044	1.689	1.128	0.668	0.76	0.17	-0.58	0.269273	0.556692	0.800467
	O-(3-Carboxypropanoyl)homoserine	C8 H13 N O6	-0.6	219.074	3.52	1.44091e+07	8.43847e+06	1.18707e+07	120755	709912	728700	715146	3.95477e+06	1.8276e+06	1.50786e+06	1.18707e+07	715146	1.8276e+06	25.8922	1.35054	54.7336	16.599	6.495	0.391	4.05	2.7	-1.35	0.000133539	0.00238141	0.0143535
	N,N-Dihydroxy-L-valine	C5 H11 N O4	-0.31	149.069	4.79	1.15722e+07	6.91955e+06	8.45458e+06	1.24288e+06	4.87953e+06	4.11528e+06	3.87319e+06	6.34489e+06	7.17247e+06	2.82299e+06	8.45458e+06	4.11528e+06	6.34489e+06	26.3945	12.2458	42.4037	2.054	1.333	0.649	1.04	0.41	-0.62	0.0864424	0.187992	0.820078
	FF-MAS	C29 H46 O	-0.77	410.355	1.918	7.94318e+06	1.03959e+07	6.62986e+06	24229.5	8.5297e+06	1.25099e+07	8.84006e+06	1.13564e+07	1.24078e+07	1.50023e+07	7.94318e+06	8.84006e+06	1.24078e+07	22.9671	22.2272	14.5224	0.899	0.64	0.712	-0.15	-0.64	-0.49	0.533015	0.069627	0.289167
	.	C16 H32 O2	-0.89	256.24	2.03	1.28953e+07	1.82999e+07	1.28989e+07	180190	1.74598e+07	1.65833e+07	2.00078e+07	1.6583e+07	2.19639e+07	1.02494e+07	1.28989e+07	1.74598e+07	1.6583e+07	21.2227	9.87378	36.05	0.739	0.778	1.053	-0.44	-0.36	0.07	0.591985	0.944406	0.774007
	Cytosine	C4 H5 N3 O	2.57	111.044	6.503	1.06324e+07	9.33684e+06	8.52319e+06	64797.2	6.15135e+06	7.85278e+06	6.21652e+06	5.04701e+06	5.36189e+06	6.86214e+06	9.33684e+06	6.21652e+06	5.36189e+06	11.2001	14.303	16.8478	1.502	1.741	1.159	0.59	0.8	0.21	0.0514897	0.0102059	0.393022
	Caffeine	C8 H10 N4 O2	-0.89	194.08	2.567	8.18174e+06	8.97299e+06	1.05452e+07	128753	5.54253e+06	2.79164e+06	2.37806e+06	2.72213e+06	5.28245e+06	3.20455e+06	8.97299e+06	2.79164e+06	3.20455e+06	13.0292	48.1719	36.412	3.214	2.8	0.871	1.68	1.49	-0.2	0.0233521	0.0321764	0.959808
	2'-Deoxycytidine	C9 H13 N3 O4	0.11	227.091	9.591	1.03309e+07	9.59389e+06	1.25351e+07	104230	526735	367060	206918	3.33676e+06	3.10628e+06	2.1964e+06	1.03309e+07	367060	3.10628e+06	14.1438	43.5832	20.9378	28.145	3.326	0.118	4.81	1.73	-3.08	2.44971e-05	0.00465217	0.000402827
	Prolinamide	C5 H10 N2 O	1.61	114.079	7.257	1.0091e+07	496587	5.96897e+06	134650	3.70751e+06	58281.6	5.22303e+06	6.64972e+06	5.97269e+06	4.90521e+06	5.96897e+06	3.70751e+06	5.97269e+06	87.2107	88.6039	15.0536	1.61	0.999	0.621	0.69	0	-0.69	0.729133	0.898453	0.483766
	Prolinamide	C5 H10 N2 O	1.87	114.08	7.385	1.46568e+06	9.80646e+06	161682	121289	973876	5.43179e+06	5.20497e+06	6.63207e+06	157787	156995	1.46568e+06	5.20497e+06	157787	137.297	64.8766	161.432	0.282	9.289	32.987	-1.83	3.22	5.04	0.84682	0.826819	0.51937
	Indole	C8 H7 N	2.01	117.058	6.199	9.80255e+06	8.26868e+06	8.30169e+06	1.00494e+06	2.19331e+06	845500	420947	7.17243e+06	7.90673e+06	6.15541e+06	8.30169e+06	845500	7.17243e+06	9.96713	80.2419	12.4248	9.819	1.157	0.118	3.3	0.21	-3.08	0.00314449	0.850301	0.00525725
	cytidine 5′-monophosphate	C9 H14 N3 O8 P	-0.16	323.052	12.4	3.27109e+07	3.11318e+07	3.34304e+07	71018.6	9.67243e+06	1.04829e+07	1.02469e+07	2.51596e+07	2.75112e+07	2.52171e+07	3.27109e+07	1.02469e+07	2.52171e+07	3.62613	4.11327	5.16673	3.192	1.297	0.406	1.67	0.38	-1.3	2.25064e-07	0.00183271	6.65254e-07
	saccharopine	C11 H20 N2 O6	4.78	276.133	2.121	1.57991e+07	1.02761e+07	1.38267e+07	2.81787e+06	1.37958e+07	1.13607e+07	1.55549e+07	1.35459e+07	1.15819e+07	1.03953e+07	1.38267e+07	1.37958e+07	1.15819e+07	21.0428	15.5201	13.438	1.002	1.194	1.191	0	0.26	0.25	0.97973	0.746115	0.636947
	Isoniazid	C6 H7 N3 O	-0.64	137.059	5.691	9.84625e+07	8.20509e+07	8.88231e+07	18651	9.14645e+06	4.75378e+06	3.47012e+06	3.60835e+07	4.18652e+07	3.80471e+07	8.88231e+07	4.75378e+06	3.80471e+07	9.18638	51.4098	7.60381	18.685	2.335	0.125	4.22	1.22	-3	5.5875e-05	0.0293098	0.000416286
	5,6-Dimethylbenzimidazole	C9 H10 N2	-0.46	146.084	4.444	9.1292e+06	5.97188e+06	7.45021e+06	304050	3.41972e+06	2.5108e+06	1.61132e+06	4.72558e+06	5.05794e+06	2.80567e+06	7.45021e+06	2.5108e+06	4.72558e+06	21.015	35.9676	28.9728	2.967	1.577	0.531	1.57	0.66	-0.91	0.0105922	0.122569	0.177702
	Desthiobiotin	C10 H18 N2 O3	-0.73	214.132	5.545	9.08348e+06	6.98879e+06	4.57677e+06	24179.2	3.16991e+06	2.23566e+06	2.04923e+06	5.86406e+06	4.2796e+06	3.75752e+06	6.98879e+06	2.23566e+06	4.2796e+06	32.7649	24.1651	23.6745	3.126	1.633	0.522	1.64	0.71	-0.94	0.0101384	0.288238	0.0709753
	Guanidinosuccinic acid	C5 H9 N3 O4	-3.85	175.059	5.574	1.62153e+07	1.31661e+07	1.64903e+07	38948	1.14162e+07	8.77821e+06	1.31981e+07	1.47338e+07	1.56138e+07	1.00059e+07	1.62153e+07	1.14162e+07	1.47338e+07	12.0661	19.9782	22.4217	1.42	1.101	0.775	0.51	0.14	-0.37	0.187191	0.672222	0.523905
	Xanthurenic acid	C10 H7 N O4	4.09	205.038	4.951	8.11252e+06	8.72926e+06	7.5832e+06	47098.7	4.96767e+06	4.56049e+06	3.09622e+06	4.55342e+06	4.14059e+06	1.89865e+06	8.11252e+06	4.56049e+06	4.14059e+06	7.04504	23.3886	40.4586	1.779	1.959	1.101	0.83	0.97	0.14	0.0861822	0.0295819	0.676892
	N-Succinyl-L-diaminopimelic acid	C11 H18 N2 O7	-0.31	290.111	9.814	92623.6	91348.2	96392.1	69147.6	5.95913e+06	3.7772e+06	5.24149e+06	8.53444e+06	8.69188e+06	7.37475e+06	92623.6	5.24149e+06	8.53444e+06	2.80632	22.2739	8.77176	0.018	0.011	0.614	-5.82	-6.53	-0.7	2.11226e-07	8.91961e-08	0.0122917
	Glycerol 3-phosphate	C3 H9 O6 P	0.17	172.014	9.584	2.57302e+07	1.65095e+07	1.87001e+07	113456	4.85956e+06	4.41362e+06	4.79428e+06	1.67978e+07	1.68614e+07	1.40913e+07	1.87001e+07	4.79428e+06	1.67978e+07	23.7152	5.13614	9.9347	3.901	1.113	0.285	1.96	0.15	-1.81	5.00909e-05	0.218754	0.000134821
	5-Methyl-1-phenyl-4-[1-(thien-2-oyl)pyrazol-5-yl]pyrazole	C18 H14 N4 O S	-4.38	334.087	10.253	7.70797e+06	8.25967e+06	8.79952e+06	27074.5	847304	981033	1.07414e+06	7.8656e+06	7.89657e+06	5.98975e+06	8.25967e+06	981033	7.8656e+06	6.61105	11.7853	15.0618	8.419	1.05	0.125	3.07	0.07	-3	1.53268e-06	0.406419	2.11053e-06
	Palmitelaidic acid	C16 H30 O2	-1.31	254.224	1.888	619471	1.42413e+06	1.93554e+06	172998	4.05828e+06	2.28123e+06	2.72955e+06	1.6204e+06	3.79517e+06	8.21186e+06	1.42413e+06	2.72955e+06	3.79517e+06	50.0202	30.5709	73.9394	0.522	0.375	0.719	-0.94	-1.41	-0.48	0.241062	0.133388	0.888322
	L(-)-Pipecolinic acid	C6 H11 N O2	0.84	129.079	12.983	7.93085e+06	6.86466e+06	8.19004e+06	239801	1.47698e+06	1.10264e+06	1.19509e+06	4.72685e+06	4.5864e+06	2.8014e+06	7.93085e+06	1.19509e+06	4.5864e+06	9.1681	15.4975	26.5814	6.636	1.729	0.261	2.73	0.79	-1.94	7.50076e-05	0.0148948	0.000967896
	abietatriene	C20 H30	-1.89	270.234	1.906	2.19615e+06	1.39142e+06	1.92928e+06	32101.4	4.12476e+06	4.07828e+06	1.80435e+06	5.08045e+06	2.87692e+06	7.88579e+06	1.92928e+06	4.07828e+06	5.08045e+06	22.2896	39.7649	47.5369	0.473	0.38	0.803	-1.08	-1.4	-0.32	0.322325	0.0637671	0.45065
	3-Phenylpropanoic acid	C9 H10 O2	-1.1	150.068	2.182	7.98273e+06	7.51728e+06	6.19793e+06	376409	8.49359e+06	1.1303e+07	7.33607e+06	1.5863e+07	1.11723e+07	6.50148e+06	7.51728e+06	8.49359e+06	1.11723e+07	12.8006	22.5555	41.8712	0.885	0.673	0.76	-0.18	-0.57	-0.4	0.675602	0.337121	0.787096
	2-[4-(1-Adamantyl)-1,3-thiazol-2-yl]pyrazine	C17 H19 N3 S	-0.44	297.13	7.273	1.90845e+07	8603.84	186129	6900.93	4.66721e+07	8446.24	1.72532e+06	1.98558e+06	7.71612e+06	1.38291e+06	186129	1.72532e+06	1.98558e+06	170.586	163.986	94.6046	0.108	0.094	0.869	-3.21	-3.42	-0.2	0.927431	0.725457	0.911842
	S-{(9R)-1-[(2R,3S,4R,5R)-5-(6-Amino-9H-purin-9-yl)-4-hydroxy-3-(phosphonooxy)tetrahydro-2-furanyl]-3,5,9-trihydroxy-8,8-dimethyl-3,5-dioxido-10,14-dioxo-2,4,6-trioxa-11,15-diaza-3lambda~5~,5lambda~5~- diphosphaheptadecan-17-yl} (5Z)-3,8-dioxo-5-octenethioate	C29 H44 N7 O19 P3 S	-4.71	919.158	6.742	7.2542e+06	7.26514e+06	4.54293e+06	43400.5	2.46868e+06	2.63019e+06	2.49139e+06	7.34633e+06	7.65582e+06	6.04705e+06	7.2542e+06	2.49139e+06	7.34633e+06	24.6853	3.45577	12.1662	2.912	0.987	0.339	1.54	-0.02	-1.56	0.00174981	0.702023	0.000909578
	L-(-)-Serine	C3 H7 N O3	2.79	105.043	3.943	6.75205e+06	6.71507e+06	6.71117e+06	40995.5	2.00665e+06	1.54785e+06	1.65703e+06	7.6153e+06	7.00241e+06	6.92696e+06	6.71507e+06	1.65703e+06	7.00241e+06	0.335451	13.7968	5.25678	4.052	0.959	0.237	2.02	-0.06	-2.08	2.33169e-06	0.631544	1.83674e-06
	Cori ester (alpha-anomer)	C6 H13 O9 P	-0.29	260.03	14.146	2.14494e+06	1.13083e+06	1.15208e+06	97013.5	1.47838e+06	1.08952e+06	3.50378e+06	6.24444e+06	7.46025e+06	4.95204e+06	1.15208e+06	1.47838e+06	6.24444e+06	39.2602	64.049	20.1691	0.779	0.184	0.237	-0.36	-2.44	-2.08	0.785811	0.0128766	0.027552
	Naphthalene	C10 H8	-1.32	128.062	1.963	5.59619e+06	3.0141e+06	4.18937e+06	566132	8.44844e+06	7.912e+06	7.88357e+06	7.44348e+06	5.80001e+06	5.50412e+06	4.18937e+06	7.912e+06	5.80001e+06	30.3003	3.93795	16.719	0.529	0.722	1.364	-0.92	-0.47	0.45	0.0159291	0.110009	0.314713
	2'-Deoxycytidine	C9 H13 N3 O4	-0.53	227.09	13.83	6.63692e+06	5.9915e+06	7.27338e+06	188144	255233	412020	310959	2.4236e+06	1.74315e+06	2.13044e+06	6.63692e+06	310959	2.13044e+06	9.66166	24.3746	16.2601	21.343	3.115	0.146	4.42	1.64	-2.78	1.87475e-06	0.000511065	3.29404e-05
	Benzaldehyde	C7 H6 O	1.65	106.042	5.68	7.117e+06	7.04041e+06	7.44903e+06	106371	2.88821e+06	1.5041e+06	1.28432e+06	4.54959e+06	5.22469e+06	4.09807e+06	7.117e+06	1.5041e+06	4.54959e+06	3.01592	45.9533	12.2617	4.732	1.564	0.331	2.24	0.65	-1.6	0.00137005	0.165252	0.00956904
	Benzaldehyde	C7 H6 O	0.22	106.042	2.126	7.4979e+06	3.64132e+06	2.42968e+06	772028	7.15347e+06	3.5821e+06	2.14979e+06	4.87177e+06	2.6805e+06	5.5775e+06	3.64132e+06	3.5821e+06	4.87177e+06	58.5155	59.9964	34.5166	1.017	0.747	0.735	0.02	-0.42	-0.44	0.988782	0.997145	0.974895
	N-Acetylputrescine	C6 H14 N2 O	0.23	130.111	6.587	5.46121e+06	6.06368e+06	6.03341e+06	34545	3.35659e+06	4.39543e+06	3.56434e+06	6.94047e+06	6.63349e+06	6.15242e+06	6.03341e+06	3.56434e+06	6.63349e+06	5.79956	14.5728	6.04092	1.693	0.91	0.537	0.76	-0.14	-0.9	0.00299132	0.357229	0.000876969
	5(Z),8(Z),11(Z)-Eicosatrienoic acid methyl ester	C21 H36 O2	-1.82	320.271	1.91	3.86616e+06	2.03195e+06	2.20273e+06	26871.8	897345	2.13397e+06	2.38632e+06	2.85446e+06	2.77269e+06	6.08686e+06	2.20273e+06	2.13397e+06	2.85446e+06	37.5252	44.1262	48.4106	1.032	0.772	0.748	0.05	-0.37	-0.42	0.491624	0.643869	0.162458
	D-PANTOTHENIC ACID	C9 H17 N O5	-0.86	219.11	6.259	3.87437e+06	2.52413e+06	1.51837e+06	32466.3	4.91766e+06	5.97812e+06	2.22054e+06	2.62082e+06	3.4462e+06	1.3769e+06	2.52413e+06	4.91766e+06	2.62082e+06	44.7976	44.3102	41.9809	0.513	0.963	1.876	-0.96	-0.05	0.91	0.476701	0.988008	0.405528
	DL-Ornithine	C5 H12 N2 O2	1.36	132.09	7.211	1.04765e+07	9.83626e+06	6.48111e+06	95602	4.92568e+06	74663.3	5.23656e+06	6.6649e+06	7.59812e+06	5.0677e+06	9.83626e+06	4.92568e+06	6.6649e+06	24.0271	84.83	19.8593	1.997	1.476	0.739	1	0.56	-0.44	0.286362	0.959441	0.395593
	124854	C9 H7 N O2	-0.61	161.048	5.547	5.88016e+06	4.38017e+06	4.98806e+06	52919.4	1.37536e+06	897218	1.26299e+06	2.5637e+06	2.98433e+06	2.52888e+06	4.98806e+06	1.26299e+06	2.5637e+06	14.8436	21.2141	9.41578	3.949	1.946	0.493	1.98	0.96	-1.02	8.54916e-05	0.00798627	0.0018961
	Reduced Glutathione	C10 H17 N3 O6 S	-0.82	307.084	13.9	7.14209e+06	7.03687e+06	5.36166e+06	45916.9	830781	431883	410118	2.44192e+06	4.27347e+06	4.4647e+06	7.03687e+06	431883	4.27347e+06	15.3364	42.4748	29.9663	16.293	1.647	0.101	4.03	0.72	-3.31	0.000160447	0.133729	0.000706803
	Guanine	C5 H5 N5 O	-1.65	151.049	6.634	1.25499e+06	752006	732758	63070.2	2.45985e+06	4.91748e+06	5.05507e+06	631545	446398	630899	752006	4.91748e+06	630899	32.4237	35.2366	18.7335	0.153	1.192	7.794	-2.71	0.25	2.96	0.00278642	0.26124	0.000682132
	Mannitol 1-phosphate	C6 H15 O9 P	-0.55	262.045	12.014	495579	821245	938306	91957.3	3.10877e+06	4.26431e+06	4.94174e+06	4.32077e+06	4.02429e+06	4.12693e+06	821245	4.26431e+06	4.12693e+06	30.5181	22.5781	3.62161	0.193	0.199	1.033	-2.38	-2.33	0.05	0.000292889	0.000265456	0.986726
	N,N-Dimethylglycine	C4 H9 N O2	-0.49	103.063	7.228	733427	76201.4	4.79077e+06	48414.6	1.96464e+06	89908.4	165193	250778	4.98124e+06	1.49216e+06	733427	165193	1.49216e+06	136.783	143.437	109.424	4.44	0.492	0.111	2.15	-1.02	-3.18	0.866607	0.895528	0.621717
	L-(-)-Threonine	C4 H9 N O3	1.87	119.058	11.538	6.14074e+06	5.4185e+06	6.74343e+06	94213.6	5.48328e+06	4.61318e+06	8.73476e+06	6.03387e+06	3.47195e+06	2.56376e+06	6.14074e+06	5.48328e+06	3.47195e+06	10.8732	34.6089	44.729	1.12	1.769	1.579	0.16	0.82	0.66	0.999789	0.24245	0.248394
	P-DMEA	C4 H12 N O4 P	-0.11	169.05	10.354	4.55927e+06	4.42079e+06	4.65316e+06	66612.8	262203	466625	505188	5.63299e+06	5.20949e+06	4.58727e+06	4.55927e+06	466625	5.20949e+06	2.57229	31.7466	10.2269	9.771	0.875	0.09	3.29	-0.19	-3.48	2.14005e-05	0.78094	1.60039e-05
	Desthiobiotin	C10 H18 N2 O3	-0.65	214.132	5.802	4.39061e+06	4.2882e+06	4.4737e+06	32405.8	521757	578404	588871	2.50182e+06	2.43553e+06	2.99472e+06	4.39061e+06	578404	2.50182e+06	2.11942	6.4134	11.555	7.591	1.755	0.231	2.92	0.81	-2.11	2.14775e-07	0.000431451	8.72399e-07
	Benzoic acid	C7 H6 O2	1.03	122.037	2.193	3.91986e+06	4.34924e+06	4.41701e+06	16973.6	3.20818e+06	2.51318e+06	2.88038e+06	3.37855e+06	3.46645e+06	3.58686e+06	4.34924e+06	2.88038e+06	3.46645e+06	6.37563	12.1262	3.00746	1.51	1.255	0.831	0.59	0.33	-0.27	0.00262088	0.0606946	0.0573896
	1-Pentofuranosyl-2,4(1H,3H)-pyrimidinedione	C9 H12 N2 O6	0.59	244.07	11.371	4.58517e+06	1.2478e+07	8.7105e+06	80139.7	916035	839133	649264	2.04613e+06	1.84156e+06	1.51862e+06	8.7105e+06	839133	1.84156e+06	45.9512	17.1326	14.7584	10.38	4.73	0.456	3.38	2.24	-1.13	0.000304619	0.00317334	0.0488184
	6-Acetamido-2-oxohexanoic acid	C8 H13 N O4	-0.19	187.084	6.469	4.3743e+06	3.17634e+06	2.78559e+06	178304	1.90597e+06	2.44691e+06	1.41498e+06	1.64196e+06	2.4452e+06	1.26327e+06	3.17634e+06	1.90597e+06	1.64196e+06	24.0269	26.8469	33.8406	1.667	1.934	1.161	0.74	0.95	0.22	0.0951539	0.0589421	0.924391
	3-Phenylpropanoic acid	C9 H10 O2	-1.22	150.068	2.557	4.34286e+06	1.42576e+06	1.48546e+06	349956	3.60771e+06	2.29272e+06	2.37166e+06	2.61765e+06	2.23228e+06	1.6035e+06	1.48546e+06	2.37166e+06	2.23228e+06	68.9498	26.7458	23.7976	0.626	0.665	1.062	-0.67	-0.59	0.09	0.750804	0.99982	0.760801
	N-Acetylneuraminic acid	C11 H19 N O9	-0.18	309.106	9.946	4.10155e+06	3.31417e+06	3.07809e+06	43659.7	142908	335672	138498	1.67574e+06	1.51875e+06	432706	3.31417e+06	142908	1.51875e+06	15.3207	54.7356	55.9865	23.191	2.182	0.094	4.54	1.13	-3.41	0.00127436	0.069905	0.0180494
	2'-Deoxycytidine	C9 H13 N3 O4	-1.13	227.09	7.095	7.22912e+06	3.28446e+06	9.14419e+06	26273.5	7.78958e+06	29671	495118	463513	4.02722e+06	4.33925e+06	7.22912e+06	495118	4.02722e+06	45.5983	157.031	73.1567	14.601	1.795	0.123	3.87	0.84	-3.02	0.274224	0.745732	0.620816
	N-Methylglutamine	C6 H12 N2 O3	-0.68	160.085	6.677	447228	205776	305319	66601.5	4.3258e+06	1.39362e+06	1.21288e+06	492263	744518	462902	305319	1.39362e+06	492263	37.9862	75.6204	27.325	0.219	0.62	2.831	-2.19	-0.69	1.5	0.0080406	0.349162	0.0440486
	N-Methylglutamate	C6 H11 N O4	-1.07	161.069	6.234	9.98288e+06	1.00765e+07	1.29667e+07	12797.5	882316	290844	670738	3.85242e+06	4.16465e+06	398653	1.00765e+07	670738	3.85242e+06	15.4091	48.761	74.5036	15.023	2.616	0.174	3.91	1.39	-2.52	0.0117297	0.0927743	0.263286
	L-(+)-Aspartic acid	C4 H7 N O4	0.46	133.038	13.828	3.53821e+06	4.00615e+06	3.85199e+06	91901.9	217024	165165	145441	1.4111e+06	957962	1.09995e+06	3.85199e+06	165165	1.09995e+06	6.27738	21.0227	20.0438	23.322	3.502	0.15	4.54	1.81	-2.74	1.31212e-06	0.000298938	2.2398e-05
	Campestanol	C28 H50 O	-0.38	402.386	1.886	805566	2.10959e+06	1.01634e+06	28203.9	2.15508e+06	4.29056e+06	2.20614e+06	3.02236e+06	3.46807e+06	1.04225e+07	1.01634e+06	2.20614e+06	3.46807e+06	53.4155	42.2496	73.609	0.461	0.293	0.636	-1.12	-1.77	-0.65	0.225307	0.0451236	0.45736
	2,3,4,5-tetrahydrodipicolinic acid	C7 H9 N O4	-0.45	171.053	4.501	3.64303e+06	4.34056e+06	3.35975e+06	92769.3	814577	530042	288823	1.98786e+06	1.49123e+06	946812	3.64303e+06	530042	1.49123e+06	13.3499	48.3349	35.295	6.873	2.443	0.355	2.78	1.29	-1.49	0.00148481	0.0437636	0.0349101
	Phenethylamine	C8 H11 N	0.85	121.089	4.466	2.12362e+06	1.64864e+06	3.31388e+06	530359	2.50902e+06	3.43107e+06	2.47676e+06	2.32606e+06	2.1322e+06	2.65546e+06	2.12362e+06	2.50902e+06	2.32606e+06	36.3178	19.3148	11.1562	0.846	0.913	1.079	-0.24	-0.13	0.11	0.581233	0.974572	0.703518
	DL-Phenylalanine	C9 H11 N O2	-0.73	165.079	2.191	3.26818e+06	3.05301e+06	3.12737e+06	169827	3.82458e+06	4.43806e+06	3.72053e+06	3.3018e+06	3.43185e+06	5.3092e+06	3.12737e+06	3.82458e+06	3.43185e+06	3.46979	9.70699	27.983	0.818	0.911	1.114	-0.29	-0.13	0.16	0.258698	0.299911	0.991908
	Maleic acid	C4 H4 O4	0.97	116.011	13.82	3.03812e+06	3.50916e+06	3.36669e+06	56907.1	144807	106075	89982.2	1.29749e+06	839225	959839	3.36669e+06	106075	959839	7.30992	24.8025	23.0135	31.739	3.508	0.111	4.99	1.81	-3.18	1.6867e-06	0.00075538	2.10867e-05
	CMP-Neu5Ac	C20 H31 N4 O16 P	0.65	614.148	13.168	2.65964e+06	2.79104e+06	2.97653e+06	73940.7	217323	333189	288062	2.33241e+06	1.62138e+06	1.43618e+06	2.79104e+06	288062	1.62138e+06	5.66777	20.8937	26.3337	9.689	1.721	0.178	3.28	0.78	-2.49	1.57892e-05	0.0587646	5.96188e-05
	Cori ester (alpha-anomer)	C6 H13 O9 P	-0.37	260.03	13.386	234000	629350	661917	55079.3	860813	968896	940980	2.92032e+06	2.63655e+06	2.30326e+06	629350	940980	2.63655e+06	46.8536	6.07504	11.7882	0.669	0.239	0.357	-0.58	-2.07	-1.49	0.108488	0.002112	0.024475
	Benzoic acid	C7 H6 O2	-0.28	122.037	7.409	3.6317e+06	5.82587e+06	2.92558e+06	386570	385020	2.89903e+06	619522	4.12321e+06	1.67644e+06	1.47992e+06	3.6317e+06	619522	1.67644e+06	36.6408	106.728	60.6899	5.862	2.166	0.37	2.55	1.12	-1.44	0.0955166	0.591048	0.34324
	Cori ester (alpha-anomer)	C6 H13 O9 P	-0.31	260.03	13.888	1.76956e+06	1.82579e+06	2.88747e+06	51369	2.82783e+06	1.98884e+06	2.18829e+06	342730	430404	274649	1.82579e+06	2.18829e+06	342730	29.1457	18.7715	22.3564	0.834	5.327	6.385	-0.26	2.41	2.67	0.877782	0.00017426	0.000131432
	CMP-3-deoxy-beta-D-manno-octulosonic acid	C17 H26 N3 O15 P	2.59	543.112	10.264	2.87175e+06	3.28293e+06	2.86096e+06	19015.5	52806.6	39908	31906.4	43811.5	144524	41630.3	2.87175e+06	39908	43811.5	8.00509	25.3857	76.6891	71.959	65.548	0.911	6.17	6.03	-0.13	4.71225e-05	8.98909e-05	0.453077
	L-(-)-Asparagine	C4 H8 N2 O3	1.31	132.054	9.769	2.78746e+06	2.78459e+06	2.37617e+06	43887.9	1.45354e+06	1.27255e+06	1.19558e+06	1.93191e+06	2.00727e+06	1.89191e+06	2.78459e+06	1.27255e+06	1.93191e+06	8.93171	10.1305	3.01377	2.188	1.441	0.659	1.13	0.53	-0.6	9.21687e-05	0.00799821	0.00213697
	6-Acetamido-2-oxohexanoic acid	C8 H13 N O4	-0.6	187.084	7.15	2.34352e+06	139568	2.76367e+06	77904.2	2.76646e+06	131780	1.1505e+06	747038	2.72475e+06	330584	2.34352e+06	1.1505e+06	747038	80.5916	98.4434	100.92	2.037	3.137	1.54	1.03	1.65	0.62	0.975043	0.996259	0.990442
	2-hydroxy-6-ketononadienedioic acid	C9 H10 O6	-1.06	214.048	5.776	519921	2.91292e+06	2.61496e+06	26495.1	1.64744e+06	2.70539e+06	2.01838e+06	5.8654e+06	5.65195e+06	3.25383e+06	2.61496e+06	2.01838e+06	5.65195e+06	64.6908	25.2756	29.4514	1.296	0.463	0.357	0.37	-1.11	-1.49	0.849103	0.144978	0.289538
	DL-Glutamine	C5 H10 N2 O3	-0.79	146.069	6.739	2.69156e+06	2.10775e+06	2.26763e+06	29696	2.42722e+06	2.29647e+06	1.99289e+06	2.98043e+06	1.77589e+06	1.59791e+06	2.26763e+06	2.29647e+06	1.77589e+06	12.8072	9.95264	35.5089	0.987	1.277	1.293	-0.02	0.35	0.37	0.958003	0.716645	0.864631
	2-amino-2,3,7-trideoxy-D-lyxo-hept-6-ulosonic acid	C7 H13 N O5	-0.43	191.079	6.635	2.29711e+06	2.74525e+06	1.66723e+06	109261	2.79069e+06	3.77104e+06	4.39976e+06	905408	951041	755441	2.29711e+06	3.77104e+06	905408	24.2143	22.1936	11.7538	0.609	2.537	4.165	-0.72	1.34	2.06	0.0628949	0.00396279	0.000407956
	DL-Glutamine	C5 H10 N2 O3	-2.09	146.069	3.641	2.35437e+06	1.06697e+06	1.3237e+06	74026	1.92351e+06	979836	2.48447e+06	2.62647e+06	1.62508e+06	731969	1.3237e+06	1.92351e+06	1.62508e+06	43.0791	42.3392	57.054	0.688	0.815	1.184	-0.54	-0.3	0.24	0.961395	0.998686	0.946609
	porphobilinogen	C10 H14 N2 O4	-0.32	226.095	5.194	3.40881e+06	2.8606e+06	2.28579e+06	108492	1.63173e+06	2.50483e+06	1.05221e+06	2.55287e+06	2.49941e+06	1.222e+06	2.8606e+06	1.63173e+06	2.49941e+06	19.6919	42.2781	36.0241	1.753	1.145	0.653	0.81	0.19	-0.62	0.238655	0.511851	0.792917
	O-(3-Carboxypropanoyl)homoserine	C8 H13 N O6	-0.65	219.074	5.132	800841	1.24416e+06	933399	41344.5	2.67792e+06	2.34479e+06	1.36367e+06	641500	1.45909e+06	2.82097e+06	933399	2.34479e+06	1.45909e+06	22.92	32.0947	67.1131	0.398	0.64	1.607	-1.33	-0.64	0.68	0.235993	0.68012	0.617676
	Cholest-5-en-3-ol	C27 H46 O	-1.63	386.354	1.989	751588	955190	973747	15293.4	4.33559e+06	2.3664e+06	2.233e+06	2.29676e+06	1.8809e+06	726144	955190	2.3664e+06	1.8809e+06	13.7947	39.5293	49.7834	0.404	0.508	1.258	-1.31	-0.98	0.33	0.0344485	0.375695	0.212543
	saccharopine	C11 H20 N2 O6	0.27	276.132	15.341	4.84597e+06	1.73646e+07	7.4676e+06	219359	1.67298e+06	2.28629e+06	2.40579e+06	4.32473e+06	5.83138e+06	1.48973e+06	7.4676e+06	2.28629e+06	4.32473e+06	66.7388	18.5304	56.7868	3.266	1.727	0.529	1.71	0.79	-0.92	0.0527215	0.188692	0.599217
	1,2-Dihydroxy-5-(methylsulfanyl)-1-penten-3-one	C6 H10 O3 S	-0.19	162.035	15.592	1.98562e+06	1.74214e+06	2.26211e+06	69945.2	84876.3	92472.6	104056	608095	657016	196155	1.98562e+06	92472.6	608095	13.0301	10.2967	51.9702	21.472	3.265	0.152	4.42	1.71	-2.72	0.00021464	0.00816168	0.00850667
	DL-Lysine	C6 H14 N2 O2	-0.66	146.105	10.984	524450	1.25426e+06	922074	36507.9	947848	1.11205e+06	795592	1.03707e+06	2.12447e+06	305526	922074	947848	1.03707e+06	40.5875	16.6277	79.1956	0.973	0.889	0.914	-0.04	-0.17	-0.13	0.975981	0.997479	0.988849
	Taurine	C2 H7 N O3 S	0.52	125.015	9.422	3.76909e+06	3.43326e+06	4.18344e+06	94574.6	1.87087e+06	1.63476e+06	2.104e+06	6.05823e+06	6.90313e+06	4.4021e+06	3.76909e+06	1.87087e+06	6.05823e+06	9.90114	12.5476	21.9816	2.015	0.622	0.309	1.01	-0.68	-1.7	0.00420719	0.0496694	0.000375086
	L-(-)-Asparagine	C4 H8 N2 O3	1.05	132.054	13.221	1.84084e+06	2.05013e+06	2.06258e+06	45676.3	600978	656199	611529	1.75094e+06	1.78247e+06	1.87187e+06	2.05013e+06	611529	1.78247e+06	6.27777	4.7062	3.48143	3.352	1.15	0.343	1.75	0.2	-1.54	4.87708e-07	0.123603	7.14719e-07
	Lotaustralin	C11 H19 N O6	-0.99	261.121	6.625	1.23431e+06	2.03197e+06	1.22374e+06	38154.1	1.04819e+06	1.6283e+06	1.32222e+06	806936	1.18534e+06	316230	1.23431e+06	1.32222e+06	806936	30.9761	21.7721	56.6293	0.934	1.53	1.639	-0.1	0.61	0.71	0.957425	0.164756	0.234994
	N-Acetyl-5-oxonorvaline	C7 H11 N O4	-0.43	173.069	7.267	1.55123e+06	1.8839e+06	898970	22472.5	954005	1.26508e+06	1.11131e+06	814429	966104	903774	1.55123e+06	1.11131e+06	903774	34.6807	14.0111	8.52038	1.396	1.716	1.23	0.48	0.78	0.3	0.527894	0.147391	0.562433
	7-O-Phosphonohept-2-ulose	C7 H15 O10 P	4.25	290.042	5.291	1.40376e+06	733863	970182	28896	1.88029e+06	1.25698e+06	1.7623e+06	574143	510089	113541	970182	1.7623e+06	510089	32.7969	20.2737	62.4915	0.551	1.902	3.455	-0.86	0.93	1.79	0.589358	0.109546	0.030776
	Ureidosuccinic acid	C5 H8 N2 O5	-1.06	176.043	4.742	793121	1.25983e+06	1.02202e+06	79332.4	742053	734085	680766	3.10186e+06	1.51582e+06	1.81906e+06	1.02202e+06	734085	1.81906e+06	22.7679	4.6348	39.24	1.392	0.562	0.404	0.48	-0.83	-1.31	0.306754	0.0330972	0.00568783
	DL-Citrulline	C6 H13 N3 O3	-1.05	175.096	6.51	1.59936e+06	1.77529e+06	1.78919e+06	58465.6	325778	251512	244614	1.73094e+06	1.59949e+06	1.44281e+06	1.77529e+06	251512	1.59949e+06	6.1472	16.4257	9.06613	7.058	1.11	0.157	2.82	0.15	-2.67	2.16004e-06	0.670784	2.74879e-06
	6-deoxocastasterone	C28 H50 O4	-0.14	450.371	1.897	1.21837e+06	1.5601e+06	1.56079e+06	17525.6	2.23925e+06	2.40525e+06	1.44584e+06	1.77355e+06	1.26871e+06	3.14982e+06	1.5601e+06	2.23925e+06	1.77355e+06	13.6542	25.2577	47.1707	0.697	0.88	1.263	-0.52	-0.18	0.34	0.480115	0.542977	0.992104
	dihydroxyphenylalanine	C9 H11 N O4	-0.52	197.069	5.3	800718	642931	581299	94960.5	1.20119e+06	1.41597e+06	1.58019e+06	1.44878e+06	1.6258e+06	1.33765e+06	642931	1.41597e+06	1.44878e+06	16.7658	13.5844	9.88094	0.454	0.444	0.977	-1.14	-1.17	-0.03	0.0014275	0.000981491	0.884343
	UDP-3-O-[(3R)-3-hydroxytetradecanoyl]-alpha-D-glucosamine	C29 H51 N3 O18 P2	-2.18	791.263	6.741	1.85318e+06	1.93048e+06	2.25705e+06	35341.1	417418	307482	373808	1.62411e+06	1.84139e+06	1.72009e+06	1.93048e+06	373808	1.72009e+06	10.6463	15.1154	6.29919	5.164	1.122	0.217	2.37	0.17	-2.2	3.7283e-06	0.30855	6.57688e-06
	DL-TYROSINE	C9 H11 N O3	-0.67	181.074	5.306	1.83773e+06	1.01021e+06	1.48898e+06	146959	1.00266e+06	673801	609133	1.19455e+06	729918	1.24336e+06	1.48898e+06	673801	1.19455e+06	28.7389	27.699	26.8384	2.21	1.246	0.564	1.14	0.32	-0.83	0.0795936	0.433384	0.411771
	2'-Deoxycytidine	C9 H13 N3 O4	-0.85	227.09	8.4	2.00071e+06	2.1834e+06	2.03892e+06	115011	507795	439366	361473	853974	954100	703721	2.03892e+06	439366	853974	4.6452	16.7837	15.0517	4.641	2.388	0.514	2.21	1.26	-0.96	1.86115e-05	0.000413534	0.0025114
	Pyridoxine phosphate	C8 H12 N O6 P	0.43	249.04	10.078	1.52819e+06	781606	2.10937e+06	17849.3	88987.4	46043.6	26302.7	973316	186578	545797	1.52819e+06	46043.6	545797	45.1849	59.5972	69.2733	33.19	2.8	0.084	5.05	1.49	-3.57	0.00202882	0.197166	0.0136968
	Bacteriochlorophyll a	C55 H74 Mg N4 O6	3.09	910.549	2.728	1.73604e+06	1.56176e+06	2.39541e+06	17175.7	2.5951e+06	2.25184e+06	1.45475e+06	5.10505e+06	1.96025e+06	1.08053e+06	1.73604e+06	2.25184e+06	1.96025e+06	23.1705	27.8511	77.9232	0.771	0.886	1.149	-0.38	-0.18	0.2	0.973974	0.910778	0.979151
	10-(3,4-Dihydroxy-5,6-dimethyl-2-heptanyl)-5,6-dihydroxy-7a,9a-dimethylhexadecahydro-3H-benzo[c]indeno[5,4-e]oxepin-3-one	C28 H48 O6	-4.33	480.343	1.925	1.42394e+06	1.4876e+06	1.56486e+06	23578.4	4.16107e+06	3.19189e+06	3.04703e+06	3.68741e+06	2.46605e+06	4.05752e+06	1.4876e+06	3.19189e+06	3.68741e+06	4.72931	17.4728	24.4682	0.466	0.403	0.866	-1.1	-1.31	-0.21	0.00337555	0.00408417	0.976884
	Squalene	C30 H50	-0.52	410.391	1.919	1.26708e+06	713155	1.24039e+06	6879.85	356800	359961	395786	1.42109e+06	976446	2.82528e+06	1.24039e+06	359961	1.42109e+06	29.099	5.83894	55.4313	3.446	0.873	0.253	1.78	-0.2	-1.98	0.0311664	0.398504	0.00675422
	Benzaldehyde	C7 H6 O	-3.66	106.041	5.696	1.26301e+06	1.40995e+06	1.28422e+06	81333.9	484919	334369	237846	1.14949e+06	1.18207e+06	801878	1.28422e+06	334369	1.14949e+06	6.02147	35.3362	20.1757	3.841	1.117	0.291	1.94	0.16	-1.78	0.00115541	0.472475	0.00330065
	ACPC	C4 H7 N O2	3.39	101.048	13.313	909431	736199	1.08857e+06	81567.8	149590	144788	108206	492159	454376	169853	909431	144788	454376	19.3323	16.8671	47.3471	6.281	2.001	0.319	2.65	1	-1.65	0.00188237	0.0415926	0.0521023
	(+/-)-Tropinone	C8 H13 N O	-0.69	139.1	2.18	1.07422e+06	1.09243e+06	1.15825e+06	120955	5.95989e+06	5.77655e+06	4.43207e+06	422064	886075	1.17008e+06	1.09243e+06	5.77655e+06	886075	3.98849	15.4785	45.7102	0.189	1.233	6.519	-2.4	0.3	2.7	0.00226617	0.376984	0.000718605
	1-(4-Aminobutyl)urea	C5 H13 N3 O	-1.01	131.106	6.067	76317.9	85573.7	48398.5	15425.2	933626	994865	1.06092e+06	997972	996241	929622	76317.9	994865	996241	27.6085	6.38865	3.9987	0.077	0.077	0.999	-3.7	-3.71	0	3.86887e-06	4.06051e-06	0.988374
	D-Glucosamine 6-phosphate	C6 H14 N O8 P	-0.48	259.046	14.643	352994	325515	422130	121580	1.02986e+06	1.10172e+06	1.05999e+06	930842	821845	630587	352994	1.05999e+06	821845	13.569	3.39212	19.1326	0.333	0.43	1.29	-1.59	-1.22	0.37	0.000203169	0.00128387	0.0819112
	S-Sulfinatoglutathione	C10 H17 N3 O8 S2	-1.33	371.045	10.636	1.11573e+06	1.39762e+06	1.22117e+06	61251.3	770829	782757	1.03927e+06	587201	717905	1.34381e+06	1.22117e+06	782757	717905	11.4417	17.5471	45.8014	1.56	1.701	1.09	0.64	0.77	0.12	0.298911	0.248739	0.987606
	Erythronolide B	C21 H38 O7	-2.87	402.261	2.129	1.46633e+06	1.03535e+06	1.04265e+06	31823.9	846089	1.28099e+06	774476	619149	615042	1.49349e+06	1.04265e+06	846089	619149	20.8853	28.3412	55.6508	1.232	1.684	1.367	0.3	0.75	0.45	0.752932	0.502403	0.895705
	(-)-Shikimic acid	C7 H10 O5	0.54	174.053	12.324	1.02105e+06	964242	983331	94660	130464	145303	135695	919788	855361	125979	983331	135695	855361	2.92143	5.48754	69.5722	7.247	1.15	0.159	2.86	0.2	-2.66	0.0231406	0.38647	0.134005
	Thymine	C5 H6 N2 O2	1.49	126.043	11.702	861341	815908	964711	72307.2	138719	88013.8	111895	441142	511677	509822	861341	111895	509822	8.6593	22.4733	8.24503	7.698	1.689	0.219	2.94	0.76	-2.19	5.98486e-06	0.00667332	4.5984e-05
	2-amino-2,3,7-trideoxy-D-lyxo-hept-6-ulosonic acid	C7 H13 N O5	0.62	191.079	7.22	1.94216e+06	1.91768e+06	1.42847e+06	45142	1.3777e+06	1.02973e+06	215642	174238	1.39506e+06	1.06434e+06	1.91768e+06	1.02973e+06	1.06434e+06	16.4385	68.2107	71.9242	1.862	1.802	0.967	0.9	0.85	-0.05	0.430792	0.394828	0.996647
	Atropine	C17 H23 N O3	-3.73	289.167	2.212	1.2889e+06	890106	1.41775e+06	23470.2	1.93836e+06	412966	762364	1.03669e+06	1.25238e+06	772895	1.2889e+06	762364	1.03669e+06	22.9448	76.9974	23.5283	1.691	1.243	0.735	0.76	0.31	-0.44	0.709008	0.91643	0.911693
	Cytidine 5'-triphosphate	C9 H16 N3 O14 P3	2.91	482.986	11.475	922182	981555	754933	121788	1.05866e+06	1.35836e+06	1.08726e+06	661421	819439	844658	922182	1.08726e+06	819439	13.2599	14.1596	12.8121	0.848	1.125	1.327	-0.24	0.17	0.41	0.103577	0.493164	0.0237118
	2,3,4,5-tetrahydrodipicolinic acid	C7 H9 N O4	-1.04	171.053	12.623	695504	1.0578e+06	652694	66798.4	250898	189546	278393	437290	837644	188678	695504	250898	437290	27.7511	18.9831	67.1134	2.772	1.59	0.574	1.47	0.67	-0.8	0.0475297	0.287475	0.384865
	Taurine	C2 H7 N O3 S	0.45	125.015	5.754	623869	691393	589322	38492.7	646863	774973	759518	902877	763042	750761	623869	759518	763042	8.17748	9.61759	10.4899	0.821	0.818	0.995	-0.28	-0.29	-0.01	0.265027	0.049982	0.434151
	deoxyuridine	C9 H12 N2 O5	-0.2	228.075	4.938	820178	708607	847185	48155.1	228173	215520	206495	166060	279255	217846	820178	215520	217846	9.27585	5.02458	25.6343	3.806	3.765	0.989	1.93	1.91	-0.02	0.000164267	0.000163032	0.999907
	DL-Arginine	C6 H14 N4 O2	-0.67	174.112	6.469	1.26308e+06	1.6366e+06	1.29137e+06	26541.2	223675	152973	124329	751873	769427	676293	1.29137e+06	152973	751873	14.8862	30.6212	6.75575	8.442	1.718	0.203	3.08	0.78	-2.3	2.52487e-05	0.0163578	0.000194674
	(3S)-3-hydroxy-3-methylglutaryl-CoA	C27 H44 N7 O20 P3 S	-2.64	911.155	10.289	589042	713529	656564	39330.1	110389	63893.5	54265.6	404625	396361	264404	656564	63893.5	396361	9.54268	39.3949	22.1552	10.276	1.656	0.161	3.36	0.73	-2.63	0.000122352	0.0597674	0.000793396
	3,7,15-Trihydroxy-12,13-epoxytrichothec-9-en-8-one	C15 H20 O6	-2.76	296.125	2.198	432639	322566	392929	24420.9	428367	212061	360214	640998	268292	563375	392929	360214	563375	14.5653	33.1562	40.0584	1.091	0.697	0.639	0.13	-0.52	-0.65	0.828268	0.796543	0.470364
	Atropine	C17 H23 N O3	-0.39	289.168	2.054	327485	627361	567977	29793.4	443382	402890	297734	270021	343856	536248	567977	402890	343856	31.2824	19.7145	35.8507	1.41	1.652	1.172	0.5	0.72	0.23	0.58273	0.535211	0.99583
	Androstanolone	C19 H30 O2	-1.17	290.224	2.234	677986	1.45723e+06	526921	85558.2	1.03478e+06	844070	444502	1.03049e+06	467759	845660	677986	844070	845660	56.2615	38.8967	36.7119	0.803	0.802	0.998	-0.32	-0.32	0	0.964062	0.974822	0.998985
	Niacin	C6 H5 N O2	0.84	123.032	2.195	447224	588330	508816	77937.6	610376	719792	496687	506082	483495	1.06007e+06	508816	610376	506082	13.7419	18.3199	47.7974	0.834	1.005	1.206	-0.26	0.01	0.27	0.775401	0.637308	0.967468
	SUCROSE 6'-PHOSPHATE	C12 H23 O14 P	-0.24	422.082	15.139	106767	108701	105336	76202.7	369327	555297	483179	138742	109741	92340.5	106767	483179	109741	1.57882	19.9805	20.6333	0.221	0.973	4.403	-2.18	-0.04	2.14	9.90741e-05	0.939203	0.00011917
	DL-Citrulline	C6 H13 N3 O3	-0.73	175.096	7.216	50099.9	28833	503518	25533.5	41546.9	28864.9	29265.9	28361.2	90951.6	88583.5	50099.9	29265.9	88583.5	138.105	21.697	51.1882	1.712	0.566	0.33	0.78	-0.82	-1.6	0.453172	0.878379	0.720361
	1,4-Dihydroxy-2-naphthoyl-CoA	C32 H42 N7 O19 P3 S	4.99	953.152	6.75	138789	251165	147353	20637	667744	495380	837745	80799.1	174417	150676	147353	667744	150676	34.927	25.6664	35.9703	0.221	0.978	4.432	-2.18	-0.03	2.15	0.00706464	0.566627	0.00259236
	Delphinidin 3-O-glucosyl-5-O-caffeoylglucoside	C36 H37 O20	3	789.19	10.967	344459	352599	471016	30774	38003.7	38901.9	37791.4	175322	231586	59289.5	352599	38003.7	175322	18.1928	1.54186	56.5376	9.278	2.011	0.217	3.21	1.01	-2.21	0.00139787	0.0528128	0.0266658
	2'-Deoxycytidine-5'-monophosphorate	C9 H14 N3 O7 P	-0.91	307.057	12.225	833880	721212	764198	62170.9	332466	301042	251980	340421	307303	457144	764198	301042	340421	7.35469	13.7429	21.3722	2.539	2.245	0.884	1.34	1.17	-0.18	0.000536211	0.00204638	0.266598
	Uracil	C4 H4 N2 O2	0.28	112.027	10.217	897503	1.24374e+06	959356	62409.3	378641	308149	276525	506773	438783	364034	959356	308149	438783	17.8662	16.2801	16.3554	3.113	2.186	0.702	1.64	1.13	-0.51	0.000331469	0.00173806	0.138389
	Picolinic acid	C6 H5 N O2	0.14	123.032	1.785	449620	746294	917029	33624.5	279519	276086	297466	427680	414941	287470	746294	279519	414941	33.5809	4.03775	20.5829	2.67	1.799	0.674	1.42	0.85	-0.57	0.0124973	0.0575916	0.439234
	Flavin mononucleotide	C17 H21 N4 O9 P	-0.72	456.104	9.246	181280	355525	295383	33448.6	64548.5	60101.8	177666	406914	393296	251911	295383	64548.5	393296	31.9054	66.1187	24.4736	4.576	0.751	0.164	2.19	-0.41	-2.61	0.0460512	0.767453	0.0199413
	AminoDHQ	C7 H11 N O5	-0.2	189.064	7.212	372766	197441	145805	30673.3	239657	210863	474845	410713	173697	145892	197441	239657	173697	49.8449	46.9485	59.7836	0.824	1.137	1.38	-0.28	0.18	0.46	0.789969	0.999645	0.776269
	Cytidine	C9 H13 N3 O5	0.36	243.086	13.881	509229	1.04699e+06	651577	24866.2	442493	264603	273242	352066	364395	298810	651577	273242	352066	37.8605	30.6948	10.2995	2.385	1.851	0.776	1.25	0.89	-0.37	0.0287171	0.0395181	0.961551
	DL-Citrulline	C6 H13 N3 O3	-1.15	175.095	11.497	677320	567962	676755	19863.9	180050	90408.8	135037	440479	523198	362857	676755	135037	440479	9.82948	33.1598	18.1338	5.012	1.536	0.307	2.33	0.62	-1.71	0.000393737	0.196425	0.00171868
	.	C16 H32 O2	-0.51	256.24	1.808	357591	279732	299486	19174.3	268140	259713	199519	190123	242927	326427	299486	259713	242927	12.9609	15.4352	27.1472	1.153	1.233	1.069	0.21	0.3	0.1	0.316865	0.386252	0.984278
	L-glycero-Pentonic acid	C5 H10 O6	2.97	166.048	1.944	2.23296e+06	3.04508e+06	2.00686e+06	355249	3.51878e+06	3.33913e+06	2.9393e+06	2.48778e+06	3.97359e+06	3.01156e+06	2.23296e+06	3.33913e+06	3.01156e+06	22.484	9.08307	23.8658	0.669	0.741	1.109	-0.58	-0.43	0.15	0.200009	0.295326	0.947165
	DL-Lysine	C6 H14 N2 O2	-0.45	146.105	6.65	303412	193036	208340	27888.4	325545	162131	104878	173808	353110	108894	208340	162131	173808	25.4544	57.9747	59.6847	1.285	1.199	0.933	0.36	0.26	-0.1	0.798416	0.875726	0.986821
	3,4-dihydroxyphenylpyruvic acid	C9 H8 O5	0.15	196.037	2.223	347296	288866	360091	18918.8	253875	337446	284849	200419	199505	756547	347296	284849	200419	11.4341	14.4661	83.3599	1.219	1.733	1.421	0.29	0.79	0.51	0.935071	0.986228	0.979913
	Pyridoxal	C8 H9 N O3	-0.9	167.058	4.57	1.00178e+06	1.08556e+06	785148	98442.8	650934	443549	342241	270602	219047	175509	1.00178e+06	443549	219047	16.1905	32.8571	21.4699	2.259	4.573	2.025	1.18	2.19	1.02	0.0265768	0.000795066	0.0221438
	UDP-3-keto-alpha-D-glucose	C15 H22 N2 O17 P2	0.98	564.04	10.304	667962	318810	454387	26214.3	147102	37483.3	48269.5	124410	257459	206784	454387	48269.5	206784	36.6417	77.8373	34.2225	9.414	2.197	0.233	3.23	1.14	-2.1	0.0083845	0.16718	0.0978894
	DL-TYROSINE	C9 H11 N O3	0.09	181.074	3.251	507378	309675	164492	63591.3	275593	181118	142356	220746	185447	352283	309675	181118	220746	52.6044	34.3197	34.7759	1.71	1.403	0.82	0.77	0.49	-0.29	0.474132	0.844866	0.782806
	DL-Citrulline	C6 H13 N3 O3	-0.87	175.096	10.266	433104	331461	289481	37030.6	492978	280518	47884.7	150297	304600	107848	331461	280518	150297	21.0185	81.3105	55.1969	1.182	2.205	1.866	0.24	1.14	0.9	0.62194	0.536607	0.986941
	Pyridoxal	C8 H9 N O3	1.07	167.058	10.351	228138	255615	222357	106814	209618	316179	407998	660037	733797	370648	228138	316179	660037	7.54935	31.8961	32.6352	0.722	0.346	0.479	-0.47	-1.53	-1.06	0.585571	0.0237789	0.0834774
	Thiamine	C12 H17 N4 O S	-2.01	265.112	6.311	234286	248985	92447.4	16571	225682	132139	90962.5	154844	149390	132811	234286	132139	149390	45.0463	46.1481	7.87669	1.773	1.568	0.885	0.83	0.65	-0.18	0.787692	0.850311	0.991884
	(+/-)-Tropinone	C8 H13 N O	-0.59	139.1	2.872	261235	326960	389541	71144.8	332481	372313	294285	270960	365691	855916	326960	332481	365691	19.6862	11.7159	63.107	0.983	0.894	0.909	-0.02	-0.16	-0.14	0.994496	0.584873	0.641091
	Thymine	C5 H6 N2 O2	-0.49	126.043	14.534	333021	381598	344928	31079.3	110743	133457	72899.8	373798	231416	202644	344928	110743	231416	7.16879	28.9422	34.0332	3.115	1.491	0.479	1.64	0.58	-1.06	0.00280234	0.384087	0.0113056
	3-Methoxytyramine	C9 H13 N O2	-1.71	167.094	6.132	210426	200518	103020	58179.9	218991	237242	156292	344088	293051	261396	200518	218991	293051	34.6471	20.796	13.9302	0.916	0.684	0.747	-0.13	-0.55	-0.42	0.64495	0.0820238	0.264876
	PYRIDOXAMINE	C8 H12 N2 O2	-0.56	168.09	7.197	118975	44725.2	95771.7	34222.9	179994	36047	40623.5	73618.6	198620	69490.2	95771.7	40623.5	73618.6	43.9183	95.6329	64.4287	2.358	1.301	0.552	1.24	0.38	-0.86	0.919922	0.91274	0.715545
	3-Sulfinoalanine	C3 H7 N O4 S	0.72	153.01	9.464	241106	274937	196579	38992.2	54973.7	51532.3	53057.2	63964.9	72591.9	428937	241106	53057.2	72591.9	16.5448	3.24207	110.49	4.544	3.321	0.731	2.18	1.73	-0.45	0.0595282	0.47893	0.281729
	DL-TYROSINE	C9 H11 N O3	-0.21	181.074	7.185	672234	398703	597830	124246	348406	263215	93210.1	9.76635e+06	397222	216042	597830	263215	397222	25.4245	55.3008	157.876	2.271	1.505	0.663	1.18	0.59	-0.59	0.631069	0.856663	0.360505
	Linamarin	C10 H17 N O6	-4.69	247.104	10.879	313059	519751	490074	38242.1	239943	245344	256029	348501	400109	1.11239e+06	490074	245344	400109	25.3437	3.31281	68.82	1.997	1.225	0.613	1	0.29	-0.71	0.279938	0.78365	0.119029
	1,2,3,4,5,6-Cyclohexanehexayl hexakis[dihydrogen (phosphate)]	C6 H18 O24 P6	-2.58	659.86	9.156	33172.4	91117.8	31415.8	7380.69	165451	20619.6	169932	106242	29327	29564.3	33172.4	165451	29564.3	65.4564	71.5794	80.5505	0.2	1.122	5.596	-2.32	0.17	2.48	0.699472	0.999893	0.69156
	DL-Histidine	C6 H9 N3 O2	-0.51	155.069	6.067	215214	164725	112885	43042.8	188241	163652	179329	207243	335184	214905	164725	179329	214905	31.1466	7.03026	28.425	0.919	0.767	0.834	-0.12	-0.38	-0.26	0.857733	0.152961	0.298134
	ACPC	C4 H7 N O2	1.42	101.048	4.787	161917	147302	239319	26260.1	184473	211815	163733	161337	208113	196800	161917	184473	196800	27.0446	12.9189	12.9297	0.878	0.823	0.937	-0.19	-0.28	-0.09	0.965203	0.943563	0.997147
	QS6350000	C9 H12 N2	-0.76	148.1	3.019	141440	103770	113629	17846	117814	115936	114730	97516.9	147022	190778	113629	115936	147022	16.3319	1.33787	32.1561	0.98	0.773	0.789	-0.03	-0.37	-0.34	0.992406	0.640133	0.574223
	2,3,4,5-tetrahydrodipicolinic acid	C7 H9 N O4	-0.68	171.053	10.928	211232	366748	238870	59471.7	168949	147183	137363	155168	163486	138811	238870	147183	155168	30.471	10.6935	8.23257	1.623	1.539	0.949	0.7	0.62	-0.08	0.0224246	0.0242373	0.997498
	Sulfurol	C6 H9 N O S	0.76	143.041	14.055	168305	115774	108510	27988.8	60357.9	51697.6	56220.9	83281.2	157335	65209.2	115774	56220.9	83281.2	24.9334	7.72223	47.8857	2.059	1.39	0.675	1.04	0.48	-0.57	0.0336592	0.477238	0.157714
	Traumatin	C12 H20 O3	-0.77	212.141	6.113	114258	112606	118247	24806.1	79365.4	107822	104537	165255	150732	161957	114258	104537	161957	2.52074	16.0096	4.77892	1.093	0.705	0.645	0.13	-0.5	-0.63	0.166095	0.0189336	0.00232023
	L-(-)-Serine	C3 H7 N O3	2.38	105.043	11.577	202028	225234	197497	27460.4	97696.2	81853.1	124960	164183	140384	91206.6	202028	97696.2	140384	7.1449	21.4813	28.2105	2.068	1.439	0.696	1.05	0.53	-0.52	0.0148096	0.0773303	0.402303
	Traumatin	C12 H20 O3	-0.07	212.141	1.784	106065	192098	161855	27880.7	93371.5	112333	92950.5	107496	109921	110355	161855	93371.5	109921	28.4626	11.121	1.41008	1.733	1.472	0.849	0.79	0.56	-0.24	0.0838338	0.187799	0.807923
	Traumatin	C12 H20 O3	1.68	212.142	5.397	115985	121627	92562.4	18271.4	51343.1	66812.3	68623.3	80812.9	86352.1	92397.3	115985	66812.3	86352.1	14.0037	15.2542	6.69672	1.736	1.343	0.774	0.8	0.43	-0.37	0.0042414	0.149846	0.0457689
	DL-Glutamine	C5 H10 N2 O3	-1.51	146.069	3.904	55674.4	64755.6	84738	14936.9	63974.1	70427.8	54416.6	50257.7	62602.1	76612.5	64755.6	63974.1	62602.1	21.7412	12.7989	20.8783	1.012	1.034	1.022	0.02	0.05	0.03	0.884813	0.867992	0.999253
	O-(3-Carboxypropanoyl)homoserine	C8 H13 N O6	0.32	219.074	7.049	51409.6	92698.1	36388.2	32865.5	183954	150331	140871	80850.9	177551	350528	51409.6	150331	177551	48.4634	14.2959	67.3105	0.342	0.29	0.847	-1.55	-1.79	-0.24	0.103555	0.079853	0.977255
	N,N-Dihydroxy-L-valine	C5 H11 N O4	0.24	149.069	6.576	100411	67275.7	78342.5	26961.4	70586.7	64417.9	37037.7	232180	119104	64977.6	78342.5	64417.9	119104	20.5697	31.1386	61.4868	1.216	0.658	0.541	0.28	-0.6	-0.89	0.562531	0.523385	0.145838
	Adenosine diphosphate	C10 H15 N5 O10 P2	-0.58	427.029	11.004	97649.5	71233.1	89870.2	15735.9	63417.3	35257.8	36026.5	113249	63194.3	65385	89870.2	36026.5	65385	15.7389	35.7248	35.0925	2.495	1.374	0.551	1.32	0.46	-0.86	0.0594332	0.911217	0.100178
	selenodiglutathione	C20 H32 N6 O12 S2 Se	0.1	692.069	15.617	260296	95724.1	384709	21464.4	21616	22131.5	20993.3	33974.4	115080	23867.8	260296	21616	33974.4	58.7085	2.64099	86.7442	12.042	7.662	0.636	3.59	2.94	-0.65	0.0104452	0.0547993	0.380528
