# Supplementary material for: Methionine consumption by cancer cells drives a progressive upregulation of PD-1 expression in CD4 T cells
Source: Nat Commun. 2023 May 5;14:2593. doi: 10.1038/s41467-023-38316-9 (PMC10162977; doi:10.1038/s41467-023-38316-9)
Supplement: Supplementary file 5 — Supplementary Data 2 [file 41467_2023_38316_MOESM5_ESM.xlsx]

## Sheet: Heatmap (Fm vs T sup)
No.	Ret (min)	VIP 1	VIP 2	Metabolites	Unique Mass (m/z)	MS Fragmentation patterns (m/z)	p-value	Identification	Fm	Fm_2	Fm_3	Tcell sup	Tcell sup_2	Tcell sup_3
Organic acids
1	5.29628	1.64302	1.2542	Lactic acid	117	117, 191, 148, 66, 75, 190	2.39021e-10	STD/MS	315736640	314137024	313309632	162681568	164597456	161766416
2	5.45467	0.593956	1.61368	Glycolic acid	177	66, 205, 148, 177, 149	5.69517e-07	STD/MS	288475	287548	288458	302923	303224	307907
3	6.07815	1.69887	1.21251	Oxalic acid	190	148, 190, 72, 219, 74	4.21859e-07	STD/MS	31664	34500	35321	67691	70028	71070
4	7.90478	1.13107	1.48556	Succinic acid	247	174, 86, 248, 175, 148, 247, 100	4.59531e-09	STD	481319	480490	470359	738717	724563	733805
5	8.10641	0.349418	1.65194	Glyceric acid	292	189, 315, 292, 103, 205, 102	1.66849e-10	STD	175073	179065	173374	170255	168946	170584
6	8.72198	1.58483	1.28754	Pentanedioic acid	261	55, 261, 158, 187, 97, 204, 131	7.63057e-11	MS	32128	30866	29518	384654	381682	391992
7	9.4922	1.47761	1.34135	Malic acid	233	233, 245, 74, 190, 189, 101	1.59141e-08	STD	606997	601564	590905	402960	392139	407502
8	10.3774	1.59152	1.28287	Pimelic acid	289	159, 125, 155, 289, 173	2.23577e-09	MS	7771	7608	6635	35696	35510	35580
9	10.8674	1.44843	1.05982	Gluconic acid	204	204, 205, 103, 117, 201, 217	0.0173672	MS	1027571	1020257	1044319	864498	833917	880051
10	12.0597	1.27763	1.43256	Citric acid	273	273, 157, 256, 274, 375, 347, 363	5.67187e-11	STD	347673	351232	347882	230447	232019	235097
11	13.3711	1.62686	1.26408	Gluconic acid	333	333, 205, 292, 103, 217, 319	7.81464e-12	MS	60262	44556	41218	47256496	46604724	45957828
Amino acids
12	6.98662	1.41737	1.20609	Valine	144	144, 218, 145, 100, 74	0.00367221	STD	7922780	6944434	7469102	9354326	9384313	8810455
13	7.76226	1.52851	1.27095	Isoleucine	158	158, 117, 130, 57, 219, 218	8.46228e-05	STD	9970040	10671275	11547918	6183577	6514615	5014854
14	7.89495	1.58605	1.28318	Glycine	174	174, 86, 175, 248, 100, 176	5.66013e-08	STD	31914416	33337658	30993242	12222688	12483374	12405285
15	8.37975	1.42989	1.33995	Serine	204	204, 218, 205, 219, 173, 206	1.79891e-05	STD	2558969	3134515	2931164	1264598	1364040	1345194
16	8.63288	1.1735	1.44575	Threonine	117	117, 218, 219, 101, 291, 220, 100	2.15227e-05	STD	1658798	1795817	1777483	2491053	2701478	2523945
17	9.76247	1.55984	1.28225	Aspartic acid	232	232, 100, 233, 218, 202, 188	5.79967e-06	STD	3330838	3586209	4021980	967626	1199512	1117462
18	9.7729	0.668557	1.29328	Methionine	176	232, 100, 218, 233, 202, 188, 234, 176	0.0351379	STD	156314	173204	202869	164934	215439	199498
19	9.82546	1.56444	1.29871	5-Oxoproline	156	156, 84, 157, 75, 158, 258	6.67821e-11	MS	41686516	41143832	41766844	22647352	22464414	22595362
20	10.0713	1.55554	1.27706	Cysteine	220	268, 243, 220, 247, 194	1.54247e-05	STD	203623	211811	222284	143972	153601	149882
21	10.5421	1.50622	1.3251	Glutamic acid	246	246, 128, 156, 247, 84	8.11912e-08	STD	8981258	9031972	9442862	4576855	4977978	4689931
22	10.6585	0.6489	1.5192	Phenylalanine	192	218, 192, 100, 219, 135, 220	0.00111	STD	1120369	1163747	1255216	1059090	1187837	1105147
23	10.9623	1.62855	1.2628	Asparagine	231	116, 231, 132, 290, 141	1.0855e-10	STD	465704	481802	484452	13665	13407	13372
24	11.7056	1.6328	1.2608	Glutamine	245	156, 155, 245, 157	1.36113e-13	STD	367010	368628	366936	10910	9300	10097
25	12.0361	1.61625	1.27019	Ornithine	142	142, 174, 200, 175, 86	6.13731e-12	STD	2489203	2518630	2499060	1043703	1064715	1051878
26	12.7272	1.47257	1.34419	Lysine	317	174, 317, 156, 128, 318, 230	1.02573e-08	STD	802254	805141	801603	1359849	1356570	1368855
27	12.8672	1.4997	1.32963	Tyrosine	218	218, 219, 100, 280, 179, 200	3.11912e-08	STD	3414425	3428873	3413190	5162169	5236361	5237723
Fatty acids
28	4.97156	0.612821	1.6169	2,3-Butanediol	117	117, 240, 224, 241, 242	6.36482e-10	MS	5521514	5590084	5538200	570268	660737	690978
29	5.17131	1.63331	1.25897	Propanoic acid	174	174, 74, 89, 99, 72, 175, 115	3.01647e-09	MS	69051	73513	72828	37	22	1631
30	5.22117	1.28415	1.42803	1,3-Propanediol	130	130, 115, 66, 148, 59, 177	1.24865e-08	MS	6143387	6122247	6066263	4049287	3940160	3947035
31	5.5158	1.29232	1.42595	1,3-Butanediol	144	144, 117, 129, 173, 219	1.21838e-09	MS	589399	589955	589980	138370	130180	137128
32	5.39601	0.438977	1.64152	Hexanoic acid	173	75, 173, 117, 131, 132, 174	3.34051e-09	MS	5860191	5803261	5831163	4585891	4560082	4484793
33	6.04033	1.32183	1.36492	2-Hydroxybutyric acid	131	131, 233, 187, 184, 205	0.00012359	MS	231062	210868	232780	177120	177368	181164
34	8.3173	1.38891	1.38235	Nonanoic acid	215	117, 215, 75, 132, 129, 57, 145, 131	3.69356e-08	MS	1706779	1717397	1691982	2165711	2149098	2154142
35	9.16844	1.68213	1.20228	Decanoic acid	229	229, 117, 132, 129, 145, 230	1.65322e-05	MS	247553	246631	244053	305576	297877	311455
36	10.7338	0.407311	1.49885	Dodecanoic acid	257	117, 257, 132, 129, 145, 258	0.00463213	MS	545776	545819	546800	541191	540950	552041
37	12.1476	1.67863	1.23121	Myristic acid	285	117, 132, 285, 129, 145, 75	9.02477e-09	STD	609355	616276	611991	1066865	1055840	1060925
38	13.3261	1.70056	1.21079	Palmitelaidic acid	311	311, 98, 312, 194	5.24755e-07	MS	86992	81651	79744	516549	471223	470864
39	13.4386	1.70511	1.21198	Palmitic acid	313	117, 75, 132, 313, 129, 145	9.32177e-08	STD	26104714	25693032	25731208	56515720	54763288	54310164
40	14.0414	0.27591	1.51558	Heptadecanoic acid	131	131, 116, 117, 132, 327	0.00433466	MS	749406	720562	722968	757265	743514	713845
41	14.4878	1.65311	1.24764	Oleic acid	339	117, 339, 129, 314, 98	1.51348e-09	MS	532976	558478	567151	3015628	2894917	2927862
42	15.3834	1.7117	1.21252	Arachidonic acid	79	79, 59, 80, 67, 91, 93, 75, 55, 72, 117	8.51096e-11		2108945	2183236	2251245	8741669	8699208	8589273
43	15.6336	1.32531	1.40827	Oleamide	338	144, 338, 353, 131, 116, 128, 198, 200	1.39191e-07	STD	21881314	21606306	21392996	18574696	18595198	18457558
44	15.7073	1.5193	1.32171	Arachidic acid	369	274, 103, 369, 260, 275, 307	1.56027e-09	STD	116689	116638	114300	243000	238359	237555
45	16.3213	1.69946	1.20236	2-Palmitoylglycerol	218	218, 129, 203, 219, 313	4.07282e-06	MS	1184474	1155946	1169017	749246	753941	749935
46	16.4979	1.64744	1.22376	1-Monopalmitin	371	371, 57, 129, 71, 239, 55	1.6308e-05	MS	21899740	20917666	21050744	16695453	16710135	16232417
47	17.2653	1.61466	1.25101	2-Monostearin	218	129, 218, 103, 203, 57	6.19158e-06	MS	2182993	2208271	2169405	1702125	1711637	1674531
48	17.4576	1.2951	1.4045	Glycerol monostearate	399	399, 57, 129, 55, 71, 400	1.0267e-05	MS	31147584	30184772	30422626	26956486	27130128	27006940
Carbohydrates
49	7.55481	1.21924	1.40442	Glycerol	205	205, 117, 103, 218, 148, 206	0.000144846	MS	64067828	63384024	63031412	61993868	61626264	61151572
50	9.68252	1.61506	1.27098	Erythritol	217	117, 217, 205, 116, 103, 101, 69	4.79949e-13	MS	1354477	1362833	1359006	272348	266122	255182
51	12.6709	1.69442	1.22374	Glucose	319	205, 319, 160, 103, 217, 320	1.3356e-12	STD	12844447	12784435	12322895	57218628	56985952	56817336
52	12.9347	1.59861	1.2792	Sorbitol	205	205, 319, 103, 217, 307, 320	1.19274e-09	STD	4487073	4315992	4358697	1550155	1527038	1494177
53	13.9238	1.42424	1.36891	Myo-inositol	318	217, 305, 191, 318, 306	2.45844e-10	STD	8180434	8271748	8157802	5116479	4981466	5025143
Etc.
54	4.0701	1.41385	1.32467	Piperidine	142	142, 156, 157, 143, 84	0.00011159	MS	16819540	15731122	16059264	10668991	10607168	8972034
55	4.40241	1.27771	1.4322	Ethylene glycol	147	147, 103, 148, 66, 149	3.30511e-10	MS	23426374	23393262	23140136	8131125	8156914	8168110
56	4.43646	1.69799	1.22126	Boric acid	221	221, 263, 222, 281, 223, 205	3.44071e-11	MS	35111368	35344660	34900996	12909234	12716382	12661408
57	4.5854	1.37032	1.39147	Propylene glycol	117	117, 103, 155, 136, 118	1.57899e-08	MS	3876650	3935889	3933241	886273	972478	1007447
58	5.92961	0.901937	1.54213	Hydroxylamine	249	133, 146, 119, 59, 249	3.48049e-06	MS	9400514	9073953	8932856	6936425	6758687	6422869
59	7.15683	1.56165	1.2998	Urea	171	171, 189, 174, 99, 100, 148	4.88025e-10	STD	21445790	21838564	21866274	8440339	8850907	8285801
60	7.30328	1.68009	1.23017	Benzoic acid	179	179, 105, 135, 77, 180, 194, 136	1.08733e-08	MS	8991350	9078978	8985495	6657968	6626283	6627288
61	8.41968	1.4096	1.34974	Toluic acid	193	119, 193, 91, 194, 65	1.75592e-05	MS	1041269	1054541	1022516	819805	799382	848550
62	10.6102	1.57232	1.28949	4-Hydroxybenzoic acid	267	267, 223, 219, 268, 224	1.24487e-07	MS	109092	108515	106616	58365	60481	60032
63	11.0105	1.61677	1.2609	Taurine	326	326, 174, 327, 328, 188	5.82038e-07	MS	821658	966193	963043	29997	27796	26968
64	11.655	1.41411	1.3598	Phosphoric acid	357	299, 357, 101, 211, 315, 300, 358	2.85491e-06	MS	374813	393267	404045	246318	224669	224809
N.I.
65	6.19613	1.69939	1.21967	N.I. 1	220	133, 100, 59, 72, 220, 235, 148	8.75882e-10	MS	24837602	24939296	24711400	14689064	14781384	14797110
66	6.92219	1.29461	1.42518	N.I. 2	228	228, 58, 184, 110, 134, 69	7.06538e-10	MS	29237034	29363890	28934726	19689286	19722538	19685552
67	9.39493	1.70813	1.21481	N.I.	247	247, 115, 232, 248, 259	6.70932e-11	MS	69996	69581	69322	1222691	1190242	1226605
68	11.7295	0.523908	1.63142	N.I.	218	218, 226, 228, 100, 219, 74	9.08307e-12	MS	5125736	5122398	5167155	4927388	4929451	4914896
69	11.8225	1.62734	1.26378	N.I.	299	174, 299, 100, 172, 188	1.07114e-11	MS	1143882	1114776	1118660	52851	52617	52939
70	15.2012	0.739786	1.58401	N.I.	216	203, 216, 55, 75, 148, 204	1.34533e-06	MS	24978144	24253802	23783800	22187960	21393150	21451204
No.	Ret (min)	VIP 1	VIP 2	Metabolites	Unique Mass (m/z)	MS Fragmentation patterns (m/z)	p-value	Identification	Fm	Tcell sup	AVERAGE
Organic acids
1	5.29628	1.64302	1.2542	Lactic acid	117	117, 191, 148, 66, 75, 190	2.39021e-10	STD/MS	314394432	1.63015e+08	2.38705e+08
2	5.45467	0.593956	1.61368	Glycolic acid	177	66, 205, 148, 177, 149	5.69517e-07	STD/MS	288160	304685	296422
3	6.07815	1.69887	1.21251	Oxalic acid	190	148, 190, 72, 219, 74	4.21859e-07	STD/MS	33828.3	69596.3	51712.3
4	7.90478	1.13107	1.48556	Succinic acid	247	174, 86, 248, 175, 148, 247, 100	4.59531e-09	STD	477389	732362	604876
5	8.10641	0.349418	1.65194	Glyceric acid	292	189, 315, 292, 103, 205, 102	1.66849e-10	STD	175837	169928	172883
6	8.72198	1.58483	1.28754	Pentanedioic acid	261	55, 261, 158, 187, 97, 204, 131	7.63057e-11	MS	30837.3	386109	208473
7	9.4922	1.47761	1.34135	Malic acid	233	233, 245, 74, 190, 189, 101	1.59141e-08	STD	599822	400867	500344
8	10.3774	1.59152	1.28287	Pimelic acid	289	159, 125, 155, 289, 173	2.23577e-09	MS	7338	35595.3	21466.7
9	10.8674	1.44843	1.05982	Gluconic acid	204	204, 205, 103, 117, 201, 217	0.0173672	MS	1.03072e+06	859489	945102
10	12.0597	1.27763	1.43256	Citric acid	273	273, 157, 256, 274, 375, 347, 363	5.67187e-11	STD	348929	232521	290725
11	13.3711	1.62686	1.26408	Gluconic acid	333	333, 205, 292, 103, 217, 319	7.81464e-12	MS	48678.7	4.66063e+07	23327514
Amino acids									#DIV/0!	#DIV/0!	#DIV/0!
12	6.98662	1.41737	1.20609	Valine	144	144, 218, 145, 100, 74	0.00367221	STD	7.44544e+06	9.18303e+06	8314235
13	7.76226	1.52851	1.27095	Isoleucine	158	158, 117, 130, 57, 219, 218	8.46228e-05	STD	1.07297e+07	5.90435e+06	8.31705e+06
14	7.89495	1.58605	1.28318	Glycine	174	174, 86, 175, 248, 100, 176	5.66013e-08	STD	32081772	12370449	2.22261e+07
15	8.37975	1.42989	1.33995	Serine	204	204, 218, 205, 219, 173, 206	1.79891e-05	STD	2.87488e+06	1.32461e+06	2.09975e+06
16	8.63288	1.1735	1.44575	Threonine	117	117, 218, 219, 101, 291, 220, 100	2.15227e-05	STD	1.74403e+06	2.57216e+06	2.1581e+06
17	9.76247	1.55984	1.28225	Aspartic acid	232	232, 100, 233, 218, 202, 188	5.79967e-06	STD	3.64634e+06	1.09487e+06	2.3706e+06
18	9.7729	0.668557	1.29328	Methionine	176	232, 100, 218, 233, 202, 188, 234, 176	0.0351379	STD	177462	193290	185376
19	9.82546	1.56444	1.29871	5-Oxoproline	156	156, 84, 157, 75, 158, 258	6.67821e-11	MS	4.15324e+07	2.2569e+07	32050720
20	10.0713	1.55554	1.27706	Cysteine	220	268, 243, 220, 247, 194	1.54247e-05	STD	212573	149152	180862
21	10.5421	1.50622	1.3251	Glutamic acid	246	246, 128, 156, 247, 84	8.11912e-08	STD	9.15203e+06	4.74825e+06	6.95014e+06
22	10.6585	0.6489	1.5192	Phenylalanine	192	218, 192, 100, 219, 135, 220	0.00111	STD	1.17978e+06	1117358	1.14857e+06
23	10.9623	1.62855	1.2628	Asparagine	231	116, 231, 132, 290, 141	1.0855e-10	STD	477319	13481.3	245400
24	11.7056	1.6328	1.2608	Glutamine	245	156, 155, 245, 157	1.36113e-13	STD	367525	10102.3	188814
25	12.0361	1.61625	1.27019	Ornithine	142	142, 174, 200, 175, 86	6.13731e-12	STD	2.5023e+06	1053432	1.77786e+06
26	12.7272	1.47257	1.34419	Lysine	317	174, 317, 156, 128, 318, 230	1.02573e-08	STD	802999	1361758	1.08238e+06
27	12.8672	1.4997	1.32963	Tyrosine	218	218, 219, 100, 280, 179, 200	3.11912e-08	STD	3.41883e+06	5.21208e+06	4.31546e+06
Fatty acids									#DIV/0!	#DIV/0!	#DIV/0!
28	4.97156	0.612821	1.6169	2,3-Butanediol	117	117, 240, 224, 241, 242	6.36482e-10	MS	5.54993e+06	640661	3.0953e+06
29	5.17131	1.63331	1.25897	Propanoic acid	174	174, 74, 89, 99, 72, 175, 115	3.01647e-09	MS	71797.3	563.333	36180.3
30	5.22117	1.28415	1.42803	1,3-Propanediol	130	130, 115, 66, 148, 59, 177	1.24865e-08	MS	6.11063e+06	3.97883e+06	5.04473e+06
31	5.5158	1.29232	1.42595	1,3-Butanediol	144	144, 117, 129, 173, 219	1.21838e-09	MS	589778	135226	362502
32	5.39601	0.438977	1.64152	Hexanoic acid	173	75, 173, 117, 131, 132, 174	3.34051e-09	MS	5.83154e+06	4.54359e+06	5.18756e+06
33	6.04033	1.32183	1.36492	2-Hydroxybutyric acid	131	131, 233, 187, 184, 205	0.00012359	MS	224903	178551	201727
34	8.3173	1.38891	1.38235	Nonanoic acid	215	117, 215, 75, 132, 129, 57, 145, 131	3.69356e-08	MS	1705386	2156317	1.93085e+06
35	9.16844	1.68213	1.20228	Decanoic acid	229	229, 117, 132, 129, 145, 230	1.65322e-05	MS	246079	304969	275524
36	10.7338	0.407311	1.49885	Dodecanoic acid	257	117, 257, 132, 129, 145, 258	0.00463213	MS	546132	544727	545430
37	12.1476	1.67863	1.23121	Myristic acid	285	117, 132, 285, 129, 145, 75	9.02477e-09	STD	612541	1061210	836875
38	13.3261	1.70056	1.21079	Palmitelaidic acid	311	311, 98, 312, 194	5.24755e-07	MS	82795.7	486212	284504
39	13.4386	1.70511	1.21198	Palmitic acid	313	117, 75, 132, 313, 129, 145	9.32177e-08	STD	2.5843e+07	5.51964e+07	4.05197e+07
40	14.0414	0.27591	1.51558	Heptadecanoic acid	131	131, 116, 117, 132, 327	0.00433466	MS	730979	738208	734593
41	14.4878	1.65311	1.24764	Oleic acid	339	117, 339, 129, 314, 98	1.51348e-09	MS	552868	2.94614e+06	1749502
42	15.3834	1.7117	1.21252	Arachidonic acid	79	79, 59, 80, 67, 91, 93, 75, 55, 72, 117	8.51096e-11		2181142	8.67672e+06	5.42893e+06
43	15.6336	1.32531	1.40827	Oleamide	338	144, 338, 353, 131, 116, 128, 198, 200	1.39191e-07	STD	21626872	18542484	20084678
44	15.7073	1.5193	1.32171	Arachidic acid	369	274, 103, 369, 260, 275, 307	1.56027e-09	STD	115876	239638	177757
45	16.3213	1.69946	1.20236	2-Palmitoylglycerol	218	218, 129, 203, 219, 313	4.07282e-06	MS	1.16981e+06	751041	960426
46	16.4979	1.64744	1.22376	1-Monopalmitin	371	371, 57, 129, 71, 239, 55	1.6308e-05	MS	2.12894e+07	1.6546e+07	1.89177e+07
47	17.2653	1.61466	1.25101	2-Monostearin	218	129, 218, 103, 203, 57	6.19158e-06	MS	2.18689e+06	1.6961e+06	1.94149e+06
48	17.4576	1.2951	1.4045	Glycerol monostearate	399	399, 57, 129, 55, 71, 400	1.0267e-05	MS	30584994	2.70312e+07	2.88081e+07
Carbohydrates									#DIV/0!	#DIV/0!	#DIV/0!
49	7.55481	1.21924	1.40442	Glycerol	205	205, 117, 103, 218, 148, 206	0.000144846	MS	6.34944e+07	61590568	6.25425e+07
50	9.68252	1.61506	1.27098	Erythritol	217	117, 217, 205, 116, 103, 101, 69	4.79949e-13	MS	1358772	264551	811661
51	12.6709	1.69442	1.22374	Glucose	319	205, 319, 160, 103, 217, 320	1.3356e-12	STD	1.26506e+07	5.70073e+07	3.48289e+07
52	12.9347	1.59861	1.2792	Sorbitol	205	205, 319, 103, 217, 307, 320	1.19274e-09	STD	4387254	1523790	2955522
53	13.9238	1.42424	1.36891	Myo-inositol	318	217, 305, 191, 318, 306	2.45844e-10	STD	8203328	5.04103e+06	6.62218e+06
Etc.									#DIV/0!	#DIV/0!	#DIV/0!
54	4.0701	1.41385	1.32467	Piperidine	142	142, 156, 157, 143, 84	0.00011159	MS	1.62033e+07	10082731	1.3143e+07
55	4.40241	1.27771	1.4322	Ethylene glycol	147	147, 103, 148, 66, 149	3.30511e-10	MS	23319924	8.15205e+06	1.5736e+07
56	4.43646	1.69799	1.22126	Boric acid	221	221, 263, 222, 281, 223, 205	3.44071e-11	MS	35119008	1.27623e+07	2.39407e+07
57	4.5854	1.37032	1.39147	Propylene glycol	117	117, 103, 155, 136, 118	1.57899e-08	MS	3915260	955399	2.43533e+06
58	5.92961	0.901937	1.54213	Hydroxylamine	249	133, 146, 119, 59, 249	3.48049e-06	MS	9.13577e+06	6.70599e+06	7920884
59	7.15683	1.56165	1.2998	Urea	171	171, 189, 174, 99, 100, 148	4.88025e-10	STD	21716876	8.52568e+06	1.51213e+07
60	7.30328	1.68009	1.23017	Benzoic acid	179	179, 105, 135, 77, 180, 194, 136	1.08733e-08	MS	9.01861e+06	6.63718e+06	7.82789e+06
61	8.41968	1.4096	1.34974	Toluic acid	193	119, 193, 91, 194, 65	1.75592e-05	MS	1039442	822579	931010
62	10.6102	1.57232	1.28949	4-Hydroxybenzoic acid	267	267, 223, 219, 268, 224	1.24487e-07	MS	108074	59626	83850.2
63	11.0105	1.61677	1.2609	Taurine	326	326, 174, 327, 328, 188	5.82038e-07	MS	916965	28253.7	472609
64	11.655	1.41411	1.3598	Phosphoric acid	357	299, 357, 101, 211, 315, 300, 358	2.85491e-06	MS	390708	231932	311320
N.I.									#DIV/0!	#DIV/0!	#DIV/0!
65	6.19613	1.69939	1.21967	N.I. 1	220	133, 100, 59, 72, 220, 235, 148	8.75882e-10	MS	2.48294e+07	1.47559e+07	1.97926e+07
66	6.92219	1.29461	1.42518	N.I. 2	228	228, 58, 184, 110, 134, 69	7.06538e-10	MS	29178550	1.96991e+07	2.44388e+07
67	9.39493	1.70813	1.21481	N.I.	247	247, 115, 232, 248, 259	6.70932e-11	MS	69633	1.21318e+06	641406
68	11.7295	0.523908	1.63142	N.I.	218	218, 226, 228, 100, 219, 74	9.08307e-12	MS	5.13843e+06	4.92391e+06	5.03117e+06
69	11.8225	1.62734	1.26378	N.I.	299	174, 299, 100, 172, 188	1.07114e-11	MS	1.12577e+06	52802.3	589288
70	15.2012	0.739786	1.58401	N.I.	216	203, 216, 55, 75, 148, 204	1.34533e-06	MS	24338582	21677438	23008010
No.	Ret (min)	VIP 1	VIP 2	Metabolites	Unique Mass (m/z)	MS Fragmentation patterns (m/z)	p-value	Identification	Fm	Tcell sup
Organic acids
1	5.29628	1.64302	1.2542	Lactic acid	117	117, 191, 148, 66, 75, 190	2.39021e-10	STD/MS	1.31708	0.682915
2	5.45467	0.593956	1.61368	Glycolic acid	177	66, 205, 148, 177, 149	5.69517e-07	STD/MS	0.972127	1.02787
3	6.07815	1.69887	1.21251	Oxalic acid	190	148, 190, 72, 219, 74	4.21859e-07	STD/MS	0.654164	1.34584
4	7.90478	1.13107	1.48556	Succinic acid	247	174, 86, 248, 175, 148, 247, 100	4.59531e-09	STD	0.789236	1.21076
5	8.10641	0.349418	1.65194	Glyceric acid	292	189, 315, 292, 103, 205, 102	1.66849e-10	STD	1.01709	0.98291
6	8.72198	1.58483	1.28754	Pentanedioic acid	261	55, 261, 158, 187, 97, 204, 131	7.63057e-11	MS	0.14792	1.85208
7	9.4922	1.47761	1.34135	Malic acid	233	233, 245, 74, 190, 189, 101	1.59141e-08	STD	1.19882	0.801182
8	10.3774	1.59152	1.28287	Pimelic acid	289	159, 125, 155, 289, 173	2.23577e-09	MS	0.341832	1.65817
9	10.8674	1.44843	1.05982	Gluconic acid	204	204, 205, 103, 117, 201, 217	0.0173672	MS	1.09059	0.909413
10	12.0597	1.27763	1.43256	Citric acid	273	273, 157, 256, 274, 375, 347, 363	5.67187e-11	STD	1.2002	0.799797
11	13.3711	1.62686	1.26408	Gluconic acid	333	333, 205, 292, 103, 217, 319	7.81464e-12	MS	0.00208675	1.99791
Amino acids									#DIV/0!	#DIV/0!
12	6.98662	1.41737	1.20609	Valine	144	144, 218, 145, 100, 74	0.00367221	STD	0.895505	1.1045
13	7.76226	1.52851	1.27095	Isoleucine	158	158, 117, 130, 57, 219, 218	8.46228e-05	STD	1.29009	0.709909
14	7.89495	1.58605	1.28318	Glycine	174	174, 86, 175, 248, 100, 176	5.66013e-08	STD	1.44343	0.556573
15	8.37975	1.42989	1.33995	Serine	204	204, 218, 205, 219, 173, 206	1.79891e-05	STD	1.36916	0.630843
16	8.63288	1.1735	1.44575	Threonine	117	117, 218, 219, 101, 291, 220, 100	2.15227e-05	STD	0.808135	1.19186
17	9.76247	1.55984	1.28225	Aspartic acid	232	232, 100, 233, 218, 202, 188	5.79967e-06	STD	1.53815	0.461851
18	9.7729	0.668557	1.29328	Methionine	176	232, 100, 218, 233, 202, 188, 234, 176	0.0351379	STD	0.957308	1.04269
19	9.82546	1.56444	1.29871	5-Oxoproline	156	156, 84, 157, 75, 158, 258	6.67821e-11	MS	1.29583	0.704166
20	10.0713	1.55554	1.27706	Cysteine	220	268, 243, 220, 247, 194	1.54247e-05	STD	1.17533	0.82467
21	10.5421	1.50622	1.3251	Glutamic acid	246	246, 128, 156, 247, 84	8.11912e-08	STD	1.31681	0.683188
22	10.6585	0.6489	1.5192	Phenylalanine	192	218, 192, 100, 219, 135, 220	0.00111	STD	1.02717	0.972827
23	10.9623	1.62855	1.2628	Asparagine	231	116, 231, 132, 290, 141	1.0855e-10	STD	1.94506	0.0549361
24	11.7056	1.6328	1.2608	Glutamine	245	156, 155, 245, 157	1.36113e-13	STD	1.9465	0.0535043
25	12.0361	1.61625	1.27019	Ornithine	142	142, 174, 200, 175, 86	6.13731e-12	STD	1.40747	0.592526
26	12.7272	1.47257	1.34419	Lysine	317	174, 317, 156, 128, 318, 230	1.02573e-08	STD	0.741884	1.25812
27	12.8672	1.4997	1.32963	Tyrosine	218	218, 219, 100, 280, 179, 200	3.11912e-08	STD	0.792229	1.20777
Fatty acids									#DIV/0!	#DIV/0!
28	4.97156	0.612821	1.6169	2,3-Butanediol	117	117, 240, 224, 241, 242	6.36482e-10	MS	1.79302	0.206979
29	5.17131	1.63331	1.25897	Propanoic acid	174	174, 74, 89, 99, 72, 175, 115	3.01647e-09	MS	1.98443	0.0155702
30	5.22117	1.28415	1.42803	1,3-Propanediol	130	130, 115, 66, 148, 59, 177	1.24865e-08	MS	1.21129	0.78871
31	5.5158	1.29232	1.42595	1,3-Butanediol	144	144, 117, 129, 173, 219	1.21838e-09	MS	1.62696	0.373035
32	5.39601	0.438977	1.64152	Hexanoic acid	173	75, 173, 117, 131, 132, 174	3.34051e-09	MS	1.12414	0.875862
33	6.04033	1.32183	1.36492	2-Hydroxybutyric acid	131	131, 233, 187, 184, 205	0.00012359	MS	1.11489	0.88511
34	8.3173	1.38891	1.38235	Nonanoic acid	215	117, 215, 75, 132, 129, 57, 145, 131	3.69356e-08	MS	0.88323	1.11677
35	9.16844	1.68213	1.20228	Decanoic acid	229	229, 117, 132, 129, 145, 230	1.65322e-05	MS	0.89313	1.10687
36	10.7338	0.407311	1.49885	Dodecanoic acid	257	117, 257, 132, 129, 145, 258	0.00463213	MS	1.00129	0.998713
37	12.1476	1.67863	1.23121	Myristic acid	285	117, 132, 285, 129, 145, 75	9.02477e-09	STD	0.731938	1.26806
38	13.3261	1.70056	1.21079	Palmitelaidic acid	311	311, 98, 312, 194	5.24755e-07	MS	0.291018	1.70898
39	13.4386	1.70511	1.21198	Palmitic acid	313	117, 75, 132, 313, 129, 145	9.32177e-08	STD	0.637788	1.36221
40	14.0414	0.27591	1.51558	Heptadecanoic acid	131	131, 116, 117, 132, 327	0.00433466	MS	0.995079	1.00492
41	14.4878	1.65311	1.24764	Oleic acid	339	117, 339, 129, 314, 98	1.51348e-09	MS	0.316015	1.68399
42	15.3834	1.7117	1.21252	Arachidonic acid	79	79, 59, 80, 67, 91, 93, 75, 55, 72, 117	8.51096e-11		0.401763	1.59824
43	15.6336	1.32531	1.40827	Oleamide	338	144, 338, 353, 131, 116, 128, 198, 200	1.39191e-07	STD	1.07678	0.923215
44	15.7073	1.5193	1.32171	Arachidic acid	369	274, 103, 369, 260, 275, 307	1.56027e-09	STD	0.651877	1.34812
45	16.3213	1.69946	1.20236	2-Palmitoylglycerol	218	218, 129, 203, 219, 313	4.07282e-06	MS	1.21801	0.781987
46	16.4979	1.64744	1.22376	1-Monopalmitin	371	371, 57, 129, 71, 239, 55	1.6308e-05	MS	1.12537	0.874631
47	17.2653	1.61466	1.25101	2-Monostearin	218	129, 218, 103, 203, 57	6.19158e-06	MS	1.1264	0.873605
48	17.4576	1.2951	1.4045	Glycerol monostearate	399	399, 57, 129, 55, 71, 400	1.0267e-05	MS	1.06168	0.938319
Carbohydrates									#DIV/0!	#DIV/0!
49	7.55481	1.21924	1.40442	Glycerol	205	205, 117, 103, 218, 148, 206	0.000144846	MS	1.01522	0.98478
50	9.68252	1.61506	1.27098	Erythritol	217	117, 217, 205, 116, 103, 101, 69	4.79949e-13	MS	1.67406	0.325937
51	12.6709	1.69442	1.22374	Glucose	319	205, 319, 160, 103, 217, 320	1.3356e-12	STD	0.363221	1.63678
52	12.9347	1.59861	1.2792	Sorbitol	205	205, 319, 103, 217, 307, 320	1.19274e-09	STD	1.48443	0.515574
53	13.9238	1.42424	1.36891	Myo-inositol	318	217, 305, 191, 318, 306	2.45844e-10	STD	1.23877	0.761234
Etc.									#DIV/0!	#DIV/0!
54	4.0701	1.41385	1.32467	Piperidine	142	142, 156, 157, 143, 84	0.00011159	MS	1.23285	0.767155
55	4.40241	1.27771	1.4322	Ethylene glycol	147	147, 103, 148, 66, 149	3.30511e-10	MS	1.48195	0.518051
56	4.43646	1.69799	1.22126	Boric acid	221	221, 263, 222, 281, 223, 205	3.44071e-11	MS	1.46692	0.533082
57	4.5854	1.37032	1.39147	Propylene glycol	117	117, 103, 155, 136, 118	1.57899e-08	MS	1.60769	0.392308
58	5.92961	0.901937	1.54213	Hydroxylamine	249	133, 146, 119, 59, 249	3.48049e-06	MS	1.15338	0.846622
59	7.15683	1.56165	1.2998	Urea	171	171, 189, 174, 99, 100, 148	4.88025e-10	STD	1.43618	0.56382
60	7.30328	1.68009	1.23017	Benzoic acid	179	179, 105, 135, 77, 180, 194, 136	1.08733e-08	MS	1.15211	0.847888
61	8.41968	1.4096	1.34974	Toluic acid	193	119, 193, 91, 194, 65	1.75592e-05	MS	1.11647	0.883534
62	10.6102	1.57232	1.28949	4-Hydroxybenzoic acid	267	267, 223, 219, 268, 224	1.24487e-07	MS	1.2889	0.711102
63	11.0105	1.61677	1.2609	Taurine	326	326, 174, 327, 328, 188	5.82038e-07	MS	1.94022	0.0597823
64	11.655	1.41411	1.3598	Phosphoric acid	357	299, 357, 101, 211, 315, 300, 358	2.85491e-06	MS	1.255	0.744995
N.I.									#DIV/0!	#DIV/0!
65	6.19613	1.69939	1.21967	N.I. 1	220	133, 100, 59, 72, 220, 235, 148	8.75882e-10	MS	1.25448	0.745522
66	6.92219	1.29461	1.42518	N.I. 2	228	228, 58, 184, 110, 134, 69	7.06538e-10	MS	1.19394	0.806058
67	9.39493	1.70813	1.21481	N.I.	247	247, 115, 232, 248, 259	6.70932e-11	MS	0.108563	1.89144
68	11.7295	0.523908	1.63142	N.I.	218	218, 226, 228, 100, 219, 74	9.08307e-12	MS	1.02132	0.978681
69	11.8225	1.62734	1.26378	N.I.	299	174, 299, 100, 172, 188	1.07114e-11	MS	1.9104	0.0896037
70	15.2012	0.739786	1.58401	N.I.	216	203, 216, 55, 75, 148, 204	1.34533e-06	MS	1.05783	0.942169
No.	Ret (min)	VIP 1	VIP 2	Metabolites	Unique Mass (m/z)	MS Fragmentation patterns (m/z)	p-value	Identification	Fm	Tcell sup		No.	Ret (min)	VIP 1	VIP 2	Metabolites	Unique Mass (m/z)	MS Fragmentation patterns (m/z)	p-value	Identification	Fm	Tcell sup
Organic acids												Organic acids
1	5.29628	1.64302	1.2542	Lactic acid	117	117, 191, 148, 66, 75, 190	2.39021e-10	STD/MS	1.31708	0.682915		1	5.29628	1.64302	1.2542	Lactic acid	117	117, 191, 148, 66, 75, 190	2.39021e-10	STD/MS	1.31708	0.682915
2	5.45467	0.593956	1.61368	Glycolic acid	177	66, 205, 148, 177, 149	5.69517e-07	STD/MS	0.972127	1.02787		2	5.45467	0.593956	1.61368	Glycolic acid	177	66, 205, 148, 177, 149	5.69517e-07	STD/MS	0.972127	1.02787
3	6.07815	1.69887	1.21251	Oxalic acid	190	148, 190, 72, 219, 74	4.21859e-07	STD/MS	0.654164	1.34584		3	6.07815	1.69887	1.21251	Oxalic acid	190	148, 190, 72, 219, 74	4.21859e-07	STD/MS	0.654164	1.34584
4	7.90478	1.13107	1.48556	Succinic acid	247	174, 86, 248, 175, 148, 247, 100	4.59531e-09	STD/MS	0.789236	1.21076		4	7.90478	1.13107	1.48556	Succinic acid	247	174, 86, 248, 175, 148, 247, 100	4.59531e-09	STD/MS	0.789236	1.21076
5	8.10641	0.349418	1.65194	Glyceric acid	292	189, 315, 292, 103, 205, 102	1.66849e-10	STD/MS	1.01709	0.98291		5	8.10641	0.349418	1.65194	Glyceric acid	292	189, 315, 292, 103, 205, 102	1.66849e-10	STD/MS	1.01709	0.98291
6	8.72198	1.58483	1.28754	Pentanedioic acid	261	55, 261, 158, 187, 97, 204, 131	7.63057e-11	MS	0.14792	1.85208		6	8.72198	1.58483	1.28754	Pentanedioic acid	261	55, 261, 158, 187, 97, 204, 131	7.63057e-11	MS	0.14792	1.85208
7	9.4922	1.47761	1.34135	Malic acid	233	233, 245, 74, 190, 189, 101	1.59141e-08	STD/MS	1.19882	0.801182		7	9.4922	1.47761	1.34135	Malic acid	233	233, 245, 74, 190, 189, 101	1.59141e-08	STD/MS	1.19882	0.801182
8	10.3774	1.59152	1.28287	Pimelic acid	289	159, 125, 155, 289, 173	2.23577e-09	MS	0.341832	1.65817		8	10.3774	1.59152	1.28287	Pimelic acid	289	159, 125, 155, 289, 173	2.23577e-09	MS	0.341832	1.65817
9	10.8674	1.44843	1.05982	Gluconic acid	204	204, 205, 103, 117, 201, 217	0.0173672	MS	1.09059	0.909413		9	10.8674	1.44843	1.05982	Gluconic acid	204	204, 205, 103, 117, 201, 217	0.0173672	MS	1.09059	0.909413
10	12.0597	1.27763	1.43256	Citric acid	273	273, 157, 256, 274, 375, 347, 363	5.67187e-11	STD/MS	1.2002	0.799797		10	12.0597	1.27763	1.43256	Citric acid	273	273, 157, 256, 274, 375, 347, 363	5.67187e-11	STD/MS	1.2002	0.799797
11	13.3711	1.62686	1.26408	Gluconic acid	333	333, 205, 292, 103, 217, 319	7.81464e-12	MS	0.00208675	1.99791		11	13.3711	1.62686	1.26408	Gluconic acid	333	333, 205, 292, 103, 217, 319	7.81464e-12	MS	0.00208675	1.99791
Amino acids												Amino acids
12	6.98662	1.41737	1.20609	Valine	144	144, 218, 145, 100, 74	0.00367221	STD/MS	0.895505	1.1045		12	6.98662	1.41737	1.20609	Valine	144	144, 218, 145, 100, 74	0.00367221	STD/MS	0.895505	1.1045
13	7.76226	1.52851	1.27095	Isoleucine	158	158, 117, 130, 57, 219, 218	8.46228e-05	STD/MS	1.29009	0.709909		13	7.76226	1.52851	1.27095	Isoleucine	158	158, 117, 130, 57, 219, 218	8.46228e-05	STD/MS	1.29009	0.709909
14	7.89495	1.58605	1.28318	Glycine	174	174, 86, 175, 248, 100, 176	5.66013e-08	STD/MS	1.44343	0.556573		14	7.89495	1.58605	1.28318	Glycine	174	174, 86, 175, 248, 100, 176	5.66013e-08	STD/MS	1.44343	0.556573
15	8.37975	1.42989	1.33995	Serine	204	204, 218, 205, 219, 173, 206	1.79891e-05	STD/MS	1.36916	0.630843		15	8.37975	1.42989	1.33995	Serine	204	204, 218, 205, 219, 173, 206	1.79891e-05	STD/MS	1.36916	0.630843
16	8.63288	1.1735	1.44575	Threonine	117	117, 218, 219, 101, 291, 220, 100	2.15227e-05	STD/MS	0.808135	1.19186		16	8.63288	1.1735	1.44575	Threonine	117	117, 218, 219, 101, 291, 220, 100	2.15227e-05	STD/MS	0.808135	1.19186
17	9.76247	1.55984	1.28225	Aspartic acid	232	232, 100, 233, 218, 202, 188	5.79967e-06	STD/MS	1.53815	0.461851		17	9.76247	1.55984	1.28225	Aspartic acid	232	232, 100, 233, 218, 202, 188	5.79967e-06	STD/MS	1.53815	0.461851
18	9.7729	0.668557	1.29328	Methionine	176	232, 100, 218, 233, 202, 188, 234, 176	0.0351379	STD/MS	0.957308	1.04269		18	9.7729	0.668557	1.29328	Methionine	176	232, 100, 218, 233, 202, 188, 234, 176	0.0351379	STD/MS	0.957308	1.04269
19	9.82546	1.56444	1.29871	5-Oxoproline	156	156, 84, 157, 75, 158, 258	6.67821e-11	MS	1.29583	0.704166		19	9.82546	1.56444	1.29871	5-Oxoproline	156	156, 84, 157, 75, 158, 258	6.67821e-11	MS	1.29583	0.704166
20	10.0713	1.55554	1.27706	Cysteine	220	268, 243, 220, 247, 194	1.54247e-05	STD/MS	1.17533	0.82467		20	10.0713	1.55554	1.27706	Cysteine	220	268, 243, 220, 247, 194	1.54247e-05	STD/MS	1.17533	0.82467
21	10.5421	1.50622	1.3251	Glutamic acid	246	246, 128, 156, 247, 84	8.11912e-08	STD/MS	1.31681	0.683188		21	10.5421	1.50622	1.3251	Glutamic acid	246	246, 128, 156, 247, 84	8.11912e-08	STD/MS	1.31681	0.683188
22	10.6585	0.6489	1.5192	Phenylalanine	192	218, 192, 100, 219, 135, 220	0.00111	STD/MS	1.02717	0.972827		22	10.6585	0.6489	1.5192	Phenylalanine	192	218, 192, 100, 219, 135, 220	0.00111	STD/MS	1.02717	0.972827
23	10.9623	1.62855	1.2628	Asparagine	231	116, 231, 132, 290, 141	1.0855e-10	STD/MS	1.94506	0.0549361		23	10.9623	1.62855	1.2628	Asparagine	231	116, 231, 132, 290, 141	1.0855e-10	STD/MS	1.94506	0.0549361
24	11.7056	1.6328	1.2608	Glutamine	245	156, 155, 245, 157	1.36113e-13	STD/MS	1.9465	0.0535043		24	11.7056	1.6328	1.2608	Glutamine	245	156, 155, 245, 157	1.36113e-13	STD/MS	1.9465	0.0535043
25	12.0361	1.61625	1.27019	Ornithine	142	142, 174, 200, 175, 86	6.13731e-12	STD/MS	1.40747	0.592526		25	12.0361	1.61625	1.27019	Ornithine	142	142, 174, 200, 175, 86	6.13731e-12	STD/MS	1.40747	0.592526
26	12.7272	1.47257	1.34419	Lysine	317	174, 317, 156, 128, 318, 230	1.02573e-08	STD/MS	0.741884	1.25812		26	12.7272	1.47257	1.34419	Lysine	317	174, 317, 156, 128, 318, 230	1.02573e-08	STD/MS	0.741884	1.25812
27	12.8672	1.4997	1.32963	Tyrosine	218	218, 219, 100, 280, 179, 200	3.11912e-08	STD/MS	0.792229	1.20777		27	12.8672	1.4997	1.32963	Tyrosine	218	218, 219, 100, 280, 179, 200	3.11912e-08	STD/MS	0.792229	1.20777
Fatty acids												Fatty acids
28	4.97156	0.612821	1.6169	2,3-Butanediol	117	117, 240, 224, 241, 242	6.36482e-10	MS	1.79302	0.206979		28	4.97156	0.612821	1.6169	2,3-Butanediol	117	117, 240, 224, 241, 242	6.36482e-10	MS	1.79302	0.206979
29	5.17131	1.63331	1.25897	Propanoic acid	174	174, 74, 89, 99, 72, 175, 115	3.01647e-09	MS	1.98443	0.0155702		29	5.17131	1.63331	1.25897	Propanoic acid	174	174, 74, 89, 99, 72, 175, 115	3.01647e-09	MS	1.98443	0.0155702
30	5.22117	1.28415	1.42803	1,3-Propanediol	130	130, 115, 66, 148, 59, 177	1.24865e-08	MS	1.21129	0.78871		30	5.22117	1.28415	1.42803	1,3-Propanediol	130	130, 115, 66, 148, 59, 177	1.24865e-08	MS	1.21129	0.78871
31	5.5158	1.29232	1.42595	1,3-Butanediol	144	144, 117, 129, 173, 219	1.21838e-09	MS	1.62696	0.373035		31	5.5158	1.29232	1.42595	1,3-Butanediol	144	144, 117, 129, 173, 219	1.21838e-09	MS	1.62696	0.373035
32	5.39601	0.438977	1.64152	Hexanoic acid	173	75, 173, 117, 131, 132, 174	3.34051e-09	MS	1.12414	0.875862		32	5.39601	0.438977	1.64152	Hexanoic acid	173	75, 173, 117, 131, 132, 174	3.34051e-09	MS	1.12414	0.875862
33	6.04033	1.32183	1.36492	2-Hydroxybutyric acid	131	131, 233, 187, 184, 205	0.00012359	MS	1.11489	0.88511		33	6.04033	1.32183	1.36492	2-Hydroxybutyric acid	131	131, 233, 187, 184, 205	0.00012359	MS	1.11489	0.88511
34	8.3173	1.38891	1.38235	Nonanoic acid	215	117, 215, 75, 132, 129, 57, 145, 131	3.69356e-08	MS	0.88323	1.11677		34	8.3173	1.38891	1.38235	Nonanoic acid	215	117, 215, 75, 132, 129, 57, 145, 131	3.69356e-08	MS	0.88323	1.11677
35	9.16844	1.68213	1.20228	Decanoic acid	229	229, 117, 132, 129, 145, 230	1.65322e-05	MS	0.89313	1.10687		35	9.16844	1.68213	1.20228	Decanoic acid	229	229, 117, 132, 129, 145, 230	1.65322e-05	MS	0.89313	1.10687
No.	Ret (min)	VIP 1	VIP 2	Metabolites	Unique Mass (m/z)	MS Fragmentation patterns (m/z)	p-value	Identification	Fm	Tcell sup		No.	Ret (min)	VIP 1	VIP 2	Metabolites	Unique Mass (m/z)	MS Fragmentation patterns (m/z)	p-value	Identification	Fm	Tcell sup
36	10.7338	0.407311	1.49885	Dodecanoic acid	257	117, 257, 132, 129, 145, 258	0.00463213	MS	1.00129	0.998713		36	10.7338	0.407311	1.49885	Dodecanoic acid	257	117, 257, 132, 129, 145, 258	0.00463213	MS	1.00129	0.998713
37	12.1476	1.67863	1.23121	Myristic acid	285	117, 132, 285, 129, 145, 75	9.02477e-09	STD/MS	0.731938	1.26806		37	12.1476	1.67863	1.23121	Myristic acid	285	117, 132, 285, 129, 145, 75	9.02477e-09	STD/MS	0.731938	1.26806
38	13.3261	1.70056	1.21079	Palmitelaidic acid	311	311, 98, 312, 194	5.24755e-07	MS	0.291018	1.70898		38	13.3261	1.70056	1.21079	Palmitelaidic acid	311	311, 98, 312, 194	5.24755e-07	MS	0.291018	1.70898
39	13.4386	1.70511	1.21198	Palmitic acid	313	117, 75, 132, 313, 129, 145	9.32177e-08	STD/MS	0.637788	1.36221		39	13.4386	1.70511	1.21198	Palmitic acid	313	117, 75, 132, 313, 129, 145	9.32177e-08	STD/MS	0.637788	1.36221
40	14.0414	0.27591	1.51558	Heptadecanoic acid	131	131, 116, 117, 132, 327	0.00433466	MS	0.995079	1.00492		40	14.0414	0.27591	1.51558	Heptadecanoic acid	131	131, 116, 117, 132, 327	0.00433466	MS	0.995079	1.00492
41	14.4878	1.65311	1.24764	Oleic acid	339	117, 339, 129, 314, 98	1.51348e-09	MS	0.316015	1.68399		41	14.4878	1.65311	1.24764	Oleic acid	339	117, 339, 129, 314, 98	1.51348e-09	MS	0.316015	1.68399
42	15.3834	1.7117	1.21252	Arachidonic acid	79	79, 59, 80, 67, 91, 93, 75, 55, 72, 117	8.51096e-11		0.401763	1.59824		42	15.3834	1.7117	1.21252	Arachidonic acid	79	79, 59, 80, 67, 91, 93, 75, 55, 72, 117	8.51096e-11		0.401763	1.59824
43	15.6336	1.32531	1.40827	Oleamide	338	144, 338, 353, 131, 116, 128, 198, 200	1.39191e-07	STD/MS	1.07678	0.923215		43	15.6336	1.32531	1.40827	Oleamide	338	144, 338, 353, 131, 116, 128, 198, 200	1.39191e-07	STD/MS	1.07678	0.923215
44	15.7073	1.5193	1.32171	Arachidic acid	369	274, 103, 369, 260, 275, 307	1.56027e-09	STD/MS	0.651877	1.34812		44	15.7073	1.5193	1.32171	Arachidic acid	369	274, 103, 369, 260, 275, 307	1.56027e-09	STD/MS	0.651877	1.34812
45	16.3213	1.69946	1.20236	2-Palmitoylglycerol	218	218, 129, 203, 219, 313	4.07282e-06	MS	1.21801	0.781987		45	16.3213	1.69946	1.20236	2-Palmitoylglycerol	218	218, 129, 203, 219, 313	4.07282e-06	MS	1.21801	0.781987
46	16.4979	1.64744	1.22376	1-Monopalmitin	371	371, 57, 129, 71, 239, 55	1.6308e-05	MS	1.12537	0.874631		46	16.4979	1.64744	1.22376	1-Monopalmitin	371	371, 57, 129, 71, 239, 55	1.6308e-05	MS	1.12537	0.874631
47	17.2653	1.61466	1.25101	2-Monostearin	218	129, 218, 103, 203, 57	6.19158e-06	MS	1.1264	0.873605		47	17.2653	1.61466	1.25101	2-Monostearin	218	129, 218, 103, 203, 57	6.19158e-06	MS	1.1264	0.873605
48	17.4576	1.2951	1.4045	Glycerol monostearate	399	399, 57, 129, 55, 71, 400	1.0267e-05	MS	1.06168	0.938319		48	17.4576	1.2951	1.4045	Glycerol monostearate	399	399, 57, 129, 55, 71, 400	1.0267e-05	MS	1.06168	0.938319
Carbohydrates												Carbohydrates
49	7.55481	1.21924	1.40442	Glycerol	205	205, 117, 103, 218, 148, 206	0.000144846	MS	1.01522	0.98478		49	7.55481	1.21924	1.40442	Glycerol	205	205, 117, 103, 218, 148, 206	0.000144846	MS	1.01522	0.98478
50	9.68252	1.61506	1.27098	Erythritol	217	117, 217, 205, 116, 103, 101, 69	4.79949e-13	MS	1.67406	0.325937		50	9.68252	1.61506	1.27098	Erythritol	217	117, 217, 205, 116, 103, 101, 69	4.79949e-13	MS	1.67406	0.325937
51	12.6709	1.69442	1.22374	Glucose	319	205, 319, 160, 103, 217, 320	1.3356e-12	STD/MS	0.363221	1.63678		51	12.6709	1.69442	1.22374	Glucose	319	205, 319, 160, 103, 217, 320	1.3356e-12	STD/MS	0.363221	1.63678
52	12.9347	1.59861	1.2792	Sorbitol	205	205, 319, 103, 217, 307, 320	1.19274e-09	STD/MS	1.48443	0.515574		52	12.9347	1.59861	1.2792	Sorbitol	205	205, 319, 103, 217, 307, 320	1.19274e-09	STD/MS	1.48443	0.515574
53	13.9238	1.42424	1.36891	Myo-inositol	318	217, 305, 191, 318, 306	2.45844e-10	STD/MS	1.23877	0.761234		53	13.9238	1.42424	1.36891	Myo-inositol	318	217, 305, 191, 318, 306	2.45844e-10	STD/MS	1.23877	0.761234
Etc.												Etc.
54	4.0701	1.41385	1.32467	Piperidine	142	142, 156, 157, 143, 84	0.00011159	MS	1.23285	0.767155		54	4.0701	1.41385	1.32467	Piperidine	142	142, 156, 157, 143, 84	0.00011159	MS	1.23285	0.767155
55	4.40241	1.27771	1.4322	Ethylene glycol	147	147, 103, 148, 66, 149	3.30511e-10	MS	1.48195	0.518051		55	4.40241	1.27771	1.4322	Ethylene glycol	147	147, 103, 148, 66, 149	3.30511e-10	MS	1.48195	0.518051
56	4.43646	1.69799	1.22126	Boric acid	221	221, 263, 222, 281, 223, 205	3.44071e-11	MS	1.46692	0.533082		56	4.43646	1.69799	1.22126	Boric acid	221	221, 263, 222, 281, 223, 205	3.44071e-11	MS	1.46692	0.533082
57	4.5854	1.37032	1.39147	Propylene glycol	117	117, 103, 155, 136, 118	1.57899e-08	MS	1.60769	0.392308		57	4.5854	1.37032	1.39147	Propylene glycol	117	117, 103, 155, 136, 118	1.57899e-08	MS	1.60769	0.392308
58	5.92961	0.901937	1.54213	Hydroxylamine	249	133, 146, 119, 59, 249	3.48049e-06	MS	1.15338	0.846622		58	5.92961	0.901937	1.54213	Hydroxylamine	249	133, 146, 119, 59, 249	3.48049e-06	MS	1.15338	0.846622
59	7.15683	1.56165	1.2998	Urea	171	171, 189, 174, 99, 100, 148	4.88025e-10	STD/MS	1.43618	0.56382		59	7.15683	1.56165	1.2998	Urea	171	171, 189, 174, 99, 100, 148	4.88025e-10	STD/MS	1.43618	0.56382
60	7.30328	1.68009	1.23017	Benzoic acid	179	179, 105, 135, 77, 180, 194, 136	1.08733e-08	MS	1.15211	0.847888		60	7.30328	1.68009	1.23017	Benzoic acid	179	179, 105, 135, 77, 180, 194, 136	1.08733e-08	MS	1.15211	0.847888
61	8.41968	1.4096	1.34974	Toluic acid	193	119, 193, 91, 194, 65	1.75592e-05	MS	1.11647	0.883534		61	8.41968	1.4096	1.34974	Toluic acid	193	119, 193, 91, 194, 65	1.75592e-05	MS	1.11647	0.883534
62	10.6102	1.57232	1.28949	4-Hydroxybenzoic acid	267	267, 223, 219, 268, 224	1.24487e-07	MS	1.2889	0.711102		62	10.6102	1.57232	1.28949	4-Hydroxybenzoic acid	267	267, 223, 219, 268, 224	1.24487e-07	MS	1.2889	0.711102
63	11.0105	1.61677	1.2609	Taurine	326	326, 174, 327, 328, 188	5.82038e-07	MS	1.94022	0.0597823		63	11.0105	1.61677	1.2609	Taurine	326	326, 174, 327, 328, 188	5.82038e-07	MS	1.94022	0.0597823
64	11.655	1.41411	1.3598	Phosphoric acid	357	299, 357, 101, 211, 315, 300, 358	2.85491e-06	MS	1.255	0.744995		64	11.655	1.41411	1.3598	Phosphoric acid	357	299, 357, 101, 211, 315, 300, 358	2.85491e-06	MS	1.255	0.744995
N.I.												N.I.
65	6.19613	1.69939	1.21967	N.I. 1	220	133, 100, 59, 72, 220, 235, 148	8.75882e-10	MS	1.25448	0.745522		65	6.19613	1.69939	1.21967	N.I. 1	220	133, 100, 59, 72, 220, 235, 148	8.75882e-10	MS	1.25448	0.745522
66	6.92219	1.29461	1.42518	N.I. 2	228	228, 58, 184, 110, 134, 69	7.06538e-10	MS	1.19394	0.806058		66	6.92219	1.29461	1.42518	N.I. 2	228	228, 58, 184, 110, 134, 69	7.06538e-10	MS	1.19394	0.806058
67	9.39493	1.70813	1.21481	N.I. 3	247	247, 115, 232, 248, 259	6.70932e-11	MS	0.108563	1.89144		67	9.39493	1.70813	1.21481	N.I. 3	247	247, 115, 232, 248, 259	6.70932e-11	MS	0.108563	1.89144
68	11.7295	0.523908	1.63142	N.I. 4	218	218, 226, 228, 100, 219, 74	9.08307e-12	MS	1.02132	0.978681		68	11.7295	0.523908	1.63142	N.I. 4	218	218, 226, 228, 100, 219, 74	9.08307e-12	MS	1.02132	0.978681
69	11.8225	1.62734	1.26378	N.I. 5	299	174, 299, 100, 172, 188	1.07114e-11	MS	1.9104	0.0896037		69	11.8225	1.62734	1.26378	N.I. 5	299	174, 299, 100, 172, 188	1.07114e-11	MS	1.9104	0.0896037
70	15.2012	0.739786	1.58401	N.I. 6	216	203, 216, 55, 75, 148, 204	1.34533e-06	MS	1.05783	0.942169		70	15.2012	0.739786	1.58401	N.I. 6	216	203, 216, 55, 75, 148, 204	1.34533e-06	MS	1.05783	0.942169

## Sheet: Heatmap (T sup vs T met)
No.	Ret (min)	VIP 1	VIP 2	Metabolites	Unique Mass (m/z)	MS Fragmentation patterns (m/z)	p-value	Identification	T cell sup	T cell sup_2	T cell sup_3	Tmet	Tmet_2	Tmet_3
Organic acids
1	5.29628	1.64302	1.2542	Lactic acid	117	117, 191, 148, 66, 75, 190	2.39021e-10	STD/MS	162681568	164597456	161766416	162350544	167768704	168060272
2	5.45467	0.593956	1.61368	Glycolic acid	177	66, 205, 148, 177, 149	5.69517e-07	STD/MS	302923	303224	307907	391442	409823	402236
3	6.07815	1.69887	1.21251	Oxalic acid	190	148, 190, 72, 219, 74	4.21859e-07	STD/MS	67691	70028	71070	61616	60816	63106
4	7.90478	1.13107	1.48556	Succinic acid	247	174, 86, 248, 175, 148, 247, 100	4.59531e-09	STD	738717	724563	733805	446289	448737	437439
5	8.10641	0.349418	1.65194	Glyceric acid	292	189, 315, 292, 103, 205, 102	1.66849e-10	STD	170255	168946	170584	537518	529232	521933
6	8.72198	1.58483	1.28754	Pentanedioic acid	261	55, 261, 158, 187, 97, 204, 131	7.63057e-11	MS	384654	381682	391992	158739	156765	152139
7	9.4922	1.47761	1.34135	Malic acid	233	233, 245, 74, 190, 189, 101	1.59141e-08	STD	402960	392139	407502	341769	342615	336740
8	10.3774	1.59152	1.28287	Pimelic acid	289	159, 125, 155, 289, 173	2.23577e-09	MS	35696	35510	35580	18250	17510	16962
9	10.8674	1.44843	1.05982	Gluconic acid	204	204, 205, 103, 117, 201, 217	0.0173672	MS	864498	833917	880051	879655	1035896	906230
10	12.0597	1.27763	1.43256	Citric acid	273	273, 157, 256, 274, 375, 347, 363	5.67187e-11	STD	230447	232019	235097	151266	150535	148585
11	13.3711	1.62686	1.26408	Gluconic acid	333	333, 205, 292, 103, 217, 319	7.81464e-12	MS	47256496	46604724	45957828	47516932	47437104	47268932
Amino acids
12	6.98662	1.41737	1.20609	Valine	144	144, 218, 145, 100, 74	0.00367221	STD	9354326	9384313	8810455	7752668	7815857	8307106
13	7.76226	1.52851	1.27095	Isoleucine	158	158, 117, 130, 57, 219, 218	8.46228e-05	STD	6183577	6514615	5014854	5259752	5149549	5180607
14	7.89495	1.58605	1.28318	Glycine	174	174, 86, 175, 248, 100, 176	5.66013e-08	STD	12222688	12483374	12405285	10882296	10620784	9929817
15	8.37975	1.42989	1.33995	Serine	204	204, 218, 205, 219, 173, 206	1.79891e-05	STD	1264598	1364040	1345194	838314	794364	661463
16	8.63288	1.1735	1.44575	Threonine	117	117, 218, 219, 101, 291, 220, 100	2.15227e-05	STD	2491053	2701478	2523945	1736620	1687383	1631414
17	9.76247	1.55984	1.28225	Aspartic acid	232	232, 100, 233, 218, 202, 188	5.79967e-06	STD	967626	1199512	1117462	774354	773639	774418
18	9.7729	0.668557	1.29328	Methionine	176	232, 100, 218, 233, 202, 188, 234, 176	0.0351379	STD	164934	215439	199498	232324	237187	231723
19	9.82546	1.56444	1.29871	5-Oxoproline	156	156, 84, 157, 75, 158, 258	6.67821e-11	MS	22647352	22464414	22595362	19606826	19899932	20025756
20	10.0713	1.55554	1.27706	Cysteine	220	268, 243, 220, 247, 194	1.54247e-05	STD	143972	153601	149882	143269	142098	138626
21	10.5421	1.50622	1.3251	Glutamic acid	246	246, 128, 156, 247, 84	8.11912e-08	STD	4576855	4977978	4689931	3675796	3588335	3703185
22	10.6585	0.6489	1.5192	Phenylalanine	192	218, 192, 100, 219, 135, 220	0.00111	STD	1059090	1187837	1105147	855008	888914	866463
23	10.9623	1.62855	1.2628	Asparagine	231	116, 231, 132, 290, 141	1.0855e-10	STD	13665	13407	13372	8631	6992	6727
24	11.7056	1.6328	1.2608	Glutamine	245	156, 155, 245, 157	1.36113e-13	STD	10910	9300	10097	7062	11136	7467
25	12.0361	1.61625	1.27019	Ornithine	142	142, 174, 200, 175, 86	6.13731e-12	STD	1043703	1064715	1051878	992067	1004473	989537
26	12.7272	1.47257	1.34419	Lysine	317	174, 317, 156, 128, 318, 230	1.02573e-08	STD	1359849	1356570	1368855	1560455	1548129	1502961
27	12.8672	1.4997	1.32963	Tyrosine	218	218, 219, 100, 280, 179, 200	3.11912e-08	STD	5162169	5236361	5237723	3854410	3950061	3792383
Fatty acids
28	4.97156	0.612821	1.6169	2,3-Butanediol	117	117, 240, 224, 241, 242	6.36482e-10	MS	570268	660737	690978	9256840	9631372	9622644
29	5.17131	1.63331	1.25897	Propanoic acid	174	174, 74, 89, 99, 72, 175, 115	3.01647e-09	MS	37	22	1631	1497	37	22
30	5.22117	1.28415	1.42803	1,3-Propanediol	130	130, 115, 66, 148, 59, 177	1.24865e-08	MS	4049287	3940160	3947035	5985036	6125890	6065528
31	5.5158	1.29232	1.42595	1,3-Butanediol	144	144, 117, 129, 173, 219	1.21838e-09	MS	138370	130180	137128	561583	575134	589476
32	5.39601	0.438977	1.64152	Hexanoic acid	173	75, 173, 117, 131, 132, 174	3.34051e-09	MS	4585891	4560082	4484793	7258440	7401704	7343894
33	6.04033	1.32183	1.36492	2-Hydroxybutyric acid	131	131, 233, 187, 184, 205	0.00012359	MS	177120	177368	181164	152271	146794	161232
34	8.3173	1.38891	1.38235	Nonanoic acid	215	117, 215, 75, 132, 129, 57, 145, 131	3.69356e-08	MS	2165711	2149098	2154142	1763589	1783660	1745366
35	9.16844	1.68213	1.20228	Decanoic acid	229	229, 117, 132, 129, 145, 230	1.65322e-05	MS	305576	297877	311455	283485	284465	276422
36	10.7338	0.407311	1.49885	Dodecanoic acid	257	117, 257, 132, 129, 145, 258	0.00463213	MS	541191	540950	552041	524209	523358	505248
37	12.1476	1.67863	1.23121	Myristic acid	285	117, 132, 285, 129, 145, 75	9.02477e-09	STD	1066865	1055840	1060925	859253	851427	827562
38	13.3261	1.70056	1.21079	Palmitelaidic acid	311	311, 98, 312, 194	5.24755e-07	MS	516549	471223	470864	340234	345608	312923
39	13.4386	1.70511	1.21198	Palmitic acid	313	117, 75, 132, 313, 129, 145	9.32177e-08	STD	56515720	54763288	54310164	49406688	48191952	46729288
40	14.0414	0.27591	1.51558	Heptadecanoic acid	131	131, 116, 117, 132, 327	0.00433466	MS	757265	743514	713845	612328	521958	631327
41	14.4878	1.65311	1.24764	Oleic acid	339	117, 339, 129, 314, 98	1.51348e-09	MS	3015628	2894917	2927862	1675012	1673789	1627344
42	15.3834	1.7117	1.21252	Arachidonic acid	79	79, 59, 80, 67, 91, 93, 75, 55, 72, 117	8.51096e-11		8741669	8699208	8589273	6851088	6969540	6891020
43	15.6336	1.32531	1.40827	Oleamide	338	144, 338, 353, 131, 116, 128, 198, 200	1.39191e-07	STD	18574696	18595198	18457558	16699023	16875062	16520263
44	15.7073	1.5193	1.32171	Arachidic acid	369	274, 103, 369, 260, 275, 307	1.56027e-09	STD	243000	238359	237555	150148	150680	147079
45	16.3213	1.69946	1.20236	2-Palmitoylglycerol	218	218, 129, 203, 219, 313	4.07282e-06	MS	749246	753941	749935	837834	927741	879240
46	16.4979	1.64744	1.22376	1-Monopalmitin	371	371, 57, 129, 71, 239, 55	1.6308e-05	MS	16695453	16710135	16232417	16595540	17420380	16811658
47	17.2653	1.61466	1.25101	2-Monostearin	218	129, 218, 103, 203, 57	6.19158e-06	MS	1702125	1711637	1674531	1642820	1760107	1668696
48	17.4576	1.2951	1.4045	Glycerol monostearate	399	399, 57, 129, 55, 71, 400	1.0267e-05	MS	26956486	27130128	27006940	25168176	24993538	24120788
Carbohydrates
49	7.55481	1.21924	1.40442	Glycerol	205	205, 117, 103, 218, 148, 206	0.000144846	MS	61993868	61626264	61151572	60102172	60274056	60023788
50	9.68252	1.61506	1.27098	Erythritol	217	117, 217, 205, 116, 103, 101, 69	4.79949e-13	MS	272348	266122	255182	219278	218759	215206
51	12.6709	1.69442	1.22374	Glucose	319	205, 319, 160, 103, 217, 320	1.3356e-12	STD	57218628	56985952	56817336	49667876	49861108	49357288
52	12.9347	1.59861	1.2792	Sorbitol	205	205, 319, 103, 217, 307, 320	1.19274e-09	STD	1550155	1527038	1494177	1322477	1324765	1278218
53	13.9238	1.42424	1.36891	Myo-inositol	318	217, 305, 191, 318, 306	2.45844e-10	STD	5116479	4981466	5025143	3729375	3797483	3732641
Etc.
54	4.0701	1.41385	1.32467	Piperidine	142	142, 156, 157, 143, 84	0.00011159	MS	10668991	10607168	8972034	14662330	14710939	15731009
55	4.40241	1.27771	1.4322	Ethylene glycol	147	147, 103, 148, 66, 149	3.30511e-10	MS	8131125	8156914	8168110	22648868	23318588	23225796
56	4.43646	1.69799	1.22126	Boric acid	221	221, 263, 222, 281, 223, 205	3.44071e-11	MS	12909234	12716382	12661408	22035880	22502338	22185750
57	4.5854	1.37032	1.39147	Propylene glycol	117	117, 103, 155, 136, 118	1.57899e-08	MS	886273	972478	1007447	3446876	3667969	3646277
58	5.92961	0.901937	1.54213	Hydroxylamine	249	133, 146, 119, 59, 249	3.48049e-06	MS	6936425	6758687	6422869	9943886	10046025	10167082
59	7.15683	1.56165	1.2998	Urea	171	171, 189, 174, 99, 100, 148	4.88025e-10	STD	8440339	8850907	8285801	6477300	6729576	6494316
60	7.30328	1.68009	1.23017	Benzoic acid	179	179, 105, 135, 77, 180, 194, 136	1.08733e-08	MS	6657968	6626283	6627288	7716075	7861095	7730425
61	8.41968	1.4096	1.34974	Toluic acid	193	119, 193, 91, 194, 65	1.75592e-05	MS	819805	799382	848550	1005427	1015846	987224
62	10.6102	1.57232	1.28949	4-Hydroxybenzoic acid	267	267, 223, 219, 268, 224	1.24487e-07	MS	58365	60481	60032	51867	57480	51889
63	11.0105	1.61677	1.2609	Taurine	326	326, 174, 327, 328, 188	5.82038e-07	MS	29997	27796	26968	7398	5905	5498
64	11.655	1.41411	1.3598	Phosphoric acid	357	299, 357, 101, 211, 315, 300, 358	2.85491e-06	MS	246318	224669	224809	178952	170859	151596
N.I.
65	6.19613	1.69939	1.21967	N.I. 1	220	133, 100, 59, 72, 220, 235, 148	8.75882e-10	MS	14689064	14781384	14797110	18699536	19175996	18971318
66	6.92219	1.29461	1.42518	N.I. 2	228	228, 58, 184, 110, 134, 69	7.06538e-10	MS	19689286	19722538	19685552	28675842	29008842	28889500
67	9.39493	1.70813	1.21481	N.I.	247	247, 115, 232, 248, 259	6.70932e-11	MS	1222691	1190242	1226605	947462	935342	941782
68	11.7295	0.523908	1.63142	N.I.	218	218, 226, 228, 100, 219, 74	9.08307e-12	MS	4927388	4929451	4914896	2979918	3005116	3001920
69	11.8225	1.62734	1.26378	N.I.	299	174, 299, 100, 172, 188	1.07114e-11	MS	52851	52617	52939	38562	32869	35088
70	15.2012	0.739786	1.58401	N.I.	216	203, 216, 55, 75, 148, 204	1.34533e-06	MS	22187960	21393150	21451204	13910029	13125290	12375754
No.	Ret (min)	VIP 1	VIP 2	Metabolites	Unique Mass (m/z)	MS Fragmentation patterns (m/z)	p-value	Identification	T cell sup	Tmet	AVERAGE
Organic acids
1	5.29628	1.64302	1.2542	Lactic acid	117	117, 191, 148, 66, 75, 190	2.39021e-10	STD/MS	1.63015e+08	166059840	1.64537e+08
2	5.45467	0.593956	1.61368	Glycolic acid	177	66, 205, 148, 177, 149	5.69517e-07	STD/MS	304685	401167	352926
3	6.07815	1.69887	1.21251	Oxalic acid	190	148, 190, 72, 219, 74	4.21859e-07	STD/MS	69596.3	61846	65721.2
4	7.90478	1.13107	1.48556	Succinic acid	247	174, 86, 248, 175, 148, 247, 100	4.59531e-09	STD	732362	444155	588258
5	8.10641	0.349418	1.65194	Glyceric acid	292	189, 315, 292, 103, 205, 102	1.66849e-10	STD	169928	529561	349745
6	8.72198	1.58483	1.28754	Pentanedioic acid	261	55, 261, 158, 187, 97, 204, 131	7.63057e-11	MS	386109	155881	270995
7	9.4922	1.47761	1.34135	Malic acid	233	233, 245, 74, 190, 189, 101	1.59141e-08	STD	400867	340375	370621
8	10.3774	1.59152	1.28287	Pimelic acid	289	159, 125, 155, 289, 173	2.23577e-09	MS	35595.3	17574	26584.7
9	10.8674	1.44843	1.05982	Gluconic acid	204	204, 205, 103, 117, 201, 217	0.0173672	MS	859489	940594	900041
10	12.0597	1.27763	1.43256	Citric acid	273	273, 157, 256, 274, 375, 347, 363	5.67187e-11	STD	232521	150129	191325
11	13.3711	1.62686	1.26408	Gluconic acid	333	333, 205, 292, 103, 217, 319	7.81464e-12	MS	4.66063e+07	47407656	4.7007e+07
Amino acids									#DIV/0!	#DIV/0!	#DIV/0!
12	6.98662	1.41737	1.20609	Valine	144	144, 218, 145, 100, 74	0.00367221	STD	9.18303e+06	7.95854e+06	8.57079e+06
13	7.76226	1.52851	1.27095	Isoleucine	158	158, 117, 130, 57, 219, 218	8.46228e-05	STD	5.90435e+06	5196636	5.55049e+06
14	7.89495	1.58605	1.28318	Glycine	174	174, 86, 175, 248, 100, 176	5.66013e-08	STD	12370449	1.04776e+07	1.1424e+07
15	8.37975	1.42989	1.33995	Serine	204	204, 218, 205, 219, 173, 206	1.79891e-05	STD	1.32461e+06	764714	1.04466e+06
16	8.63288	1.1735	1.44575	Threonine	117	117, 218, 219, 101, 291, 220, 100	2.15227e-05	STD	2.57216e+06	1685139	2.12865e+06
17	9.76247	1.55984	1.28225	Aspartic acid	232	232, 100, 233, 218, 202, 188	5.79967e-06	STD	1.09487e+06	774137	934502
18	9.7729	0.668557	1.29328	Methionine	176	232, 100, 218, 233, 202, 188, 234, 176	0.0351379	STD	193290	233745	213518
19	9.82546	1.56444	1.29871	5-Oxoproline	156	156, 84, 157, 75, 158, 258	6.67821e-11	MS	2.2569e+07	1.98442e+07	21206607
20	10.0713	1.55554	1.27706	Cysteine	220	268, 243, 220, 247, 194	1.54247e-05	STD	149152	141331	145241
21	10.5421	1.50622	1.3251	Glutamic acid	246	246, 128, 156, 247, 84	8.11912e-08	STD	4.74825e+06	3655772	4.20201e+06
22	10.6585	0.6489	1.5192	Phenylalanine	192	218, 192, 100, 219, 135, 220	0.00111	STD	1117358	870128	993743
23	10.9623	1.62855	1.2628	Asparagine	231	116, 231, 132, 290, 141	1.0855e-10	STD	13481.3	7450	10465.7
24	11.7056	1.6328	1.2608	Glutamine	245	156, 155, 245, 157	1.36113e-13	STD	10102.3	8555	9328.67
25	12.0361	1.61625	1.27019	Ornithine	142	142, 174, 200, 175, 86	6.13731e-12	STD	1053432	995359	1.0244e+06
26	12.7272	1.47257	1.34419	Lysine	317	174, 317, 156, 128, 318, 230	1.02573e-08	STD	1361758	1.53718e+06	1.44947e+06
27	12.8672	1.4997	1.32963	Tyrosine	218	218, 219, 100, 280, 179, 200	3.11912e-08	STD	5.21208e+06	3865618	4.53885e+06
Fatty acids									#DIV/0!	#DIV/0!	#DIV/0!
28	4.97156	0.612821	1.6169	2,3-Butanediol	117	117, 240, 224, 241, 242	6.36482e-10	MS	640661	9.50362e+06	5.07214e+06
29	5.17131	1.63331	1.25897	Propanoic acid	174	174, 74, 89, 99, 72, 175, 115	3.01647e-09	MS	563.333	518.667	541
30	5.22117	1.28415	1.42803	1,3-Propanediol	130	130, 115, 66, 148, 59, 177	1.24865e-08	MS	3.97883e+06	6058818	5.01882e+06
31	5.5158	1.29232	1.42595	1,3-Butanediol	144	144, 117, 129, 173, 219	1.21838e-09	MS	135226	575398	355312
32	5.39601	0.438977	1.64152	Hexanoic acid	173	75, 173, 117, 131, 132, 174	3.34051e-09	MS	4.54359e+06	7.33468e+06	5939134
33	6.04033	1.32183	1.36492	2-Hydroxybutyric acid	131	131, 233, 187, 184, 205	0.00012359	MS	178551	153432	165992
34	8.3173	1.38891	1.38235	Nonanoic acid	215	117, 215, 75, 132, 129, 57, 145, 131	3.69356e-08	MS	2156317	1764205	1960261
35	9.16844	1.68213	1.20228	Decanoic acid	229	229, 117, 132, 129, 145, 230	1.65322e-05	MS	304969	281457	293213
36	10.7338	0.407311	1.49885	Dodecanoic acid	257	117, 257, 132, 129, 145, 258	0.00463213	MS	544727	517605	531166
37	12.1476	1.67863	1.23121	Myristic acid	285	117, 132, 285, 129, 145, 75	9.02477e-09	STD	1061210	846081	953645
38	13.3261	1.70056	1.21079	Palmitelaidic acid	311	311, 98, 312, 194	5.24755e-07	MS	486212	332922	409567
39	13.4386	1.70511	1.21198	Palmitic acid	313	117, 75, 132, 313, 129, 145	9.32177e-08	STD	5.51964e+07	4.81093e+07	51652850
40	14.0414	0.27591	1.51558	Heptadecanoic acid	131	131, 116, 117, 132, 327	0.00433466	MS	738208	588538	663373
41	14.4878	1.65311	1.24764	Oleic acid	339	117, 339, 129, 314, 98	1.51348e-09	MS	2.94614e+06	1658715	2.30243e+06
42	15.3834	1.7117	1.21252	Arachidonic acid	79	79, 59, 80, 67, 91, 93, 75, 55, 72, 117	8.51096e-11		8.67672e+06	6.90388e+06	7.7903e+06
43	15.6336	1.32531	1.40827	Oleamide	338	144, 338, 353, 131, 116, 128, 198, 200	1.39191e-07	STD	18542484	16698116	17620300
44	15.7073	1.5193	1.32171	Arachidic acid	369	274, 103, 369, 260, 275, 307	1.56027e-09	STD	239638	149302	194470
45	16.3213	1.69946	1.20236	2-Palmitoylglycerol	218	218, 129, 203, 219, 313	4.07282e-06	MS	751041	881605	816323
46	16.4979	1.64744	1.22376	1-Monopalmitin	371	371, 57, 129, 71, 239, 55	1.6308e-05	MS	1.6546e+07	16942526	1.67443e+07
47	17.2653	1.61466	1.25101	2-Monostearin	218	129, 218, 103, 203, 57	6.19158e-06	MS	1.6961e+06	1690541	1.69332e+06
48	17.4576	1.2951	1.4045	Glycerol monostearate	399	399, 57, 129, 55, 71, 400	1.0267e-05	MS	2.70312e+07	24760834	2.5896e+07
Carbohydrates									#DIV/0!	#DIV/0!	#DIV/0!
49	7.55481	1.21924	1.40442	Glycerol	205	205, 117, 103, 218, 148, 206	0.000144846	MS	61590568	6.01333e+07	6.0862e+07
50	9.68252	1.61506	1.27098	Erythritol	217	117, 217, 205, 116, 103, 101, 69	4.79949e-13	MS	264551	217748	241149
51	12.6709	1.69442	1.22374	Glucose	319	205, 319, 160, 103, 217, 320	1.3356e-12	STD	5.70073e+07	4.96288e+07	5.3318e+07
52	12.9347	1.59861	1.2792	Sorbitol	205	205, 319, 103, 217, 307, 320	1.19274e-09	STD	1523790	1.30849e+06	1.41614e+06
53	13.9238	1.42424	1.36891	Myo-inositol	318	217, 305, 191, 318, 306	2.45844e-10	STD	5.04103e+06	3.75317e+06	4.3971e+06
Etc.									#DIV/0!	#DIV/0!	#DIV/0!
54	4.0701	1.41385	1.32467	Piperidine	142	142, 156, 157, 143, 84	0.00011159	MS	10082731	1.50348e+07	1.25587e+07
55	4.40241	1.27771	1.4322	Ethylene glycol	147	147, 103, 148, 66, 149	3.30511e-10	MS	8.15205e+06	2.30644e+07	1.56082e+07
56	4.43646	1.69799	1.22126	Boric acid	221	221, 263, 222, 281, 223, 205	3.44071e-11	MS	1.27623e+07	2.22413e+07	17501832
57	4.5854	1.37032	1.39147	Propylene glycol	117	117, 103, 155, 136, 118	1.57899e-08	MS	955399	3.58704e+06	2271220
58	5.92961	0.901937	1.54213	Hydroxylamine	249	133, 146, 119, 59, 249	3.48049e-06	MS	6.70599e+06	10052331	8.37916e+06
59	7.15683	1.56165	1.2998	Urea	171	171, 189, 174, 99, 100, 148	4.88025e-10	STD	8.52568e+06	6567064	7.54637e+06
60	7.30328	1.68009	1.23017	Benzoic acid	179	179, 105, 135, 77, 180, 194, 136	1.08733e-08	MS	6.63718e+06	7.7692e+06	7203189
61	8.41968	1.4096	1.34974	Toluic acid	193	119, 193, 91, 194, 65	1.75592e-05	MS	822579	1.00283e+06	912706
62	10.6102	1.57232	1.28949	4-Hydroxybenzoic acid	267	267, 223, 219, 268, 224	1.24487e-07	MS	59626	53745.3	56685.7
63	11.0105	1.61677	1.2609	Taurine	326	326, 174, 327, 328, 188	5.82038e-07	MS	28253.7	6267	17260.3
64	11.655	1.41411	1.3598	Phosphoric acid	357	299, 357, 101, 211, 315, 300, 358	2.85491e-06	MS	231932	167136	199534
N.I.									#DIV/0!	#DIV/0!	#DIV/0!
65	6.19613	1.69939	1.21967	N.I. 1	220	133, 100, 59, 72, 220, 235, 148	8.75882e-10	MS	1.47559e+07	18948950	1.68524e+07
66	6.92219	1.29461	1.42518	N.I. 2	228	228, 58, 184, 110, 134, 69	7.06538e-10	MS	1.96991e+07	2.88581e+07	2.42786e+07
67	9.39493	1.70813	1.21481	N.I.	247	247, 115, 232, 248, 259	6.70932e-11	MS	1.21318e+06	941529	1077354
68	11.7295	0.523908	1.63142	N.I.	218	218, 226, 228, 100, 219, 74	9.08307e-12	MS	4.92391e+06	2.99565e+06	3.95978e+06
69	11.8225	1.62734	1.26378	N.I.	299	174, 299, 100, 172, 188	1.07114e-11	MS	52802.3	35506.3	44154.3
70	15.2012	0.739786	1.58401	N.I.	216	203, 216, 55, 75, 148, 204	1.34533e-06	MS	21677438	1.3137e+07	1.74072e+07
No.	Ret (min)	VIP 1	VIP 2	Metabolites	Unique Mass (m/z)	MS Fragmentation patterns (m/z)	p-value	Identification	T cell sup	Tmet
Organic acids
1	5.29628	1.64302	1.2542	Lactic acid	117	117, 191, 148, 66, 75, 190	2.39021e-10	STD/MS	0.990748	1.00925
2	5.45467	0.593956	1.61368	Glycolic acid	177	66, 205, 148, 177, 149	5.69517e-07	STD/MS	0.863311	1.13669
3	6.07815	1.69887	1.21251	Oxalic acid	190	148, 190, 72, 219, 74	4.21859e-07	STD/MS	1.05896	0.941036
4	7.90478	1.13107	1.48556	Succinic acid	247	174, 86, 248, 175, 148, 247, 100	4.59531e-09	STD	1.24497	0.755034
5	8.10641	0.349418	1.65194	Glyceric acid	292	189, 315, 292, 103, 205, 102	1.66849e-10	STD	0.485864	1.51414
6	8.72198	1.58483	1.28754	Pentanedioic acid	261	55, 261, 158, 187, 97, 204, 131	7.63057e-11	MS	1.42478	0.575217
7	9.4922	1.47761	1.34135	Malic acid	233	233, 245, 74, 190, 189, 101	1.59141e-08	STD	1.08161	0.918391
8	10.3774	1.59152	1.28287	Pimelic acid	289	159, 125, 155, 289, 173	2.23577e-09	MS	1.33894	0.661058
9	10.8674	1.44843	1.05982	Gluconic acid	204	204, 205, 103, 117, 201, 217	0.0173672	MS	0.954944	1.04506
10	12.0597	1.27763	1.43256	Citric acid	273	273, 157, 256, 274, 375, 347, 363	5.67187e-11	STD	1.21532	0.784679
11	13.3711	1.62686	1.26408	Gluconic acid	333	333, 205, 292, 103, 217, 319	7.81464e-12	MS	0.991477	1.00852
Amino acids									#DIV/0!	#DIV/0!
12	6.98662	1.41737	1.20609	Valine	144	144, 218, 145, 100, 74	0.00367221	STD	1.07143	0.928566
13	7.76226	1.52851	1.27095	Isoleucine	158	158, 117, 130, 57, 219, 218	8.46228e-05	STD	1.06375	0.936248
14	7.89495	1.58605	1.28318	Glycine	174	174, 86, 175, 248, 100, 176	5.66013e-08	STD	1.08284	0.917156
15	8.37975	1.42989	1.33995	Serine	204	204, 218, 205, 219, 173, 206	1.79891e-05	STD	1.26798	0.73202
16	8.63288	1.1735	1.44575	Threonine	117	117, 218, 219, 101, 291, 220, 100	2.15227e-05	STD	1.20835	0.791647
17	9.76247	1.55984	1.28225	Aspartic acid	232	232, 100, 233, 218, 202, 188	5.79967e-06	STD	1.1716	0.828395
18	9.7729	0.668557	1.29328	Methionine	176	232, 100, 218, 233, 202, 188, 234, 176	0.0351379	STD	0.905267	1.09473
19	9.82546	1.56444	1.29871	5-Oxoproline	156	156, 84, 157, 75, 158, 258	6.67821e-11	MS	1.06425	0.935754
20	10.0713	1.55554	1.27706	Cysteine	220	268, 243, 220, 247, 194	1.54247e-05	STD	1.02692	0.973077
21	10.5421	1.50622	1.3251	Glutamic acid	246	246, 128, 156, 247, 84	8.11912e-08	STD	1.13	0.870005
22	10.6585	0.6489	1.5192	Phenylalanine	192	218, 192, 100, 219, 135, 220	0.00111	STD	1.12439	0.875607
23	10.9623	1.62855	1.2628	Asparagine	231	116, 231, 132, 290, 141	1.0855e-10	STD	1.28815	0.711851
24	11.7056	1.6328	1.2608	Glutamine	245	156, 155, 245, 157	1.36113e-13	STD	1.08293	0.917066
25	12.0361	1.61625	1.27019	Ornithine	142	142, 174, 200, 175, 86	6.13731e-12	STD	1.02835	0.971655
26	12.7272	1.47257	1.34419	Lysine	317	174, 317, 156, 128, 318, 230	1.02573e-08	STD	0.939487	1.06051
27	12.8672	1.4997	1.32963	Tyrosine	218	218, 219, 100, 280, 179, 200	3.11912e-08	STD	1.14833	0.851673
Fatty acids									#DIV/0!	#DIV/0!
28	4.97156	0.612821	1.6169	2,3-Butanediol	117	117, 240, 224, 241, 242	6.36482e-10	MS	0.12631	1.87369
29	5.17131	1.63331	1.25897	Propanoic acid	174	174, 74, 89, 99, 72, 175, 115	3.01647e-09	MS	1.04128	0.958718
30	5.22117	1.28415	1.42803	1,3-Propanediol	130	130, 115, 66, 148, 59, 177	1.24865e-08	MS	0.792781	1.20722
31	5.5158	1.29232	1.42595	1,3-Butanediol	144	144, 117, 129, 173, 219	1.21838e-09	MS	0.380584	1.61942
32	5.39601	0.438977	1.64152	Hexanoic acid	173	75, 173, 117, 131, 132, 174	3.34051e-09	MS	0.765025	1.23497
33	6.04033	1.32183	1.36492	2-Hydroxybutyric acid	131	131, 233, 187, 184, 205	0.00012359	MS	1.07566	0.924338
34	8.3173	1.38891	1.38235	Nonanoic acid	215	117, 215, 75, 132, 129, 57, 145, 131	3.69356e-08	MS	1.10002	0.899985
35	9.16844	1.68213	1.20228	Decanoic acid	229	229, 117, 132, 129, 145, 230	1.65322e-05	MS	1.04009	0.959906
36	10.7338	0.407311	1.49885	Dodecanoic acid	257	117, 257, 132, 129, 145, 258	0.00463213	MS	1.02553	0.974469
37	12.1476	1.67863	1.23121	Myristic acid	285	117, 132, 285, 129, 145, 75	9.02477e-09	STD	1.11279	0.887207
38	13.3261	1.70056	1.21079	Palmitelaidic acid	311	311, 98, 312, 194	5.24755e-07	MS	1.18714	0.812863
39	13.4386	1.70511	1.21198	Palmitic acid	313	117, 75, 132, 313, 129, 145	9.32177e-08	STD	1.0686	0.931397
40	14.0414	0.27591	1.51558	Heptadecanoic acid	131	131, 116, 117, 132, 327	0.00433466	MS	1.11281	0.88719
41	14.4878	1.65311	1.24764	Oleic acid	339	117, 339, 129, 314, 98	1.51348e-09	MS	1.27958	0.720421
42	15.3834	1.7117	1.21252	Arachidonic acid	79	79, 59, 80, 67, 91, 93, 75, 55, 72, 117	8.51096e-11		1.11378	0.886215
43	15.6336	1.32531	1.40827	Oleamide	338	144, 338, 353, 131, 116, 128, 198, 200	1.39191e-07	STD	1.05234	0.947664
44	15.7073	1.5193	1.32171	Arachidic acid	369	274, 103, 369, 260, 275, 307	1.56027e-09	STD	1.23226	0.767739
45	16.3213	1.69946	1.20236	2-Palmitoylglycerol	218	218, 129, 203, 219, 313	4.07282e-06	MS	0.920029	1.07997
46	16.4979	1.64744	1.22376	1-Monopalmitin	371	371, 57, 129, 71, 239, 55	1.6308e-05	MS	0.988159	1.01184
47	17.2653	1.61466	1.25101	2-Monostearin	218	129, 218, 103, 203, 57	6.19158e-06	MS	1.00164	0.998359
48	17.4576	1.2951	1.4045	Glycerol monostearate	399	399, 57, 129, 55, 71, 400	1.0267e-05	MS	1.04384	0.956164
Carbohydrates									#DIV/0!	#DIV/0!
49	7.55481	1.21924	1.40442	Glycerol	205	205, 117, 103, 218, 148, 206	0.000144846	MS	1.01197	0.988028
50	9.68252	1.61506	1.27098	Erythritol	217	117, 217, 205, 116, 103, 101, 69	4.79949e-13	MS	1.09704	0.902958
51	12.6709	1.69442	1.22374	Glucose	319	205, 319, 160, 103, 217, 320	1.3356e-12	STD	1.06919	0.930806
52	12.9347	1.59861	1.2792	Sorbitol	205	205, 319, 103, 217, 307, 320	1.19274e-09	STD	1.07602	0.923982
53	13.9238	1.42424	1.36891	Myo-inositol	318	217, 305, 191, 318, 306	2.45844e-10	STD	1.14644	0.853555
Etc.									#DIV/0!	#DIV/0!
54	4.0701	1.41385	1.32467	Piperidine	142	142, 156, 157, 143, 84	0.00011159	MS	0.802845	1.19715
55	4.40241	1.27771	1.4322	Ethylene glycol	147	147, 103, 148, 66, 149	3.30511e-10	MS	0.522292	1.47771
56	4.43646	1.69799	1.22126	Boric acid	221	221, 263, 222, 281, 223, 205	3.44071e-11	MS	0.7292	1.2708
57	4.5854	1.37032	1.39147	Propylene glycol	117	117, 103, 155, 136, 118	1.57899e-08	MS	0.420655	1.57935
58	5.92961	0.901937	1.54213	Hydroxylamine	249	133, 146, 119, 59, 249	3.48049e-06	MS	0.800318	1.19968
59	7.15683	1.56165	1.2998	Urea	171	171, 189, 174, 99, 100, 148	4.88025e-10	STD	1.12977	0.870228
60	7.30328	1.68009	1.23017	Benzoic acid	179	179, 105, 135, 77, 180, 194, 136	1.08733e-08	MS	0.921422	1.07858
61	8.41968	1.4096	1.34974	Toluic acid	193	119, 193, 91, 194, 65	1.75592e-05	MS	0.901253	1.09875
62	10.6102	1.57232	1.28949	4-Hydroxybenzoic acid	267	267, 223, 219, 268, 224	1.24487e-07	MS	1.05187	0.948129
63	11.0105	1.61677	1.2609	Taurine	326	326, 174, 327, 328, 188	5.82038e-07	MS	1.63691	0.363087
64	11.655	1.41411	1.3598	Phosphoric acid	357	299, 357, 101, 211, 315, 300, 358	2.85491e-06	MS	1.16237	0.837631
N.I.									#DIV/0!	#DIV/0!
65	6.19613	1.69939	1.21967	N.I. 1	220	133, 100, 59, 72, 220, 235, 148	8.75882e-10	MS	0.875593	1.12441
66	6.92219	1.29461	1.42518	N.I. 2	228	228, 58, 184, 110, 134, 69	7.06538e-10	MS	0.811378	1.18862
67	9.39493	1.70813	1.21481	N.I.	247	247, 115, 232, 248, 259	6.70932e-11	MS	1.12607	0.873927
68	11.7295	0.523908	1.63142	N.I.	218	218, 226, 228, 100, 219, 74	9.08307e-12	MS	1.24348	0.756519
69	11.8225	1.62734	1.26378	N.I.	299	174, 299, 100, 172, 188	1.07114e-11	MS	1.19586	0.804142
70	15.2012	0.739786	1.58401	N.I.	216	203, 216, 55, 75, 148, 204	1.34533e-06	MS	1.24531	0.754688
No.	Ret (min)	VIP 1	VIP 2	Metabolites	Unique Mass (m/z)	MS Fragmentation patterns (m/z)	p-value	Identification	T cell sup	Tmet		No.	Ret (min)	VIP 1	VIP 2	Metabolites	Unique Mass (m/z)	MS Fragmentation patterns (m/z)	p-value	Identification	T cell sup	Tmet
Organic acids												Organic acids
1	5.29628	1.64302	1.2542	Lactic acid	117	117, 191, 148, 66, 75, 190	2.39021e-10	STD/MS	0.990748	1.00925		1	5.29628	1.64302	1.2542	Lactic acid	117	117, 191, 148, 66, 75, 190	2.39021e-10	STD/MS	0.990748	1.00925
2	5.45467	0.593956	1.61368	Glycolic acid	177	66, 205, 148, 177, 149	5.69517e-07	STD/MS	0.863311	1.13669		2	5.45467	0.593956	1.61368	Glycolic acid	177	66, 205, 148, 177, 149	5.69517e-07	STD/MS	0.863311	1.13669
3	6.07815	1.69887	1.21251	Oxalic acid	190	148, 190, 72, 219, 74	4.21859e-07	STD/MS	1.05896	0.941036		3	6.07815	1.69887	1.21251	Oxalic acid	190	148, 190, 72, 219, 74	4.21859e-07	STD/MS	1.05896	0.941036
4	7.90478	1.13107	1.48556	Succinic acid	247	174, 86, 248, 175, 148, 247, 100	4.59531e-09	STD/MS	1.24497	0.755034		4	7.90478	1.13107	1.48556	Succinic acid	247	174, 86, 248, 175, 148, 247, 100	4.59531e-09	STD/MS	1.24497	0.755034
5	8.10641	0.349418	1.65194	Glyceric acid	292	189, 315, 292, 103, 205, 102	1.66849e-10	STD/MS	0.485864	1.51414		5	8.10641	0.349418	1.65194	Glyceric acid	292	189, 315, 292, 103, 205, 102	1.66849e-10	STD/MS	0.485864	1.51414
6	8.72198	1.58483	1.28754	Pentanedioic acid	261	55, 261, 158, 187, 97, 204, 131	7.63057e-11	MS	1.42478	0.575217		6	8.72198	1.58483	1.28754	Pentanedioic acid	261	55, 261, 158, 187, 97, 204, 131	7.63057e-11	MS	1.42478	0.575217
7	9.4922	1.47761	1.34135	Malic acid	233	233, 245, 74, 190, 189, 101	1.59141e-08	STD/MS	1.08161	0.918391		7	9.4922	1.47761	1.34135	Malic acid	233	233, 245, 74, 190, 189, 101	1.59141e-08	STD/MS	1.08161	0.918391
8	10.3774	1.59152	1.28287	Pimelic acid	289	159, 125, 155, 289, 173	2.23577e-09	MS	1.33894	0.661058		8	10.3774	1.59152	1.28287	Pimelic acid	289	159, 125, 155, 289, 173	2.23577e-09	MS	1.33894	0.661058
9	10.8674	1.44843	1.05982	Gluconic acid	204	204, 205, 103, 117, 201, 217	0.0173672	MS	0.954944	1.04506		9	10.8674	1.44843	1.05982	Gluconic acid	204	204, 205, 103, 117, 201, 217	0.0173672	MS	0.954944	1.04506
10	12.0597	1.27763	1.43256	Citric acid	273	273, 157, 256, 274, 375, 347, 363	5.67187e-11	STD/MS	1.21532	0.784679		10	12.0597	1.27763	1.43256	Citric acid	273	273, 157, 256, 274, 375, 347, 363	5.67187e-11	STD/MS	1.21532	0.784679
11	13.3711	1.62686	1.26408	Gluconic acid	333	333, 205, 292, 103, 217, 319	7.81464e-12	MS	0.991477	1.00852		11	13.3711	1.62686	1.26408	Gluconic acid	333	333, 205, 292, 103, 217, 319	7.81464e-12	MS	0.991477	1.00852
Amino acids												Amino acids
12	6.98662	1.41737	1.20609	Valine	144	144, 218, 145, 100, 74	0.00367221	STD/MS	1.07143	0.928566		12	6.98662	1.41737	1.20609	Valine	144	144, 218, 145, 100, 74	0.00367221	STD/MS	1.07143	0.928566
13	7.76226	1.52851	1.27095	Isoleucine	158	158, 117, 130, 57, 219, 218	8.46228e-05	STD/MS	1.06375	0.936248		13	7.76226	1.52851	1.27095	Isoleucine	158	158, 117, 130, 57, 219, 218	8.46228e-05	STD/MS	1.06375	0.936248
14	7.89495	1.58605	1.28318	Glycine	174	174, 86, 175, 248, 100, 176	5.66013e-08	STD/MS	1.08284	0.917156		14	7.89495	1.58605	1.28318	Glycine	174	174, 86, 175, 248, 100, 176	5.66013e-08	STD/MS	1.08284	0.917156
15	8.37975	1.42989	1.33995	Serine	204	204, 218, 205, 219, 173, 206	1.79891e-05	STD/MS	1.26798	0.73202		15	8.37975	1.42989	1.33995	Serine	204	204, 218, 205, 219, 173, 206	1.79891e-05	STD/MS	1.26798	0.73202
16	8.63288	1.1735	1.44575	Threonine	117	117, 218, 219, 101, 291, 220, 100	2.15227e-05	STD/MS	1.20835	0.791647		16	8.63288	1.1735	1.44575	Threonine	117	117, 218, 219, 101, 291, 220, 100	2.15227e-05	STD/MS	1.20835	0.791647
17	9.76247	1.55984	1.28225	Aspartic acid	232	232, 100, 233, 218, 202, 188	5.79967e-06	STD/MS	1.1716	0.828395		17	9.76247	1.55984	1.28225	Aspartic acid	232	232, 100, 233, 218, 202, 188	5.79967e-06	STD/MS	1.1716	0.828395
18	9.7729	0.668557	1.29328	Methionine	176	232, 100, 218, 233, 202, 188, 234, 176	0.0351379	STD/MS	0.905267	1.09473		18	9.7729	0.668557	1.29328	Methionine	176	232, 100, 218, 233, 202, 188, 234, 176	0.0351379	STD/MS	0.905267	1.09473
19	9.82546	1.56444	1.29871	5-Oxoproline	156	156, 84, 157, 75, 158, 258	6.67821e-11	MS	1.06425	0.935754		19	9.82546	1.56444	1.29871	5-Oxoproline	156	156, 84, 157, 75, 158, 258	6.67821e-11	MS	1.06425	0.935754
20	10.0713	1.55554	1.27706	Cysteine	220	268, 243, 220, 247, 194	1.54247e-05	STD/MS	1.02692	0.973077		20	10.0713	1.55554	1.27706	Cysteine	220	268, 243, 220, 247, 194	1.54247e-05	STD/MS	1.02692	0.973077
21	10.5421	1.50622	1.3251	Glutamic acid	246	246, 128, 156, 247, 84	8.11912e-08	STD/MS	1.13	0.870005		21	10.5421	1.50622	1.3251	Glutamic acid	246	246, 128, 156, 247, 84	8.11912e-08	STD/MS	1.13	0.870005
22	10.6585	0.6489	1.5192	Phenylalanine	192	218, 192, 100, 219, 135, 220	0.00111	STD/MS	1.12439	0.875607		22	10.6585	0.6489	1.5192	Phenylalanine	192	218, 192, 100, 219, 135, 220	0.00111	STD/MS	1.12439	0.875607
23	10.9623	1.62855	1.2628	Asparagine	231	116, 231, 132, 290, 141	1.0855e-10	STD/MS	1.28815	0.711851		23	10.9623	1.62855	1.2628	Asparagine	231	116, 231, 132, 290, 141	1.0855e-10	STD/MS	1.28815	0.711851
24	11.7056	1.6328	1.2608	Glutamine	245	156, 155, 245, 157	1.36113e-13	STD/MS	1.08293	0.917066		24	11.7056	1.6328	1.2608	Glutamine	245	156, 155, 245, 157	1.36113e-13	STD/MS	1.08293	0.917066
25	12.0361	1.61625	1.27019	Ornithine	142	142, 174, 200, 175, 86	6.13731e-12	STD/MS	1.02835	0.971655		25	12.0361	1.61625	1.27019	Ornithine	142	142, 174, 200, 175, 86	6.13731e-12	STD/MS	1.02835	0.971655
26	12.7272	1.47257	1.34419	Lysine	317	174, 317, 156, 128, 318, 230	1.02573e-08	STD/MS	0.939487	1.06051		26	12.7272	1.47257	1.34419	Lysine	317	174, 317, 156, 128, 318, 230	1.02573e-08	STD/MS	0.939487	1.06051
27	12.8672	1.4997	1.32963	Tyrosine	218	218, 219, 100, 280, 179, 200	3.11912e-08	STD/MS	1.14833	0.851673		27	12.8672	1.4997	1.32963	Tyrosine	218	218, 219, 100, 280, 179, 200	3.11912e-08	STD/MS	1.14833	0.851673
Fatty acids												Fatty acids
28	4.97156	0.612821	1.6169	2,3-Butanediol	117	117, 240, 224, 241, 242	6.36482e-10	MS	0.12631	1.87369		28	4.97156	0.612821	1.6169	2,3-Butanediol	117	117, 240, 224, 241, 242	6.36482e-10	MS	0.12631	1.87369
29	5.17131	1.63331	1.25897	Propanoic acid	174	174, 74, 89, 99, 72, 175, 115	3.01647e-09	MS	1.04128	0.958718		29	5.17131	1.63331	1.25897	Propanoic acid	174	174, 74, 89, 99, 72, 175, 115	3.01647e-09	MS	1.04128	0.958718
30	5.22117	1.28415	1.42803	1,3-Propanediol	130	130, 115, 66, 148, 59, 177	1.24865e-08	MS	0.792781	1.20722		30	5.22117	1.28415	1.42803	1,3-Propanediol	130	130, 115, 66, 148, 59, 177	1.24865e-08	MS	0.792781	1.20722
31	5.5158	1.29232	1.42595	1,3-Butanediol	144	144, 117, 129, 173, 219	1.21838e-09	MS	0.380584	1.61942		31	5.5158	1.29232	1.42595	1,3-Butanediol	144	144, 117, 129, 173, 219	1.21838e-09	MS	0.380584	1.61942
32	5.39601	0.438977	1.64152	Hexanoic acid	173	75, 173, 117, 131, 132, 174	3.34051e-09	MS	0.765025	1.23497		32	5.39601	0.438977	1.64152	Hexanoic acid	173	75, 173, 117, 131, 132, 174	3.34051e-09	MS	0.765025	1.23497
33	6.04033	1.32183	1.36492	2-Hydroxybutyric acid	131	131, 233, 187, 184, 205	0.00012359	MS	1.07566	0.924338		33	6.04033	1.32183	1.36492	2-Hydroxybutyric acid	131	131, 233, 187, 184, 205	0.00012359	MS	1.07566	0.924338
34	8.3173	1.38891	1.38235	Nonanoic acid	215	117, 215, 75, 132, 129, 57, 145, 131	3.69356e-08	MS	1.10002	0.899985		34	8.3173	1.38891	1.38235	Nonanoic acid	215	117, 215, 75, 132, 129, 57, 145, 131	3.69356e-08	MS	1.10002	0.899985
35	9.16844	1.68213	1.20228	Decanoic acid	229	229, 117, 132, 129, 145, 230	1.65322e-05	MS	1.04009	0.959906		35	9.16844	1.68213	1.20228	Decanoic acid	229	229, 117, 132, 129, 145, 230	1.65322e-05	MS	1.04009	0.959906
No.	Ret (min)	VIP 1	VIP 2	Metabolites	Unique Mass (m/z)	MS Fragmentation patterns (m/z)	p-value	Identification	T cell sup	Tmet		No.	Ret (min)	VIP 1	VIP 2	Metabolites	Unique Mass (m/z)	MS Fragmentation patterns (m/z)	p-value	Identification	T cell sup	Tmet
36	10.7338	0.407311	1.49885	Dodecanoic acid	257	117, 257, 132, 129, 145, 258	0.00463213	MS	1.02553	0.974469		36	10.7338	0.407311	1.49885	Dodecanoic acid	257	117, 257, 132, 129, 145, 258	0.00463213	MS	1.02553	0.974469
37	12.1476	1.67863	1.23121	Myristic acid	285	117, 132, 285, 129, 145, 75	9.02477e-09	STD/MS	1.11279	0.887207		37	12.1476	1.67863	1.23121	Myristic acid	285	117, 132, 285, 129, 145, 75	9.02477e-09	STD/MS	1.11279	0.887207
38	13.3261	1.70056	1.21079	Palmitelaidic acid	311	311, 98, 312, 194	5.24755e-07	MS	1.18714	0.812863		38	13.3261	1.70056	1.21079	Palmitelaidic acid	311	311, 98, 312, 194	5.24755e-07	MS	1.18714	0.812863
39	13.4386	1.70511	1.21198	Palmitic acid	313	117, 75, 132, 313, 129, 145	9.32177e-08	STD/MS	1.0686	0.931397		39	13.4386	1.70511	1.21198	Palmitic acid	313	117, 75, 132, 313, 129, 145	9.32177e-08	STD/MS	1.0686	0.931397
40	14.0414	0.27591	1.51558	Heptadecanoic acid	131	131, 116, 117, 132, 327	0.00433466	MS	1.11281	0.88719		40	14.0414	0.27591	1.51558	Heptadecanoic acid	131	131, 116, 117, 132, 327	0.00433466	MS	1.11281	0.88719
41	14.4878	1.65311	1.24764	Oleic acid	339	117, 339, 129, 314, 98	1.51348e-09	MS	1.27958	0.720421		41	14.4878	1.65311	1.24764	Oleic acid	339	117, 339, 129, 314, 98	1.51348e-09	MS	1.27958	0.720421
42	15.3834	1.7117	1.21252	Arachidonic acid	79	79, 59, 80, 67, 91, 93, 75, 55, 72, 117	8.51096e-11		1.11378	0.886215		42	15.3834	1.7117	1.21252	Arachidonic acid	79	79, 59, 80, 67, 91, 93, 75, 55, 72, 117	8.51096e-11		1.11378	0.886215
43	15.6336	1.32531	1.40827	Oleamide	338	144, 338, 353, 131, 116, 128, 198, 200	1.39191e-07	STD/MS	1.05234	0.947664		43	15.6336	1.32531	1.40827	Oleamide	338	144, 338, 353, 131, 116, 128, 198, 200	1.39191e-07	STD/MS	1.05234	0.947664
44	15.7073	1.5193	1.32171	Arachidic acid	369	274, 103, 369, 260, 275, 307	1.56027e-09	STD/MS	1.23226	0.767739		44	15.7073	1.5193	1.32171	Arachidic acid	369	274, 103, 369, 260, 275, 307	1.56027e-09	STD/MS	1.23226	0.767739
45	16.3213	1.69946	1.20236	2-Palmitoylglycerol	218	218, 129, 203, 219, 313	4.07282e-06	MS	0.920029	1.07997		45	16.3213	1.69946	1.20236	2-Palmitoylglycerol	218	218, 129, 203, 219, 313	4.07282e-06	MS	0.920029	1.07997
46	16.4979	1.64744	1.22376	1-Monopalmitin	371	371, 57, 129, 71, 239, 55	1.6308e-05	MS	0.988159	1.01184		46	16.4979	1.64744	1.22376	1-Monopalmitin	371	371, 57, 129, 71, 239, 55	1.6308e-05	MS	0.988159	1.01184
47	17.2653	1.61466	1.25101	2-Monostearin	218	129, 218, 103, 203, 57	6.19158e-06	MS	1.00164	0.998359		47	17.2653	1.61466	1.25101	2-Monostearin	218	129, 218, 103, 203, 57	6.19158e-06	MS	1.00164	0.998359
48	17.4576	1.2951	1.4045	Glycerol monostearate	399	399, 57, 129, 55, 71, 400	1.0267e-05	MS	1.04384	0.956164		48	17.4576	1.2951	1.4045	Glycerol monostearate	399	399, 57, 129, 55, 71, 400	1.0267e-05	MS	1.04384	0.956164
Carbohydrates												Carbohydrates
49	7.55481	1.21924	1.40442	Glycerol	205	205, 117, 103, 218, 148, 206	0.000144846	MS	1.01197	0.988028		49	7.55481	1.21924	1.40442	Glycerol	205	205, 117, 103, 218, 148, 206	0.000144846	MS	1.01197	0.988028
50	9.68252	1.61506	1.27098	Erythritol	217	117, 217, 205, 116, 103, 101, 69	4.79949e-13	MS	1.09704	0.902958		50	9.68252	1.61506	1.27098	Erythritol	217	117, 217, 205, 116, 103, 101, 69	4.79949e-13	MS	1.09704	0.902958
51	12.6709	1.69442	1.22374	Glucose	319	205, 319, 160, 103, 217, 320	1.3356e-12	STD/MS	1.06919	0.930806		51	12.6709	1.69442	1.22374	Glucose	319	205, 319, 160, 103, 217, 320	1.3356e-12	STD/MS	1.06919	0.930806
52	12.9347	1.59861	1.2792	Sorbitol	205	205, 319, 103, 217, 307, 320	1.19274e-09	STD/MS	1.07602	0.923982		52	12.9347	1.59861	1.2792	Sorbitol	205	205, 319, 103, 217, 307, 320	1.19274e-09	STD/MS	1.07602	0.923982
53	13.9238	1.42424	1.36891	Myo-inositol	318	217, 305, 191, 318, 306	2.45844e-10	STD/MS	1.14644	0.853555		53	13.9238	1.42424	1.36891	Myo-inositol	318	217, 305, 191, 318, 306	2.45844e-10	STD/MS	1.14644	0.853555
Etc.												Etc.
54	4.0701	1.41385	1.32467	Piperidine	142	142, 156, 157, 143, 84	0.00011159	MS	0.802845	1.19715		54	4.0701	1.41385	1.32467	Piperidine	142	142, 156, 157, 143, 84	0.00011159	MS	0.802845	1.19715
55	4.40241	1.27771	1.4322	Ethylene glycol	147	147, 103, 148, 66, 149	3.30511e-10	MS	0.522292	1.47771		55	4.40241	1.27771	1.4322	Ethylene glycol	147	147, 103, 148, 66, 149	3.30511e-10	MS	0.522292	1.47771
56	4.43646	1.69799	1.22126	Boric acid	221	221, 263, 222, 281, 223, 205	3.44071e-11	MS	0.7292	1.2708		56	4.43646	1.69799	1.22126	Boric acid	221	221, 263, 222, 281, 223, 205	3.44071e-11	MS	0.7292	1.2708
57	4.5854	1.37032	1.39147	Propylene glycol	117	117, 103, 155, 136, 118	1.57899e-08	MS	0.420655	1.57935		57	4.5854	1.37032	1.39147	Propylene glycol	117	117, 103, 155, 136, 118	1.57899e-08	MS	0.420655	1.57935
58	5.92961	0.901937	1.54213	Hydroxylamine	249	133, 146, 119, 59, 249	3.48049e-06	MS	0.800318	1.19968		58	5.92961	0.901937	1.54213	Hydroxylamine	249	133, 146, 119, 59, 249	3.48049e-06	MS	0.800318	1.19968
59	7.15683	1.56165	1.2998	Urea	171	171, 189, 174, 99, 100, 148	4.88025e-10	STD/MS	1.12977	0.870228		59	7.15683	1.56165	1.2998	Urea	171	171, 189, 174, 99, 100, 148	4.88025e-10	STD/MS	1.12977	0.870228
60	7.30328	1.68009	1.23017	Benzoic acid	179	179, 105, 135, 77, 180, 194, 136	1.08733e-08	MS	0.921422	1.07858		60	7.30328	1.68009	1.23017	Benzoic acid	179	179, 105, 135, 77, 180, 194, 136	1.08733e-08	MS	0.921422	1.07858
61	8.41968	1.4096	1.34974	Toluic acid	193	119, 193, 91, 194, 65	1.75592e-05	MS	0.901253	1.09875		61	8.41968	1.4096	1.34974	Toluic acid	193	119, 193, 91, 194, 65	1.75592e-05	MS	0.901253	1.09875
62	10.6102	1.57232	1.28949	4-Hydroxybenzoic acid	267	267, 223, 219, 268, 224	1.24487e-07	MS	1.05187	0.948129		62	10.6102	1.57232	1.28949	4-Hydroxybenzoic acid	267	267, 223, 219, 268, 224	1.24487e-07	MS	1.05187	0.948129
63	11.0105	1.61677	1.2609	Taurine	326	326, 174, 327, 328, 188	5.82038e-07	MS	1.63691	0.363087		63	11.0105	1.61677	1.2609	Taurine	326	326, 174, 327, 328, 188	5.82038e-07	MS	1.63691	0.363087
64	11.655	1.41411	1.3598	Phosphoric acid	357	299, 357, 101, 211, 315, 300, 358	2.85491e-06	MS	1.16237	0.837631		64	11.655	1.41411	1.3598	Phosphoric acid	357	299, 357, 101, 211, 315, 300, 358	2.85491e-06	MS	1.16237	0.837631
N.I.												N.I.
65	6.19613	1.69939	1.21967	N.I. 1	220	133, 100, 59, 72, 220, 235, 148	8.75882e-10	MS	0.875593	1.12441		65	6.19613	1.69939	1.21967	N.I. 1	220	133, 100, 59, 72, 220, 235, 148	8.75882e-10	MS	0.875593	1.12441
66	6.92219	1.29461	1.42518	N.I. 2	228	228, 58, 184, 110, 134, 69	7.06538e-10	MS	0.811378	1.18862		66	6.92219	1.29461	1.42518	N.I. 2	228	228, 58, 184, 110, 134, 69	7.06538e-10	MS	0.811378	1.18862
67	9.39493	1.70813	1.21481	N.I. 3	247	247, 115, 232, 248, 259	6.70932e-11	MS	1.12607	0.873927		67	9.39493	1.70813	1.21481	N.I. 3	247	247, 115, 232, 248, 259	6.70932e-11	MS	1.12607	0.873927
68	11.7295	0.523908	1.63142	N.I. 4	218	218, 226, 228, 100, 219, 74	9.08307e-12	MS	1.24348	0.756519		68	11.7295	0.523908	1.63142	N.I. 4	218	218, 226, 228, 100, 219, 74	9.08307e-12	MS	1.24348	0.756519
69	11.8225	1.62734	1.26378	N.I. 5	299	174, 299, 100, 172, 188	1.07114e-11	MS	1.19586	0.804142		69	11.8225	1.62734	1.26378	N.I. 5	299	174, 299, 100, 172, 188	1.07114e-11	MS	1.19586	0.804142
70	15.2012	0.739786	1.58401	N.I. 6	216	203, 216, 55, 75, 148, 204	1.34533e-06	MS	1.24531	0.754688		70	15.2012	0.739786	1.58401	N.I. 6	216	203, 216, 55, 75, 148, 204	1.34533e-06	MS	1.24531	0.754688

## Sheet: Heatmap
No.	Ret (min)	VIP 1	VIP 2	Metabolites	Unique Mass (m/z)	MS Fragmentation patterns (m/z)	p-value	Identification	Fm	Fm_2	Fm_3	T	T_2	T_3	Tmet	Tmet_2	Tmet_3
Organic acids
1	5.29628	1.64302	1.2542	Lactic acid	117	117, 191, 148, 66, 75, 190	2.39021e-10	STD/MS	315736640	314137024	313309632	162681568	164597456	161766416	162350544	167768704	168060272
2	5.45467	0.593956	1.61368	Glycolic acid	177	66, 205, 148, 177, 149	5.69517e-07	STD/MS	288475	287548	288458	302923	303224	307907	391442	409823	402236
3	6.07815	1.69887	1.21251	Oxalic acid	190	148, 190, 72, 219, 74	4.21859e-07	STD/MS	31664	34500	35321	67691	70028	71070	61616	60816	63106
4	7.90478	1.13107	1.48556	Succinic acid	247	174, 86, 248, 175, 148, 247, 100	4.59531e-09	STD	481319	480490	470359	738717	724563	733805	446289	448737	437439
5	8.10641	0.349418	1.65194	Glyceric acid	292	189, 315, 292, 103, 205, 102	1.66849e-10	STD	175073	179065	173374	170255	168946	170584	537518	529232	521933
6	8.72198	1.58483	1.28754	Pentanedioic acid	261	55, 261, 158, 187, 97, 204, 131	7.63057e-11	MS	32128	30866	29518	384654	381682	391992	158739	156765	152139
7	9.4922	1.47761	1.34135	Malic acid	233	233, 245, 74, 190, 189, 101	1.59141e-08	STD	606997	601564	590905	402960	392139	407502	341769	342615	336740
8	10.3774	1.59152	1.28287	Pimelic acid	289	159, 125, 155, 289, 173	2.23577e-09	MS	7771	7608	6635	35696	35510	35580	18250	17510	16962
9	10.8674	1.44843	1.05982	Gluconic acid	204	204, 205, 103, 117, 201, 217	0.0173672	MS	1027571	1020257	1044319	864498	833917	880051	879655	1035896	906230
10	12.0597	1.27763	1.43256	Citric acid	273	273, 157, 256, 274, 375, 347, 363	5.67187e-11	STD	347673	351232	347882	230447	232019	235097	151266	150535	148585
11	13.3711	1.62686	1.26408	Gluconic acid	333	333, 205, 292, 103, 217, 319	7.81464e-12	MS	60262	44556	41218	47256496	46604724	45957828	47516932	47437104	47268932
Amino acids
12	6.98662	1.41737	1.20609	Valine	144	144, 218, 145, 100, 74	0.00367221	STD	7922780	6944434	7469102	9354326	9384313	8810455	7752668	7815857	8307106
13	7.76226	1.52851	1.27095	Isoleucine	158	158, 117, 130, 57, 219, 218	8.46228e-05	STD	9970040	10671275	11547918	6183577	6514615	5014854	5259752	5149549	5180607
14	7.89495	1.58605	1.28318	Glycine	174	174, 86, 175, 248, 100, 176	5.66013e-08	STD	31914416	33337658	30993242	12222688	12483374	12405285	10882296	10620784	9929817
15	8.37975	1.42989	1.33995	Serine	204	204, 218, 205, 219, 173, 206	1.79891e-05	STD	2558969	3134515	2931164	1264598	1364040	1345194	838314	794364	661463
16	8.63288	1.1735	1.44575	Threonine	117	117, 218, 219, 101, 291, 220, 100	2.15227e-05	STD	1658798	1795817	1777483	2491053	2701478	2523945	1736620	1687383	1631414
17	9.76247	1.55984	1.28225	Aspartic acid	232	232, 100, 233, 218, 202, 188	5.79967e-06	STD	3330838	3586209	4021980	967626	1199512	1117462	774354	773639	774418
18	9.7729	0.668557	1.29328	Methionine	176	232, 100, 218, 233, 202, 188, 234, 176	0.0351379	STD	156314	173204	202869	164934	215439	199498	232324	237187	231723
19	9.82546	1.56444	1.29871	5-Oxoproline	156	156, 84, 157, 75, 158, 258	6.67821e-11	MS	41686516	41143832	41766844	22647352	22464414	22595362	19606826	19899932	20025756
20	10.0713	1.55554	1.27706	Cysteine	220	268, 243, 220, 247, 194	1.54247e-05	STD	203623	211811	222284	143972	153601	149882	143269	142098	138626
21	10.5421	1.50622	1.3251	Glutamic acid	246	246, 128, 156, 247, 84	8.11912e-08	STD	8981258	9031972	9442862	4576855	4977978	4689931	3675796	3588335	3703185
22	10.6585	0.6489	1.5192	Phenylalanine	192	218, 192, 100, 219, 135, 220	0.00111	STD	1120369	1163747	1255216	1059090	1187837	1105147	855008	888914	866463
23	10.9623	1.62855	1.2628	Asparagine	231	116, 231, 132, 290, 141	1.0855e-10	STD	465704	481802	484452	13665	13407	13372	8631	6992	6727
24	11.7056	1.6328	1.2608	Glutamine	245	156, 155, 245, 157	1.36113e-13	STD	367010	368628	366936	10910	9300	10097	7062	11136	7467
25	12.0361	1.61625	1.27019	Ornithine	142	142, 174, 200, 175, 86	6.13731e-12	STD	2489203	2518630	2499060	1043703	1064715	1051878	992067	1004473	989537
26	12.7272	1.47257	1.34419	Lysine	317	174, 317, 156, 128, 318, 230	1.02573e-08	STD	802254	805141	801603	1359849	1356570	1368855	1560455	1548129	1502961
27	12.8672	1.4997	1.32963	Tyrosine	218	218, 219, 100, 280, 179, 200	3.11912e-08	STD	3414425	3428873	3413190	5162169	5236361	5237723	3854410	3950061	3792383
Fatty acids
28	4.97156	0.612821	1.6169	2,3-Butanediol	117	117, 240, 224, 241, 242	6.36482e-10	MS	5521514	5590084	5538200	570268	660737	690978	9256840	9631372	9622644
29	5.17131	1.63331	1.25897	Propanoic acid	174	174, 74, 89, 99, 72, 175, 115	3.01647e-09	MS	69051	73513	72828	37	22	1631	1497	37	22
30	5.22117	1.28415	1.42803	1,3-Propanediol	130	130, 115, 66, 148, 59, 177	1.24865e-08	MS	6143387	6122247	6066263	4049287	3940160	3947035	5985036	6125890	6065528
31	5.5158	1.29232	1.42595	1,3-Butanediol	144	144, 117, 129, 173, 219	1.21838e-09	MS	589399	589955	589980	138370	130180	137128	561583	575134	589476
32	5.39601	0.438977	1.64152	Hexanoic acid	173	75, 173, 117, 131, 132, 174	3.34051e-09	MS	5860191	5803261	5831163	4585891	4560082	4484793	7258440	7401704	7343894
33	6.04033	1.32183	1.36492	2-Hydroxybutyric acid	131	131, 233, 187, 184, 205	0.00012359	MS	231062	210868	232780	177120	177368	181164	152271	146794	161232
34	8.3173	1.38891	1.38235	Nonanoic acid	215	117, 215, 75, 132, 129, 57, 145, 131	3.69356e-08	MS	1706779	1717397	1691982	2165711	2149098	2154142	1763589	1783660	1745366
35	9.16844	1.68213	1.20228	Decanoic acid	229	229, 117, 132, 129, 145, 230	1.65322e-05	MS	247553	246631	244053	305576	297877	311455	283485	284465	276422
36	10.7338	0.407311	1.49885	Dodecanoic acid	257	117, 257, 132, 129, 145, 258	0.00463213	MS	545776	545819	546800	541191	540950	552041	524209	523358	505248
37	12.1476	1.67863	1.23121	Myristic acid	285	117, 132, 285, 129, 145, 75	9.02477e-09	STD	609355	616276	611991	1066865	1055840	1060925	859253	851427	827562
38	13.3261	1.70056	1.21079	Palmitelaidic acid	311	311, 98, 312, 194	5.24755e-07	MS	86992	81651	79744	516549	471223	470864	340234	345608	312923
39	13.4386	1.70511	1.21198	Palmitic acid	313	117, 75, 132, 313, 129, 145	9.32177e-08	STD	26104714	25693032	25731208	56515720	54763288	54310164	49406688	48191952	46729288
40	14.0414	0.27591	1.51558	Heptadecanoic acid	131	131, 116, 117, 132, 327	0.00433466	MS	749406	720562	722968	757265	743514	713845	612328	521958	631327
41	14.4878	1.65311	1.24764	Oleic acid	339	117, 339, 129, 314, 98	1.51348e-09	MS	532976	558478	567151	3015628	2894917	2927862	1675012	1673789	1627344
42	15.3834	1.7117	1.21252	Arachidonic acid	79	79, 59, 80, 67, 91, 93, 75, 55, 72, 117	8.51096e-11		2108945	2183236	2251245	8741669	8699208	8589273	6851088	6969540	6891020
43	15.6336	1.32531	1.40827	Oleamide	338	144, 338, 353, 131, 116, 128, 198, 200	1.39191e-07	STD	21881314	21606306	21392996	18574696	18595198	18457558	16699023	16875062	16520263
44	15.7073	1.5193	1.32171	Arachidic acid	369	274, 103, 369, 260, 275, 307	1.56027e-09	STD	116689	116638	114300	243000	238359	237555	150148	150680	147079
45	16.3213	1.69946	1.20236	2-Palmitoylglycerol	218	218, 129, 203, 219, 313	4.07282e-06	MS	1184474	1155946	1169017	749246	753941	749935	837834	927741	879240
46	16.4979	1.64744	1.22376	1-Monopalmitin	371	371, 57, 129, 71, 239, 55	1.6308e-05	MS	21899740	20917666	21050744	16695453	16710135	16232417	16595540	17420380	16811658
47	17.2653	1.61466	1.25101	2-Monostearin	218	129, 218, 103, 203, 57	6.19158e-06	MS	2182993	2208271	2169405	1702125	1711637	1674531	1642820	1760107	1668696
48	17.4576	1.2951	1.4045	Glycerol monostearate	399	399, 57, 129, 55, 71, 400	1.0267e-05	MS	31147584	30184772	30422626	26956486	27130128	27006940	25168176	24993538	24120788
Carbohydrates
49	7.55481	1.21924	1.40442	Glycerol	205	205, 117, 103, 218, 148, 206	0.000144846	MS	64067828	63384024	63031412	61993868	61626264	61151572	60102172	60274056	60023788
50	9.68252	1.61506	1.27098	Erythritol	217	117, 217, 205, 116, 103, 101, 69	4.79949e-13	MS	1354477	1362833	1359006	272348	266122	255182	219278	218759	215206
51	12.6709	1.69442	1.22374	Glucose	319	205, 319, 160, 103, 217, 320	1.3356e-12	STD	12844447	12784435	12322895	57218628	56985952	56817336	49667876	49861108	49357288
52	12.9347	1.59861	1.2792	Sorbitol	205	205, 319, 103, 217, 307, 320	1.19274e-09	STD	4487073	4315992	4358697	1550155	1527038	1494177	1322477	1324765	1278218
53	13.9238	1.42424	1.36891	Myo-inositol	318	217, 305, 191, 318, 306	2.45844e-10	STD	8180434	8271748	8157802	5116479	4981466	5025143	3729375	3797483	3732641
Etc.
54	4.0701	1.41385	1.32467	Piperidine	142	142, 156, 157, 143, 84	0.00011159	MS	16819540	15731122	16059264	10668991	10607168	8972034	14662330	14710939	15731009
55	4.40241	1.27771	1.4322	Ethylene glycol	147	147, 103, 148, 66, 149	3.30511e-10	MS	23426374	23393262	23140136	8131125	8156914	8168110	22648868	23318588	23225796
56	4.43646	1.69799	1.22126	Boric acid	221	221, 263, 222, 281, 223, 205	3.44071e-11	MS	35111368	35344660	34900996	12909234	12716382	12661408	22035880	22502338	22185750
57	4.5854	1.37032	1.39147	Propylene glycol	117	117, 103, 155, 136, 118	1.57899e-08	MS	3876650	3935889	3933241	886273	972478	1007447	3446876	3667969	3646277
58	5.92961	0.901937	1.54213	Hydroxylamine	249	133, 146, 119, 59, 249	3.48049e-06	MS	9400514	9073953	8932856	6936425	6758687	6422869	9943886	10046025	10167082
59	7.15683	1.56165	1.2998	Urea	171	171, 189, 174, 99, 100, 148	4.88025e-10	STD	21445790	21838564	21866274	8440339	8850907	8285801	6477300	6729576	6494316
60	7.30328	1.68009	1.23017	Benzoic acid	179	179, 105, 135, 77, 180, 194, 136	1.08733e-08	MS	8991350	9078978	8985495	6657968	6626283	6627288	7716075	7861095	7730425
61	8.41968	1.4096	1.34974	Toluic acid	193	119, 193, 91, 194, 65	1.75592e-05	MS	1041269	1054541	1022516	819805	799382	848550	1005427	1015846	987224
62	10.6102	1.57232	1.28949	4-Hydroxybenzoic acid	267	267, 223, 219, 268, 224	1.24487e-07	MS	109092	108515	106616	58365	60481	60032	51867	57480	51889
63	11.0105	1.61677	1.2609	Taurine	326	326, 174, 327, 328, 188	5.82038e-07	MS	821658	966193	963043	29997	27796	26968	7398	5905	5498
64	11.655	1.41411	1.3598	Phosphoric acid	357	299, 357, 101, 211, 315, 300, 358	2.85491e-06	MS	374813	393267	404045	246318	224669	224809	178952	170859	151596
N.I.
65	6.19613	1.69939	1.21967	N.I. 1	220	133, 100, 59, 72, 220, 235, 148	8.75882e-10	MS	24837602	24939296	24711400	14689064	14781384	14797110	18699536	19175996	18971318
66	6.92219	1.29461	1.42518	N.I. 2	228	228, 58, 184, 110, 134, 69	7.06538e-10	MS	29237034	29363890	28934726	19689286	19722538	19685552	28675842	29008842	28889500
67	9.39493	1.70813	1.21481	N.I.	247	247, 115, 232, 248, 259	6.70932e-11	MS	69996	69581	69322	1222691	1190242	1226605	947462	935342	941782
68	11.7295	0.523908	1.63142	N.I.	218	218, 226, 228, 100, 219, 74	9.08307e-12	MS	5125736	5122398	5167155	4927388	4929451	4914896	2979918	3005116	3001920
69	11.8225	1.62734	1.26378	N.I.	299	174, 299, 100, 172, 188	1.07114e-11	MS	1143882	1114776	1118660	52851	52617	52939	38562	32869	35088
70	15.2012	0.739786	1.58401	N.I.	216	203, 216, 55, 75, 148, 204	1.34533e-06	MS	24978144	24253802	23783800	22187960	21393150	21451204	13910029	13125290	12375754
No.	Ret (min)	VIP 1	VIP 2	Metabolites	Unique Mass (m/z)	MS Fragmentation patterns (m/z)	p-value	Identification	Fm	T	Tmet	AVERAGE
Organic acids
1	5.29628	1.64302	1.2542	Lactic acid	117	117, 191, 148, 66, 75, 190	2.39021e-10	STD/MS	314394432	1.63015e+08	166059840	2.1449e+08
2	5.45467	0.593956	1.61368	Glycolic acid	177	66, 205, 148, 177, 149	5.69517e-07	STD/MS	288160	304685	401167	331337
3	6.07815	1.69887	1.21251	Oxalic acid	190	148, 190, 72, 219, 74	4.21859e-07	STD/MS	33828.3	69596.3	61846	55090.2
4	7.90478	1.13107	1.48556	Succinic acid	247	174, 86, 248, 175, 148, 247, 100	4.59531e-09	STD	477389	732362	444155	551302
5	8.10641	0.349418	1.65194	Glyceric acid	292	189, 315, 292, 103, 205, 102	1.66849e-10	STD	175837	169928	529561	291776
6	8.72198	1.58483	1.28754	Pentanedioic acid	261	55, 261, 158, 187, 97, 204, 131	7.63057e-11	MS	30837.3	386109	155881	190943
7	9.4922	1.47761	1.34135	Malic acid	233	233, 245, 74, 190, 189, 101	1.59141e-08	STD	599822	400867	340375	447021
8	10.3774	1.59152	1.28287	Pimelic acid	289	159, 125, 155, 289, 173	2.23577e-09	MS	7338	35595.3	17574	20169.1
9	10.8674	1.44843	1.05982	Gluconic acid	204	204, 205, 103, 117, 201, 217	0.0173672	MS	1.03072e+06	859489	940594	943599
10	12.0597	1.27763	1.43256	Citric acid	273	273, 157, 256, 274, 375, 347, 363	5.67187e-11	STD	348929	232521	150129	243860
11	13.3711	1.62686	1.26408	Gluconic acid	333	333, 205, 292, 103, 217, 319	7.81464e-12	MS	48678.7	4.66063e+07	47407656	31354228
Amino acids									#DIV/0!	#DIV/0!	#DIV/0!	#DIV/0!
12	6.98662	1.41737	1.20609	Valine	144	144, 218, 145, 100, 74	0.00367221	STD	7.44544e+06	9.18303e+06	7.95854e+06	8.19567e+06
13	7.76226	1.52851	1.27095	Isoleucine	158	158, 117, 130, 57, 219, 218	8.46228e-05	STD	1.07297e+07	5.90435e+06	5196636	7.27691e+06
14	7.89495	1.58605	1.28318	Glycine	174	174, 86, 175, 248, 100, 176	5.66013e-08	STD	32081772	12370449	1.04776e+07	1.831e+07
15	8.37975	1.42989	1.33995	Serine	204	204, 218, 205, 219, 173, 206	1.79891e-05	STD	2.87488e+06	1.32461e+06	764714	1.65474e+06
16	8.63288	1.1735	1.44575	Threonine	117	117, 218, 219, 101, 291, 220, 100	2.15227e-05	STD	1.74403e+06	2.57216e+06	1685139	2.00044e+06
17	9.76247	1.55984	1.28225	Aspartic acid	232	232, 100, 233, 218, 202, 188	5.79967e-06	STD	3.64634e+06	1.09487e+06	774137	1.83845e+06
18	9.7729	0.668557	1.29328	Methionine	176	232, 100, 218, 233, 202, 188, 234, 176	0.0351379	STD	177462	193290	233745	201499
19	9.82546	1.56444	1.29871	5-Oxoproline	156	156, 84, 157, 75, 158, 258	6.67821e-11	MS	4.15324e+07	2.2569e+07	1.98442e+07	2.79819e+07
20	10.0713	1.55554	1.27706	Cysteine	220	268, 243, 220, 247, 194	1.54247e-05	STD	212573	149152	141331	167685
21	10.5421	1.50622	1.3251	Glutamic acid	246	246, 128, 156, 247, 84	8.11912e-08	STD	9.15203e+06	4.74825e+06	3655772	5.85202e+06
22	10.6585	0.6489	1.5192	Phenylalanine	192	218, 192, 100, 219, 135, 220	0.00111	STD	1.17978e+06	1117358	870128	1.05575e+06
23	10.9623	1.62855	1.2628	Asparagine	231	116, 231, 132, 290, 141	1.0855e-10	STD	477319	13481.3	7450	166084
24	11.7056	1.6328	1.2608	Glutamine	245	156, 155, 245, 157	1.36113e-13	STD	367525	10102.3	8555	128727
25	12.0361	1.61625	1.27019	Ornithine	142	142, 174, 200, 175, 86	6.13731e-12	STD	2.5023e+06	1053432	995359	1.51703e+06
26	12.7272	1.47257	1.34419	Lysine	317	174, 317, 156, 128, 318, 230	1.02573e-08	STD	802999	1361758	1.53718e+06	1.23398e+06
27	12.8672	1.4997	1.32963	Tyrosine	218	218, 219, 100, 280, 179, 200	3.11912e-08	STD	3.41883e+06	5.21208e+06	3865618	4.16551e+06
Fatty acids									#DIV/0!	#DIV/0!	#DIV/0!	#DIV/0!
28	4.97156	0.612821	1.6169	2,3-Butanediol	117	117, 240, 224, 241, 242	6.36482e-10	MS	5.54993e+06	640661	9.50362e+06	5.2314e+06
29	5.17131	1.63331	1.25897	Propanoic acid	174	174, 74, 89, 99, 72, 175, 115	3.01647e-09	MS	71797.3	563.333	518.667	24293.1
30	5.22117	1.28415	1.42803	1,3-Propanediol	130	130, 115, 66, 148, 59, 177	1.24865e-08	MS	6.11063e+06	3.97883e+06	6058818	5.38276e+06
31	5.5158	1.29232	1.42595	1,3-Butanediol	144	144, 117, 129, 173, 219	1.21838e-09	MS	589778	135226	575398	433467
32	5.39601	0.438977	1.64152	Hexanoic acid	173	75, 173, 117, 131, 132, 174	3.34051e-09	MS	5.83154e+06	4.54359e+06	7.33468e+06	5.90327e+06
33	6.04033	1.32183	1.36492	2-Hydroxybutyric acid	131	131, 233, 187, 184, 205	0.00012359	MS	224903	178551	153432	185629
34	8.3173	1.38891	1.38235	Nonanoic acid	215	117, 215, 75, 132, 129, 57, 145, 131	3.69356e-08	MS	1705386	2156317	1764205	1.8753e+06
35	9.16844	1.68213	1.20228	Decanoic acid	229	229, 117, 132, 129, 145, 230	1.65322e-05	MS	246079	304969	281457	277502
36	10.7338	0.407311	1.49885	Dodecanoic acid	257	117, 257, 132, 129, 145, 258	0.00463213	MS	546132	544727	517605	536155
37	12.1476	1.67863	1.23121	Myristic acid	285	117, 132, 285, 129, 145, 75	9.02477e-09	STD	612541	1061210	846081	839944
38	13.3261	1.70056	1.21079	Palmitelaidic acid	311	311, 98, 312, 194	5.24755e-07	MS	82795.7	486212	332922	300643
39	13.4386	1.70511	1.21198	Palmitic acid	313	117, 75, 132, 313, 129, 145	9.32177e-08	STD	2.5843e+07	5.51964e+07	4.81093e+07	4.30496e+07
40	14.0414	0.27591	1.51558	Heptadecanoic acid	131	131, 116, 117, 132, 327	0.00433466	MS	730979	738208	588538	685908
41	14.4878	1.65311	1.24764	Oleic acid	339	117, 339, 129, 314, 98	1.51348e-09	MS	552868	2.94614e+06	1658715	1.71924e+06
42	15.3834	1.7117	1.21252	Arachidonic acid	79	79, 59, 80, 67, 91, 93, 75, 55, 72, 117	8.51096e-11		2181142	8.67672e+06	6.90388e+06	5.92058e+06
43	15.6336	1.32531	1.40827	Oleamide	338	144, 338, 353, 131, 116, 128, 198, 200	1.39191e-07	STD	21626872	18542484	16698116	18955824
44	15.7073	1.5193	1.32171	Arachidic acid	369	274, 103, 369, 260, 275, 307	1.56027e-09	STD	115876	239638	149302	168272
45	16.3213	1.69946	1.20236	2-Palmitoylglycerol	218	218, 129, 203, 219, 313	4.07282e-06	MS	1.16981e+06	751041	881605	934153
46	16.4979	1.64744	1.22376	1-Monopalmitin	371	371, 57, 129, 71, 239, 55	1.6308e-05	MS	2.12894e+07	1.6546e+07	16942526	1.82593e+07
47	17.2653	1.61466	1.25101	2-Monostearin	218	129, 218, 103, 203, 57	6.19158e-06	MS	2.18689e+06	1.6961e+06	1690541	1.85784e+06
48	17.4576	1.2951	1.4045	Glycerol monostearate	399	399, 57, 129, 55, 71, 400	1.0267e-05	MS	30584994	2.70312e+07	24760834	2.7459e+07
Carbohydrates									#DIV/0!	#DIV/0!	#DIV/0!	#DIV/0!
49	7.55481	1.21924	1.40442	Glycerol	205	205, 117, 103, 218, 148, 206	0.000144846	MS	6.34944e+07	61590568	6.01333e+07	6.17394e+07
50	9.68252	1.61506	1.27098	Erythritol	217	117, 217, 205, 116, 103, 101, 69	4.79949e-13	MS	1358772	264551	217748	613690
51	12.6709	1.69442	1.22374	Glucose	319	205, 319, 160, 103, 217, 320	1.3356e-12	STD	1.26506e+07	5.70073e+07	4.96288e+07	3.97622e+07
52	12.9347	1.59861	1.2792	Sorbitol	205	205, 319, 103, 217, 307, 320	1.19274e-09	STD	4387254	1523790	1.30849e+06	2.40651e+06
53	13.9238	1.42424	1.36891	Myo-inositol	318	217, 305, 191, 318, 306	2.45844e-10	STD	8203328	5.04103e+06	3.75317e+06	5.66584e+06
Etc.									#DIV/0!	#DIV/0!	#DIV/0!	#DIV/0!
54	4.0701	1.41385	1.32467	Piperidine	142	142, 156, 157, 143, 84	0.00011159	MS	1.62033e+07	10082731	1.50348e+07	1.37736e+07
55	4.40241	1.27771	1.4322	Ethylene glycol	147	147, 103, 148, 66, 149	3.30511e-10	MS	23319924	8.15205e+06	2.30644e+07	18178797
56	4.43646	1.69799	1.22126	Boric acid	221	221, 263, 222, 281, 223, 205	3.44071e-11	MS	35119008	1.27623e+07	2.22413e+07	23374224
57	4.5854	1.37032	1.39147	Propylene glycol	117	117, 103, 155, 136, 118	1.57899e-08	MS	3915260	955399	3.58704e+06	2.81923e+06
58	5.92961	0.901937	1.54213	Hydroxylamine	249	133, 146, 119, 59, 249	3.48049e-06	MS	9.13577e+06	6.70599e+06	10052331	8.63137e+06
59	7.15683	1.56165	1.2998	Urea	171	171, 189, 174, 99, 100, 148	4.88025e-10	STD	21716876	8.52568e+06	6567064	1.22699e+07
60	7.30328	1.68009	1.23017	Benzoic acid	179	179, 105, 135, 77, 180, 194, 136	1.08733e-08	MS	9.01861e+06	6.63718e+06	7.7692e+06	7.80833e+06
61	8.41968	1.4096	1.34974	Toluic acid	193	119, 193, 91, 194, 65	1.75592e-05	MS	1039442	822579	1.00283e+06	954951
62	10.6102	1.57232	1.28949	4-Hydroxybenzoic acid	267	267, 223, 219, 268, 224	1.24487e-07	MS	108074	59626	53745.3	73815.2
63	11.0105	1.61677	1.2609	Taurine	326	326, 174, 327, 328, 188	5.82038e-07	MS	916965	28253.7	6267	317162
64	11.655	1.41411	1.3598	Phosphoric acid	357	299, 357, 101, 211, 315, 300, 358	2.85491e-06	MS	390708	231932	167136	263259
N.I.									#DIV/0!	#DIV/0!	#DIV/0!	#DIV/0!
65	6.19613	1.69939	1.21967	N.I. 1	220	133, 100, 59, 72, 220, 235, 148	8.75882e-10	MS	2.48294e+07	1.47559e+07	18948950	1.95114e+07
66	6.92219	1.29461	1.42518	N.I. 2	228	228, 58, 184, 110, 134, 69	7.06538e-10	MS	29178550	1.96991e+07	2.88581e+07	2.59119e+07
67	9.39493	1.70813	1.21481	N.I.	247	247, 115, 232, 248, 259	6.70932e-11	MS	69633	1.21318e+06	941529	741447
68	11.7295	0.523908	1.63142	N.I.	218	218, 226, 228, 100, 219, 74	9.08307e-12	MS	5.13843e+06	4.92391e+06	2.99565e+06	4.35266e+06
69	11.8225	1.62734	1.26378	N.I.	299	174, 299, 100, 172, 188	1.07114e-11	MS	1.12577e+06	52802.3	35506.3	404694
70	15.2012	0.739786	1.58401	N.I.	216	203, 216, 55, 75, 148, 204	1.34533e-06	MS	24338582	21677438	1.3137e+07	1.97177e+07
No.	Ret (min)	VIP 1	VIP 2	Metabolites	Unique Mass (m/z)	MS Fragmentation patterns (m/z)	p-value	Identification	Fm	T	Tmet
Organic acids
1	5.29628	1.64302	1.2542	Lactic acid	117	117, 191, 148, 66, 75, 190	2.39021e-10	STD/MS	1.46578	0.760013	0.774209
2	5.45467	0.593956	1.61368	Glycolic acid	177	66, 205, 148, 177, 149	5.69517e-07	STD/MS	0.869689	0.91956	1.21075
3	6.07815	1.69887	1.21251	Oxalic acid	190	148, 190, 72, 219, 74	4.21859e-07	STD/MS	0.614053	1.26332	1.12263
4	7.90478	1.13107	1.48556	Succinic acid	247	174, 86, 248, 175, 148, 247, 100	4.59531e-09	STD	0.865931	1.32842	0.805647
5	8.10641	0.349418	1.65194	Glyceric acid	292	189, 315, 292, 103, 205, 102	1.66849e-10	STD	0.602646	0.582394	1.81496
6	8.72198	1.58483	1.28754	Pentanedioic acid	261	55, 261, 158, 187, 97, 204, 131	7.63057e-11	MS	0.161501	2.02212	0.816376
7	9.4922	1.47761	1.34135	Malic acid	233	233, 245, 74, 190, 189, 101	1.59141e-08	STD	1.34182	0.896752	0.761428
8	10.3774	1.59152	1.28287	Pimelic acid	289	159, 125, 155, 289, 173	2.23577e-09	MS	0.363824	1.76484	0.871332
9	10.8674	1.44843	1.05982	Gluconic acid	204	204, 205, 103, 117, 201, 217	0.0173672	MS	1.09232	0.910862	0.996815
10	12.0597	1.27763	1.43256	Citric acid	273	273, 157, 256, 274, 375, 347, 363	5.67187e-11	STD	1.43086	0.953504	0.615636
11	13.3711	1.62686	1.26408	Gluconic acid	333	333, 205, 292, 103, 217, 319	7.81464e-12	MS	0.00155254	1.48645	1.512
Amino acids									#DIV/0!	#DIV/0!	#DIV/0!
12	6.98662	1.41737	1.20609	Valine	144	144, 218, 145, 100, 74	0.00367221	STD	0.90846	1.12047	0.971067
13	7.76226	1.52851	1.27095	Isoleucine	158	158, 117, 130, 57, 219, 218	8.46228e-05	STD	1.47449	0.811381	0.714127
14	7.89495	1.58605	1.28318	Glycine	174	174, 86, 175, 248, 100, 176	5.66013e-08	STD	1.75215	0.675613	0.572237
15	8.37975	1.42989	1.33995	Serine	204	204, 218, 205, 219, 173, 206	1.79891e-05	STD	1.73737	0.800497	0.462136
16	8.63288	1.1735	1.44575	Threonine	117	117, 218, 219, 101, 291, 220, 100	2.15227e-05	STD	0.871823	1.28579	0.842383
17	9.76247	1.55984	1.28225	Aspartic acid	232	232, 100, 233, 218, 202, 188	5.79967e-06	STD	1.98338	0.595538	0.421082
18	9.7729	0.668557	1.29328	Methionine	176	232, 100, 218, 233, 202, 188, 234, 176	0.0351379	STD	0.88071	0.959261	1.16003
19	9.82546	1.56444	1.29871	5-Oxoproline	156	156, 84, 157, 75, 158, 258	6.67821e-11	MS	1.48426	0.806559	0.70918
20	10.0713	1.55554	1.27706	Cysteine	220	268, 243, 220, 247, 194	1.54247e-05	STD	1.26769	0.889475	0.842836
21	10.5421	1.50622	1.3251	Glutamic acid	246	246, 128, 156, 247, 84	8.11912e-08	STD	1.56391	0.811387	0.624703
22	10.6585	0.6489	1.5192	Phenylalanine	192	218, 192, 100, 219, 135, 220	0.00111	STD	1.11747	1.05835	0.824177
23	10.9623	1.62855	1.2628	Asparagine	231	116, 231, 132, 290, 141	1.0855e-10	STD	2.87397	0.081172	0.0448569
24	11.7056	1.6328	1.2608	Glutamine	245	156, 155, 245, 157	1.36113e-13	STD	2.85506	0.0784785	0.0664583
25	12.0361	1.61625	1.27019	Ornithine	142	142, 174, 200, 175, 86	6.13731e-12	STD	1.64947	0.694404	0.656124
26	12.7272	1.47257	1.34419	Lysine	317	174, 317, 156, 128, 318, 230	1.02573e-08	STD	0.65074	1.10355	1.24571
27	12.8672	1.4997	1.32963	Tyrosine	218	218, 219, 100, 280, 179, 200	3.11912e-08	STD	0.820747	1.25125	0.928006
Fatty acids									#DIV/0!	#DIV/0!	#DIV/0!
28	4.97156	0.612821	1.6169	2,3-Butanediol	117	117, 240, 224, 241, 242	6.36482e-10	MS	1.06089	0.122464	1.81665
29	5.17131	1.63331	1.25897	Propanoic acid	174	174, 74, 89, 99, 72, 175, 115	3.01647e-09	MS	2.95546	0.023189	0.0213504
30	5.22117	1.28415	1.42803	1,3-Propanediol	130	130, 115, 66, 148, 59, 177	1.24865e-08	MS	1.13522	0.73918	1.1256
31	5.5158	1.29232	1.42595	1,3-Butanediol	144	144, 117, 129, 173, 219	1.21838e-09	MS	1.36061	0.311964	1.32743
32	5.39601	0.438977	1.64152	Hexanoic acid	173	75, 173, 117, 131, 132, 174	3.34051e-09	MS	0.987849	0.769673	1.24248
33	6.04033	1.32183	1.36492	2-Hydroxybutyric acid	131	131, 233, 187, 184, 205	0.00012359	MS	1.21158	0.96187	0.826555
34	8.3173	1.38891	1.38235	Nonanoic acid	215	117, 215, 75, 132, 129, 57, 145, 131	3.69356e-08	MS	0.909392	1.14985	0.940757
35	9.16844	1.68213	1.20228	Decanoic acid	229	229, 117, 132, 129, 145, 230	1.65322e-05	MS	0.886765	1.09898	1.01425
36	10.7338	0.407311	1.49885	Dodecanoic acid	257	117, 257, 132, 129, 145, 258	0.00463213	MS	1.01861	1.01599	0.965402
37	12.1476	1.67863	1.23121	Myristic acid	285	117, 132, 285, 129, 145, 75	9.02477e-09	STD	0.729264	1.26343	1.00731
38	13.3261	1.70056	1.21079	Palmitelaidic acid	311	311, 98, 312, 194	5.24755e-07	MS	0.275395	1.61724	1.10737
39	13.4386	1.70511	1.21198	Palmitic acid	313	117, 75, 132, 313, 129, 145	9.32177e-08	STD	0.600308	1.28216	1.11753
40	14.0414	0.27591	1.51558	Heptadecanoic acid	131	131, 116, 117, 132, 327	0.00433466	MS	1.06571	1.07625	0.858042
41	14.4878	1.65311	1.24764	Oleic acid	339	117, 339, 129, 314, 98	1.51348e-09	MS	0.321577	1.71363	0.964796
42	15.3834	1.7117	1.21252	Arachidonic acid	79	79, 59, 80, 67, 91, 93, 75, 55, 72, 117	8.51096e-11		0.3684	1.46552	1.16608
43	15.6336	1.32531	1.40827	Oleamide	338	144, 338, 353, 131, 116, 128, 198, 200	1.39191e-07	STD	1.14091	0.978195	0.880896
44	15.7073	1.5193	1.32171	Arachidic acid	369	274, 103, 369, 260, 275, 307	1.56027e-09	STD	0.688621	1.42411	0.887268
45	16.3213	1.69946	1.20236	2-Palmitoylglycerol	218	218, 129, 203, 219, 313	4.07282e-06	MS	1.25227	0.803981	0.943748
46	16.4979	1.64744	1.22376	1-Monopalmitin	371	371, 57, 129, 71, 239, 55	1.6308e-05	MS	1.16595	0.906168	0.927885
47	17.2653	1.61466	1.25101	2-Monostearin	218	129, 218, 103, 203, 57	6.19158e-06	MS	1.17711	0.912939	0.909948
48	17.4576	1.2951	1.4045	Glycerol monostearate	399	399, 57, 129, 55, 71, 400	1.0267e-05	MS	1.11384	0.98442	0.901738
Carbohydrates									#DIV/0!	#DIV/0!	#DIV/0!
49	7.55481	1.21924	1.40442	Glycerol	205	205, 117, 103, 218, 148, 206	0.000144846	MS	1.02843	0.997589	0.973986
50	9.68252	1.61506	1.27098	Erythritol	217	117, 217, 205, 116, 103, 101, 69	4.79949e-13	MS	2.2141	0.431082	0.354817
51	12.6709	1.69442	1.22374	Glucose	319	205, 319, 160, 103, 217, 320	1.3356e-12	STD	0.318156	1.43371	1.24814
52	12.9347	1.59861	1.2792	Sorbitol	205	205, 319, 103, 217, 307, 320	1.19274e-09	STD	1.82308	0.633195	0.543728
53	13.9238	1.42424	1.36891	Myo-inositol	318	217, 305, 191, 318, 306	2.45844e-10	STD	1.44786	0.889723	0.66242
Etc.									#DIV/0!	#DIV/0!	#DIV/0!
54	4.0701	1.41385	1.32467	Piperidine	142	142, 156, 157, 143, 84	0.00011159	MS	1.1764	0.732033	1.09156
55	4.40241	1.27771	1.4322	Ethylene glycol	147	147, 103, 148, 66, 149	3.30511e-10	MS	1.28281	0.448437	1.26875
56	4.43646	1.69799	1.22126	Boric acid	221	221, 263, 222, 281, 223, 205	3.44071e-11	MS	1.50247	0.546001	0.951532
57	4.5854	1.37032	1.39147	Propylene glycol	117	117, 103, 155, 136, 118	1.57899e-08	MS	1.38877	0.338886	1.27235
58	5.92961	0.901937	1.54213	Hydroxylamine	249	133, 146, 119, 59, 249	3.48049e-06	MS	1.05844	0.776933	1.16463
59	7.15683	1.56165	1.2998	Urea	171	171, 189, 174, 99, 100, 148	4.88025e-10	STD	1.76993	0.694847	0.535219
60	7.30328	1.68009	1.23017	Benzoic acid	179	179, 105, 135, 77, 180, 194, 136	1.08733e-08	MS	1.155	0.850013	0.994989
61	8.41968	1.4096	1.34974	Toluic acid	193	119, 193, 91, 194, 65	1.75592e-05	MS	1.08848	0.861383	1.05014
62	10.6102	1.57232	1.28949	4-Hydroxybenzoic acid	267	267, 223, 219, 268, 224	1.24487e-07	MS	1.46412	0.807774	0.728106
63	11.0105	1.61677	1.2609	Taurine	326	326, 174, 327, 328, 188	5.82038e-07	MS	2.89116	0.0890828	0.0197596
64	11.655	1.41411	1.3598	Phosphoric acid	357	299, 357, 101, 211, 315, 300, 358	2.85491e-06	MS	1.48412	0.881004	0.634872
N.I.									#DIV/0!	#DIV/0!	#DIV/0!
65	6.19613	1.69939	1.21967	N.I. 1	220	133, 100, 59, 72, 220, 235, 148	8.75882e-10	MS	1.27256	0.756268	0.971173
66	6.92219	1.29461	1.42518	N.I. 2	228	228, 58, 184, 110, 134, 69	7.06538e-10	MS	1.12607	0.760234	1.1137
67	9.39493	1.70813	1.21481	N.I.	247	247, 115, 232, 248, 259	6.70932e-11	MS	0.093915	1.63623	1.26985
68	11.7295	0.523908	1.63142	N.I.	218	218, 226, 228, 100, 219, 74	9.08307e-12	MS	1.18053	1.13124	0.688234
69	11.8225	1.62734	1.26378	N.I.	299	174, 299, 100, 172, 188	1.07114e-11	MS	2.78179	0.130475	0.0877363
70	15.2012	0.739786	1.58401	N.I.	216	203, 216, 55, 75, 148, 204	1.34533e-06	MS	1.23435	1.09939	0.666256
No.	Ret (min)	VIP 1	VIP 2	Metabolites	Unique Mass (m/z)	MS Fragmentation patterns (m/z)	p-value	Identification	Fm	T	Tmet
Organic acids
1	5.29628	1.64302	1.2542	Lactic acid	117	117, 191, 148, 66, 75, 190	2.39021e-10	STD/MS	1.46578	0.760013	0.774209
2	5.45467	0.593956	1.61368	Glycolic acid	177	66, 205, 148, 177, 149	5.69517e-07	STD/MS	0.869689	0.91956	1.21075
3	6.07815	1.69887	1.21251	Oxalic acid	190	148, 190, 72, 219, 74	4.21859e-07	STD/MS	0.614053	1.26332	1.12263
4	7.90478	1.13107	1.48556	Succinic acid	247	174, 86, 248, 175, 148, 247, 100	4.59531e-09	STD/MS	0.865931	1.32842	0.805647
5	8.10641	0.349418	1.65194	Glyceric acid	292	189, 315, 292, 103, 205, 102	1.66849e-10	STD/MS	0.602646	0.582394	1.81496
6	8.72198	1.58483	1.28754	Pentanedioic acid	261	55, 261, 158, 187, 97, 204, 131	7.63057e-11	MS	0.161501	2.02212	0.816376
7	9.4922	1.47761	1.34135	Malic acid	233	233, 245, 74, 190, 189, 101	1.59141e-08	STD/MS	1.34182	0.896752	0.761428
8	10.3774	1.59152	1.28287	Pimelic acid	289	159, 125, 155, 289, 173	2.23577e-09	MS	0.363824	1.76484	0.871332
9	10.8674	1.44843	1.05982	Gluconic acid	204	204, 205, 103, 117, 201, 217	0.0173672	MS	1.09232	0.910862	0.996815
10	12.0597	1.27763	1.43256	Citric acid	273	273, 157, 256, 274, 375, 347, 363	5.67187e-11	STD/MS	1.43086	0.953504	0.615636
11	13.3711	1.62686	1.26408	Gluconic acid	333	333, 205, 292, 103, 217, 319	7.81464e-12	MS	0.00155254	1.48645	1.512
Amino acids
12	6.98662	1.41737	1.20609	Valine	144	144, 218, 145, 100, 74	0.00367221	STD/MS	0.90846	1.12047	0.971067
13	7.76226	1.52851	1.27095	Isoleucine	158	158, 117, 130, 57, 219, 218	8.46228e-05	STD/MS	1.47449	0.811381	0.714127
14	7.89495	1.58605	1.28318	Glycine	174	174, 86, 175, 248, 100, 176	5.66013e-08	STD/MS	1.75215	0.675613	0.572237
15	8.37975	1.42989	1.33995	Serine	204	204, 218, 205, 219, 173, 206	1.79891e-05	STD/MS	1.73737	0.800497	0.462136
16	8.63288	1.1735	1.44575	Threonine	117	117, 218, 219, 101, 291, 220, 100	2.15227e-05	STD/MS	0.871823	1.28579	0.842383
17	9.76247	1.55984	1.28225	Aspartic acid	232	232, 100, 233, 218, 202, 188	5.79967e-06	STD/MS	1.98338	0.595538	0.421082
18	9.7729	0.668557	1.29328	Methionine	176	232, 100, 218, 233, 202, 188, 234, 176	0.0351379	STD/MS	0.88071	0.959261	1.16003
19	9.82546	1.56444	1.29871	5-Oxoproline	156	156, 84, 157, 75, 158, 258	6.67821e-11	MS	1.48426	0.806559	0.70918
20	10.0713	1.55554	1.27706	Cysteine	220	268, 243, 220, 247, 194	1.54247e-05	STD/MS	1.26769	0.889475	0.842836
21	10.5421	1.50622	1.3251	Glutamic acid	246	246, 128, 156, 247, 84	8.11912e-08	STD/MS	1.56391	0.811387	0.624703
22	10.6585	0.6489	1.5192	Phenylalanine	192	218, 192, 100, 219, 135, 220	0.00111	STD/MS	1.11747	1.05835	0.824177
23	10.9623	1.62855	1.2628	Asparagine	231	116, 231, 132, 290, 141	1.0855e-10	STD/MS	2.87397	0.081172	0.0448569
24	11.7056	1.6328	1.2608	Glutamine	245	156, 155, 245, 157	1.36113e-13	STD/MS	2.85506	0.0784785	0.0664583
25	12.0361	1.61625	1.27019	Ornithine	142	142, 174, 200, 175, 86	6.13731e-12	STD/MS	1.64947	0.694404	0.656124
26	12.7272	1.47257	1.34419	Lysine	317	174, 317, 156, 128, 318, 230	1.02573e-08	STD/MS	0.65074	1.10355	1.24571
27	12.8672	1.4997	1.32963	Tyrosine	218	218, 219, 100, 280, 179, 200	3.11912e-08	STD/MS	0.820747	1.25125	0.928006
Fatty acids
28	4.97156	0.612821	1.6169	2,3-Butanediol	117	117, 240, 224, 241, 242	6.36482e-10	MS	1.06089	0.122464	1.81665
29	5.17131	1.63331	1.25897	Propanoic acid	174	174, 74, 89, 99, 72, 175, 115	3.01647e-09	MS	2.95546	0.023189	0.0213504
30	5.22117	1.28415	1.42803	1,3-Propanediol	130	130, 115, 66, 148, 59, 177	1.24865e-08	MS	1.13522	0.73918	1.1256
31	5.5158	1.29232	1.42595	1,3-Butanediol	144	144, 117, 129, 173, 219	1.21838e-09	MS	1.36061	0.311964	1.32743
32	5.39601	0.438977	1.64152	Hexanoic acid	173	75, 173, 117, 131, 132, 174	3.34051e-09	MS	0.987849	0.769673	1.24248
33	6.04033	1.32183	1.36492	2-Hydroxybutyric acid	131	131, 233, 187, 184, 205	0.00012359	MS	1.21158	0.96187	0.826555
34	8.3173	1.38891	1.38235	Nonanoic acid	215	117, 215, 75, 132, 129, 57, 145, 131	3.69356e-08	MS	0.909392	1.14985	0.940757
35	9.16844	1.68213	1.20228	Decanoic acid	229	229, 117, 132, 129, 145, 230	1.65322e-05	MS	0.886765	1.09898	1.01425
No.	Ret (min)	VIP 1	VIP 2	Metabolites	Unique Mass (m/z)	MS Fragmentation patterns (m/z)	p-value	Identification	Fm	T	Tmet
36	10.7338	0.407311	1.49885	Dodecanoic acid	257	117, 257, 132, 129, 145, 258	0.00463213	MS	1.01861	1.01599	0.965402
37	12.1476	1.67863	1.23121	Myristic acid	285	117, 132, 285, 129, 145, 75	9.02477e-09	STD/MS	0.729264	1.26343	1.00731
38	13.3261	1.70056	1.21079	Palmitelaidic acid	311	311, 98, 312, 194	5.24755e-07	MS	0.275395	1.61724	1.10737
39	13.4386	1.70511	1.21198	Palmitic acid	313	117, 75, 132, 313, 129, 145	9.32177e-08	STD/MS	0.600308	1.28216	1.11753
40	14.0414	0.27591	1.51558	Heptadecanoic acid	131	131, 116, 117, 132, 327	0.00433466	MS	1.06571	1.07625	0.858042
41	14.4878	1.65311	1.24764	Oleic acid	339	117, 339, 129, 314, 98	1.51348e-09	MS	0.321577	1.71363	0.964796
42	15.3834	1.7117	1.21252	Arachidonic acid	79	79, 59, 80, 67, 91, 93, 75, 55, 72, 117	8.51096e-11		0.3684	1.46552	1.16608
43	15.6336	1.32531	1.40827	Oleamide	338	144, 338, 353, 131, 116, 128, 198, 200	1.39191e-07	STD/MS	1.14091	0.978195	0.880896
44	15.7073	1.5193	1.32171	Arachidic acid	369	274, 103, 369, 260, 275, 307	1.56027e-09	STD/MS	0.688621	1.42411	0.887268
45	16.3213	1.69946	1.20236	2-Palmitoylglycerol	218	218, 129, 203, 219, 313	4.07282e-06	MS	1.25227	0.803981	0.943748
46	16.4979	1.64744	1.22376	1-Monopalmitin	371	371, 57, 129, 71, 239, 55	1.6308e-05	MS	1.16595	0.906168	0.927885
47	17.2653	1.61466	1.25101	2-Monostearin	218	129, 218, 103, 203, 57	6.19158e-06	MS	1.17711	0.912939	0.909948
48	17.4576	1.2951	1.4045	Glycerol monostearate	399	399, 57, 129, 55, 71, 400	1.0267e-05	MS	1.11384	0.98442	0.901738
Carbohydrates
49	7.55481	1.21924	1.40442	Glycerol	205	205, 117, 103, 218, 148, 206	0.000144846	MS	1.02843	0.997589	0.973986
50	9.68252	1.61506	1.27098	Erythritol	217	117, 217, 205, 116, 103, 101, 69	4.79949e-13	MS	2.2141	0.431082	0.354817
51	12.6709	1.69442	1.22374	Glucose	319	205, 319, 160, 103, 217, 320	1.3356e-12	STD/MS	0.318156	1.43371	1.24814
52	12.9347	1.59861	1.2792	Sorbitol	205	205, 319, 103, 217, 307, 320	1.19274e-09	STD/MS	1.82308	0.633195	0.543728
53	13.9238	1.42424	1.36891	Myo-inositol	318	217, 305, 191, 318, 306	2.45844e-10	STD/MS	1.44786	0.889723	0.66242
Etc.
54	4.0701	1.41385	1.32467	Piperidine	142	142, 156, 157, 143, 84	0.00011159	MS	1.1764	0.732033	1.09156
55	4.40241	1.27771	1.4322	Ethylene glycol	147	147, 103, 148, 66, 149	3.30511e-10	MS	1.28281	0.448437	1.26875
56	4.43646	1.69799	1.22126	Boric acid	221	221, 263, 222, 281, 223, 205	3.44071e-11	MS	1.50247	0.546001	0.951532
57	4.5854	1.37032	1.39147	Propylene glycol	117	117, 103, 155, 136, 118	1.57899e-08	MS	1.38877	0.338886	1.27235
58	5.92961	0.901937	1.54213	Hydroxylamine	249	133, 146, 119, 59, 249	3.48049e-06	MS	1.05844	0.776933	1.16463
59	7.15683	1.56165	1.2998	Urea	171	171, 189, 174, 99, 100, 148	4.88025e-10	STD/MS	1.76993	0.694847	0.535219
60	7.30328	1.68009	1.23017	Benzoic acid	179	179, 105, 135, 77, 180, 194, 136	1.08733e-08	MS	1.155	0.850013	0.994989
61	8.41968	1.4096	1.34974	Toluic acid	193	119, 193, 91, 194, 65	1.75592e-05	MS	1.08848	0.861383	1.05014
62	10.6102	1.57232	1.28949	4-Hydroxybenzoic acid	267	267, 223, 219, 268, 224	1.24487e-07	MS	1.46412	0.807774	0.728106
63	11.0105	1.61677	1.2609	Taurine	326	326, 174, 327, 328, 188	5.82038e-07	MS	2.89116	0.0890828	0.0197596
64	11.655	1.41411	1.3598	Phosphoric acid	357	299, 357, 101, 211, 315, 300, 358	2.85491e-06	MS	1.48412	0.881004	0.634872
N.I.
65	6.19613	1.69939	1.21967	N.I. 1	220	133, 100, 59, 72, 220, 235, 148	8.75882e-10	MS	1.27256	0.756268	0.971173
66	6.92219	1.29461	1.42518	N.I. 2	228	228, 58, 184, 110, 134, 69	7.06538e-10	MS	1.12607	0.760234	1.1137
67	9.39493	1.70813	1.21481	N.I. 3	247	247, 115, 232, 248, 259	6.70932e-11	MS	0.093915	1.63623	1.26985
68	11.7295	0.523908	1.63142	N.I. 4	218	218, 226, 228, 100, 219, 74	9.08307e-12	MS	1.18053	1.13124	0.688234
69	11.8225	1.62734	1.26378	N.I. 5	299	174, 299, 100, 172, 188	1.07114e-11	MS	2.78179	0.130475	0.0877363
70	15.2012	0.739786	1.58401	N.I. 6	216	203, 216, 55, 75, 148, 204	1.34533e-06	MS	1.23435	1.09939	0.666256

## Sheet: ID table
No.	Ret (min)	VIP 1	VIP 2	Metabolites	Unique Mass (m/z)	MS Fragmentation patterns (m/z)	p-value	Identification	Fm	Fm_2	Fm_3	T	T_2	T_3	Tmet	Tmet_2	Tmet_3
Organic acids
1	5.29628	1.64302	1.2542	Lactic acid	117	117, 191, 148, 66, 75, 190	2.39021e-10	STD/MS	315736640	314137024	313309632	162681568	164597456	161766416	162350544	167768704	168060272
2	5.45467	0.593956	1.61368	Glycolic acid	177	66, 205, 148, 177, 149	5.69517e-07	STD/MS	288475	287548	288458	302923	303224	307907	391442	409823	402236
3	6.07815	1.69887	1.21251	Oxalic acid	190	148, 190, 72, 219, 74	4.21859e-07	STD/MS	31664	34500	35321	67691	70028	71070	61616	60816	63106
4	7.90478	1.13107	1.48556	Succinic acid	247	174, 86, 248, 175, 148, 247, 100	4.59531e-09	STD/MS	481319	480490	470359	738717	724563	733805	446289	448737	437439
5	8.10641	0.349418	1.65194	Glyceric acid	292	189, 315, 292, 103, 205, 102	1.66849e-10	STD/MS	175073	179065	173374	170255	168946	170584	537518	529232	521933
6	8.72198	1.58483	1.28754	Pentanedioic acid	261	55, 261, 158, 187, 97, 204, 131	7.63057e-11	MS	32128	30866	29518	384654	381682	391992	158739	156765	152139
7	9.4922	1.47761	1.34135	Malic acid	233	233, 245, 74, 190, 189, 101	1.59141e-08	STD/MS	606997	601564	590905	402960	392139	407502	341769	342615	336740
8	10.3774	1.59152	1.28287	Pimelic acid	289	159, 125, 155, 289, 173	2.23577e-09	MS	7771	7608	6635	35696	35510	35580	18250	17510	16962
9	10.8674	1.44843	1.05982	Gluconic acid	204	204, 205, 103, 117, 201, 217	0.0173672	MS	1027571	1020257	1044319	864498	833917	880051	879655	1035896	906230
10	12.0597	1.27763	1.43256	Citric acid	273	273, 157, 256, 274, 375, 347, 363	5.67187e-11	STD/MS	347673	351232	347882	230447	232019	235097	151266	150535	148585
11	13.3711	1.62686	1.26408	Gluconic acid	333	333, 205, 292, 103, 217, 319	7.81464e-12	MS	60262	44556	41218	47256496	46604724	45957828	47516932	47437104	47268932
Amino acids
12	6.98662	1.41737	1.20609	Valine	144	144, 218, 145, 100, 74	0.00367221	STD/MS	7922780	6944434	7469102	9354326	9384313	8810455	7752668	7815857	8307106
13	7.76226	1.52851	1.27095	Isoleucine	158	158, 117, 130, 57, 219, 218	8.46228e-05	STD/MS	9970040	10671275	11547918	6183577	6514615	5014854	5259752	5149549	5180607
14	7.89495	1.58605	1.28318	Glycine	174	174, 86, 175, 248, 100, 176	5.66013e-08	STD/MS	31914416	33337658	30993242	12222688	12483374	12405285	10882296	10620784	9929817
15	8.37975	1.42989	1.33995	Serine	204	204, 218, 205, 219, 173, 206	1.79891e-05	STD/MS	2558969	3134515	2931164	1264598	1364040	1345194	838314	794364	661463
16	8.63288	1.1735	1.44575	Threonine	117	117, 218, 219, 101, 291, 220, 100	2.15227e-05	STD/MS	1658798	1795817	1777483	2491053	2701478	2523945	1736620	1687383	1631414
17	9.76247	1.55984	1.28225	Aspartic acid	232	232, 100, 233, 218, 202, 188	5.79967e-06	STD/MS	3330838	3586209	4021980	967626	1199512	1117462	774354	773639	774418
18	9.7729	0.668557	1.29328	Methionine	176	232, 100, 218, 233, 202, 188, 234, 176	0.0351379	STD/MS	156314	173204	202869	164934	215439	199498	232324	237187	231723
19	9.82546	1.56444	1.29871	5-Oxoproline	156	156, 84, 157, 75, 158, 258	6.67821e-11	MS	41686516	41143832	41766844	22647352	22464414	22595362	19606826	19899932	20025756
20	10.0713	1.55554	1.27706	Cysteine	220	268, 243, 220, 247, 194	1.54247e-05	STD/MS	203623	211811	222284	143972	153601	149882	143269	142098	138626
21	10.5421	1.50622	1.3251	Glutamic acid	246	246, 128, 156, 247, 84	8.11912e-08	STD/MS	8981258	9031972	9442862	4576855	4977978	4689931	3675796	3588335	3703185
22	10.6585	0.6489	1.5192	Phenylalanine	192	218, 192, 100, 219, 135, 220	0.00111	STD/MS	1120369	1163747	1255216	1059090	1187837	1105147	855008	888914	866463
23	10.9623	1.62855	1.2628	Asparagine	231	116, 231, 132, 290, 141	1.0855e-10	STD/MS	465704	481802	484452	13665	13407	13372	8631	6992	6727
24	11.7056	1.6328	1.2608	Glutamine	245	156, 155, 245, 157	1.36113e-13	STD/MS	367010	368628	366936	10910	9300	10097	7062	11136	7467
25	12.0361	1.61625	1.27019	Ornithine	142	142, 174, 200, 175, 86	6.13731e-12	STD/MS	2489203	2518630	2499060	1043703	1064715	1051878	992067	1004473	989537
26	12.7272	1.47257	1.34419	Lysine	317	174, 317, 156, 128, 318, 230	1.02573e-08	STD/MS	802254	805141	801603	1359849	1356570	1368855	1560455	1548129	1502961
27	12.8672	1.4997	1.32963	Tyrosine	218	218, 219, 100, 280, 179, 200	3.11912e-08	STD/MS	3414425	3428873	3413190	5162169	5236361	5237723	3854410	3950061	3792383
Fatty acids
28	4.97156	0.612821	1.6169	2,3-Butanediol	117	117, 240, 224, 241, 242	6.36482e-10	MS	5521514	5590084	5538200	570268	660737	690978	9256840	9631372	9622644
29	5.17131	1.63331	1.25897	Propanoic acid	174	174, 74, 89, 99, 72, 175, 115	3.01647e-09	MS	69051	73513	72828	37	22	1631	1497	37	22
30	5.22117	1.28415	1.42803	1,3-Propanediol	130	130, 115, 66, 148, 59, 177	1.24865e-08	MS	6143387	6122247	6066263	4049287	3940160	3947035	5985036	6125890	6065528
31	5.5158	1.29232	1.42595	1,3-Butanediol	144	144, 117, 129, 173, 219	1.21838e-09	MS	589399	589955	589980	138370	130180	137128	561583	575134	589476
32	5.39601	0.438977	1.64152	Hexanoic acid	173	75, 173, 117, 131, 132, 174	3.34051e-09	MS	5860191	5803261	5831163	4585891	4560082	4484793	7258440	7401704	7343894
33	6.04033	1.32183	1.36492	2-Hydroxybutyric acid	131	131, 233, 187, 184, 205	0.00012359	MS	231062	210868	232780	177120	177368	181164	152271	146794	161232
34	8.3173	1.38891	1.38235	Nonanoic acid	215	117, 215, 75, 132, 129, 57, 145, 131	3.69356e-08	MS	1706779	1717397	1691982	2165711	2149098	2154142	1763589	1783660	1745366
35	9.16844	1.68213	1.20228	Decanoic acid	229	229, 117, 132, 129, 145, 230	1.65322e-05	MS	247553	246631	244053	305576	297877	311455	283485	284465	276422
No.	Ret (min)	VIP 1	VIP 2	Metabolites	Unique Mass (m/z)	MS Fragmentation patterns (m/z)	p-value	Identification
Fatty acids
36	10.7338	0.407311	1.49885	Dodecanoic acid	257	117, 257, 132, 129, 145, 258	0.00463213	MS	545776	545819	546800	541191	540950	552041	524209	523358	505248
37	12.1476	1.67863	1.23121	Myristic acid	285	117, 132, 285, 129, 145, 75	9.02477e-09	STD/MS	609355	616276	611991	1066865	1055840	1060925	859253	851427	827562
38	13.3261	1.70056	1.21079	Palmitelaidic acid	311	311, 98, 312, 194	5.24755e-07	MS	86992	81651	79744	516549	471223	470864	340234	345608	312923
39	13.4386	1.70511	1.21198	Palmitic acid	313	117, 75, 132, 313, 129, 145	9.32177e-08	STD/MS	26104714	25693032	25731208	56515720	54763288	54310164	49406688	48191952	46729288
40	14.0414	0.27591	1.51558	Heptadecanoic acid	131	131, 116, 117, 132, 327	0.00433466	MS	749406	720562	722968	757265	743514	713845	612328	521958	631327
41	14.4878	1.65311	1.24764	Oleic acid	339	117, 339, 129, 314, 98	1.51348e-09	MS	532976	558478	567151	3015628	2894917	2927862	1675012	1673789	1627344
42	15.3834	1.7117	1.21252	Arachidonic acid	79	79, 59, 80, 67, 91, 93, 75, 55, 72, 117	8.51096e-11		2108945	2183236	2251245	8741669	8699208	8589273	6851088	6969540	6891020
43	15.6336	1.32531	1.40827	Oleamide	338	144, 338, 353, 131, 116, 128, 198, 200	1.39191e-07	STD/MS	21881314	21606306	21392996	18574696	18595198	18457558	16699023	16875062	16520263
44	15.7073	1.5193	1.32171	Arachidic acid	369	274, 103, 369, 260, 275, 307	1.56027e-09	STD/MS	116689	116638	114300	243000	238359	237555	150148	150680	147079
45	16.3213	1.69946	1.20236	2-Palmitoylglycerol	218	218, 129, 203, 219, 313	4.07282e-06	MS	1184474	1155946	1169017	749246	753941	749935	837834	927741	879240
46	16.4979	1.64744	1.22376	1-Monopalmitin	371	371, 57, 129, 71, 239, 55	1.6308e-05	MS	21899740	20917666	21050744	16695453	16710135	16232417	16595540	17420380	16811658
47	17.2653	1.61466	1.25101	2-Monostearin	218	129, 218, 103, 203, 57	6.19158e-06	MS	2182993	2208271	2169405	1702125	1711637	1674531	1642820	1760107	1668696
48	17.4576	1.2951	1.4045	Glycerol monostearate	399	399, 57, 129, 55, 71, 400	1.0267e-05	MS	31147584	30184772	30422626	26956486	27130128	27006940	25168176	24993538	24120788
Carbohydrates
49	7.55481	1.21924	1.40442	Glycerol	205	205, 117, 103, 218, 148, 206	0.000144846	MS	64067828	63384024	63031412	61993868	61626264	61151572	60102172	60274056	60023788
50	9.68252	1.61506	1.27098	Erythritol	217	117, 217, 205, 116, 103, 101, 69	4.79949e-13	MS	1354477	1362833	1359006	272348	266122	255182	219278	218759	215206
51	12.6709	1.69442	1.22374	Glucose	319	205, 319, 160, 103, 217, 320	1.3356e-12	STD/MS	12844447	12784435	12322895	57218628	56985952	56817336	49667876	49861108	49357288
52	12.9347	1.59861	1.2792	Sorbitol	205	205, 319, 103, 217, 307, 320	1.19274e-09	STD/MS	4487073	4315992	4358697	1550155	1527038	1494177	1322477	1324765	1278218
53	13.9238	1.42424	1.36891	Myo-inositol	318	217, 305, 191, 318, 306	2.45844e-10	STD/MS	8180434	8271748	8157802	5116479	4981466	5025143	3729375	3797483	3732641
Etc.
54	4.0701	1.41385	1.32467	Piperidine	142	142, 156, 157, 143, 84	0.00011159	MS	16819540	15731122	16059264	10668991	10607168	8972034	14662330	14710939	15731009
55	4.40241	1.27771	1.4322	Ethylene glycol	147	147, 103, 148, 66, 149	3.30511e-10	MS	23426374	23393262	23140136	8131125	8156914	8168110	22648868	23318588	23225796
56	4.43646	1.69799	1.22126	Boric acid	221	221, 263, 222, 281, 223, 205	3.44071e-11	MS	35111368	35344660	34900996	12909234	12716382	12661408	22035880	22502338	22185750
57	4.5854	1.37032	1.39147	Propylene glycol	117	117, 103, 155, 136, 118	1.57899e-08	MS	3876650	3935889	3933241	886273	972478	1007447	3446876	3667969	3646277
58	5.92961	0.901937	1.54213	Hydroxylamine	249	133, 146, 119, 59, 249	3.48049e-06	MS	9400514	9073953	8932856	6936425	6758687	6422869	9943886	10046025	10167082
59	7.15683	1.56165	1.2998	Urea	171	171, 189, 174, 99, 100, 148	4.88025e-10	STD/MS	21445790	21838564	21866274	8440339	8850907	8285801	6477300	6729576	6494316
60	7.30328	1.68009	1.23017	Benzoic acid	179	179, 105, 135, 77, 180, 194, 136	1.08733e-08	MS	8991350	9078978	8985495	6657968	6626283	6627288	7716075	7861095	7730425
61	8.41968	1.4096	1.34974	Toluic acid	193	119, 193, 91, 194, 65	1.75592e-05	MS	1041269	1054541	1022516	819805	799382	848550	1005427	1015846	987224
62	10.6102	1.57232	1.28949	4-Hydroxybenzoic acid	267	267, 223, 219, 268, 224	1.24487e-07	MS	109092	108515	106616	58365	60481	60032	51867	57480	51889
63	11.0105	1.61677	1.2609	Taurine	326	326, 174, 327, 328, 188	5.82038e-07	MS	821658	966193	963043	29997	27796	26968	7398	5905	5498
64	11.655	1.41411	1.3598	Phosphoric acid	357	299, 357, 101, 211, 315, 300, 358	2.85491e-06	MS	374813	393267	404045	246318	224669	224809	178952	170859	151596
N.I.
65	6.19613	1.69939	1.21967	N.I. 1	220	133, 100, 59, 72, 220, 235, 148	8.75882e-10	MS	24837602	24939296	24711400	14689064	14781384	14797110	18699536	19175996	18971318
66	6.92219	1.29461	1.42518	N.I. 2	228	228, 58, 184, 110, 134, 69	7.06538e-10	MS	29237034	29363890	28934726	19689286	19722538	19685552	28675842	29008842	28889500
67	9.39493	1.70813	1.21481	N.I.	247	247, 115, 232, 248, 259	6.70932e-11	MS	69996	69581	69322	1222691	1190242	1226605	947462	935342	941782
68	11.7295	0.523908	1.63142	N.I.	218	218, 226, 228, 100, 219, 74	9.08307e-12	MS	5125736	5122398	5167155	4927388	4929451	4914896	2979918	3005116	3001920
69	11.8225	1.62734	1.26378	N.I.	299	174, 299, 100, 172, 188	1.07114e-11	MS	1143882	1114776	1118660	52851	52617	52939	38562	32869	35088
70	15.2012	0.739786	1.58401	N.I.	216	203, 216, 55, 75, 148, 204	1.34533e-06	MS	24978144	24253802	23783800	22187960	21393150	21451204	13910029	13125290	12375754

## Sheet: VIP>0.7, p<0.05
No.	Ret (min)	VIP 1	VIP 2	Metabolites	Unique Mass (m/z)	MS Fragmentation patterns (m/z)	p-value	Identification	Fm	Fm_2	Fm_3	T	T_2	T_3	Tmet	Tmet_2	Tmet_3
	4.0701	1.41385	1.32467	Piperidine	142	142, 156, 157, 143, 84	0.00011159	MS	16819540	15731122	16059264	10668991	10607168	8972034	14662330	14710939	15731009
	4.40241	1.27771	1.4322	Ethylene glycol	147	147, 103, 148, 66, 149	3.30511e-10	MS	23426374	23393262	23140136	8131125	8156914	8168110	22648868	23318588	23225796
	4.43646	1.69799	1.22126	Boric acid	221	221, 263, 222, 281, 223, 205	3.44071e-11	MS	35111368	35344660	34900996	12909234	12716382	12661408	22035880	22502338	22185750
	4.5854	1.37032	1.39147	Propylene glycol	117	117, 103, 155, 136, 118	1.57899e-08	MS	3876650	3935889	3933241	886273	972478	1007447	3446876	3667969	3646277
	4.97156	0.612821	1.6169	2,3-Butanediol	117	117, 240, 224, 241, 242	6.36482e-10	MS	5521514	5590084	5538200	570268	660737	690978	9256840	9631372	9622644
	5.17131	1.63331	1.25897	Propanoic acid	174	174, 74, 89, 99, 72, 175, 115	3.01647e-09	MS	69051	73513	72828	37	22	1631	1497	37	22
	5.22117	1.28415	1.42803	1,3-Propanediol	130	130, 115, 66, 148, 59, 177	1.24865e-08	MS	6143387	6122247	6066263	4049287	3940160	3947035	5985036	6125890	6065528
	5.29628	1.64302	1.2542	Lactic acid	117	117, 191, 148, 66, 75, 190	2.39021e-10	STD/MS	315736640	314137024	313309632	162681568	164597456	161766416	162350544	167768704	168060272
	5.39601	0.438977	1.64152	Hexanoic acid	173	75, 173, 117, 131, 132, 174	3.34051e-09	MS	5860191	5803261	5831163	4585891	4560082	4484793	7258440	7401704	7343894
	5.45467	0.593956	1.61368	Glycolic acid	177	66, 205, 148, 177, 149	5.69517e-07	STD/MS	288475	287548	288458	302923	303224	307907	391442	409823	402236
	5.5158	1.29232	1.42595	1,3-Butanediol	144	144, 117, 129, 173, 219	1.21838e-09	MS	589399	589955	589980	138370	130180	137128	561583	575134	589476
	5.92961	0.901937	1.54213	Hydroxylamine	249	133, 146, 119, 59, 249	3.48049e-06	MS	9400514	9073953	8932856	6936425	6758687	6422869	9943886	10046025	10167082
	6.04033	1.32183	1.36492	2-Hydroxybutyric acid	131	131, 233, 187, 184, 205	0.00012359	MS	231062	210868	232780	177120	177368	181164	152271	146794	161232
	6.07815	1.69887	1.21251	Oxalic acid	190	148, 190, 72, 219, 74	4.21859e-07	STD/MS	31664	34500	35321	67691	70028	71070	61616	60816	63106
	6.19613	1.69939	1.21967	N.I. 1	220	133, 100, 59, 72, 220, 235, 148	8.75882e-10	MS	24837602	24939296	24711400	14689064	14781384	14797110	18699536	19175996	18971318
	6.92219	1.29461	1.42518	N.I. 2	228	228, 58, 184, 110, 134, 69	7.06538e-10	MS	29237034	29363890	28934726	19689286	19722538	19685552	28675842	29008842	28889500
	6.98662	1.41737	1.20609	Valine	144	144, 218, 145, 100, 74	0.00367221	STD	7922780	6944434	7469102	9354326	9384313	8810455	7752668	7815857	8307106
	7.15683	1.56165	1.2998	Urea	171	171, 189, 174, 99, 100, 148	4.88025e-10	STD	21445790	21838564	21866274	8440339	8850907	8285801	6477300	6729576	6494316
	7.30328	1.68009	1.23017	Benzoic acid	179	179, 105, 135, 77, 180, 194, 136	1.08733e-08	MS	8991350	9078978	8985495	6657968	6626283	6627288	7716075	7861095	7730425
	7.55481	1.21924	1.40442	Glycerol	205	205, 117, 103, 218, 148, 206	0.000144846	MS	64067828	63384024	63031412	61993868	61626264	61151572	60102172	60274056	60023788
	7.76226	1.52851	1.27095	Isoleucine	158	158, 117, 130, 57, 219, 218	8.46228e-05	STD	9970040	10671275	11547918	6183577	6514615	5014854	5259752	5149549	5180607
	7.89495	1.58605	1.28318	Glycine	174	174, 86, 175, 248, 100, 176	5.66013e-08	STD	31914416	33337658	30993242	12222688	12483374	12405285	10882296	10620784	9929817
	7.90478	1.13107	1.48556	Succinic acid	247	174, 86, 248, 175, 148, 247, 100	4.59531e-09	STD	481319	480490	470359	738717	724563	733805	446289	448737	437439
	8.10641	0.349418	1.65194	Glyceric acid	292	189, 315, 292, 103, 205, 102	1.66849e-10	STD	175073	179065	173374	170255	168946	170584	537518	529232	521933
	8.3173	1.38891	1.38235	Nonanoic acid	215	117, 215, 75, 132, 129, 57, 145, 131	3.69356e-08	MS	1706779	1717397	1691982	2165711	2149098	2154142	1763589	1783660	1745366
	8.37975	1.42989	1.33995	Serine	204	204, 218, 205, 219, 173, 206	1.79891e-05	STD	2558969	3134515	2931164	1264598	1364040	1345194	838314	794364	661463
	8.41968	1.4096	1.34974	Toluic acid	193	119, 193, 91, 194, 65	1.75592e-05	MS	1041269	1054541	1022516	819805	799382	848550	1005427	1015846	987224
	8.63288	1.1735	1.44575	Threonine	117	117, 218, 219, 101, 291, 220, 100	2.15227e-05	STD	1658798	1795817	1777483	2491053	2701478	2523945	1736620	1687383	1631414
	8.72198	1.58483	1.28754	Pentanedioic acid	261	55, 261, 158, 187, 97, 204, 131	7.63057e-11	MS	32128	30866	29518	384654	381682	391992	158739	156765	152139
	9.7729	0.668557	1.29328	Methionine	176	232, 100, 218, 233, 202, 188, 234, 176	0.0351379	STD	156314	173204	202869	164934	215439	199498	232324	237187	231723
	9.16844	1.68213	1.20228	Decanoic acid	229	229, 117, 132, 129, 145, 230	1.65322e-05	MS	247553	246631	244053	305576	297877	311455	283485	284465	276422
	9.39493	1.70813	1.21481	N.I.	247	247, 115, 232, 248, 259	6.70932e-11	MS	69996	69581	69322	1222691	1190242	1226605	947462	935342	941782
	9.4922	1.47761	1.34135	Malic acid	233	233, 245, 74, 190, 189, 101	1.59141e-08	STD	606997	601564	590905	402960	392139	407502	341769	342615	336740
	9.68252	1.61506	1.27098	Erythritol	217	117, 217, 205, 116, 103, 101, 69	4.79949e-13	MS	1354477	1362833	1359006	272348	266122	255182	219278	218759	215206
	9.76247	1.55984	1.28225	Aspartic acid	232	232, 100, 233, 218, 202, 188	5.79967e-06	STD	3330838	3586209	4021980	967626	1199512	1117462	774354	773639	774418
	9.82546	1.56444	1.29871	5-Oxoproline	156	156, 84, 157, 75, 158, 258	6.67821e-11	MS	41686516	41143832	41766844	22647352	22464414	22595362	19606826	19899932	20025756
	10.0713	1.55554	1.27706	Cysteine	220	268, 243, 220, 247, 194	1.54247e-05	STD	203623	211811	222284	143972	153601	149882	143269	142098	138626
	10.1852	0.854461	1.07444	2-Hydroxyglutaric acid	129	116, 313, 130, 144, 247, 262, 223, 129	0.102495	STD	99213	108697	120603	96589	90256	102879	113329	110551	108125
	10.3774	1.59152	1.28287	Pimelic acid	289	159, 125, 155, 289, 173	2.23577e-09	MS	7771	7608	6635	35696	35510	35580	18250	17510	16962
	10.5421	1.50622	1.3251	Glutamic acid	246	246, 128, 156, 247, 84	8.11912e-08	STD	8981258	9031972	9442862	4576855	4977978	4689931	3675796	3588335	3703185
	10.6102	1.57232	1.28949	4-Hydroxybenzoic acid	267	267, 223, 219, 268, 224	1.24487e-07	MS	109092	108515	106616	58365	60481	60032	51867	57480	51889
	10.6585	0.6489	1.5192	Phenylalanine	192	218, 192, 100, 219, 135, 220	0.00111	STD	1120369	1163747	1255216	1059090	1187837	1105147	855008	888914	866463
	10.7338	0.407311	1.49885	Dodecanoic acid	257	117, 257, 132, 129, 145, 258	0.00463213	MS	545776	545819	546800	541191	540950	552041	524209	523358	505248
	10.8674	1.44843	1.05982	Gluconic acid	204	204, 205, 103, 117, 201, 217	0.0173672	MS	1027571	1020257	1044319	864498	833917	880051	879655	1035896	906230
	10.9623	1.62855	1.2628	Asparagine	231	116, 231, 132, 290, 141	1.0855e-10	STD	465704	481802	484452	13665	13407	13372	8631	6992	6727
	11.0105	1.61677	1.2609	Taurine	326	326, 174, 327, 328, 188	5.82038e-07	MS	821658	966193	963043	29997	27796	26968	7398	5905	5498
	11.655	1.41411	1.3598	Phosphoric acid	357	299, 357, 101, 211, 315, 300, 358	2.85491e-06	MS	374813	393267	404045	246318	224669	224809	178952	170859	151596
	11.7056	1.6328	1.2608	Glutamine	245	156, 155, 245, 157	1.36113e-13	STD	367010	368628	366936	10910	9300	10097	7062	11136	7467
	11.7295	0.523908	1.63142	N.I.	218	218, 226, 228, 100, 219, 74	9.08307e-12	MS	5125736	5122398	5167155	4927388	4929451	4914896	2979918	3005116	3001920
	11.8225	1.62734	1.26378	N.I.	299	174, 299, 100, 172, 188	1.07114e-11	MS	1143882	1114776	1118660	52851	52617	52939	38562	32869	35088
	12.0361	1.61625	1.27019	Ornithine	142	142, 174, 200, 175, 86	6.13731e-12	STD	2489203	2518630	2499060	1043703	1064715	1051878	992067	1004473	989537
	12.0597	1.27763	1.43256	Citric acid	273	273, 157, 256, 274, 375, 347, 363	5.67187e-11	STD	347673	351232	347882	230447	232019	235097	151266	150535	148585
	12.1476	1.67863	1.23121	Myristic acid	285	117, 132, 285, 129, 145, 75	9.02477e-09	STD	609355	616276	611991	1066865	1055840	1060925	859253	851427	827562
	12.6709	1.69442	1.22374	Glucose	319	205, 319, 160, 103, 217, 320	1.3356e-12	STD	12844447	12784435	12322895	57218628	56985952	56817336	49667876	49861108	49357288
	12.7272	1.47257	1.34419	Lysine	317	174, 317, 156, 128, 318, 230	1.02573e-08	STD	802254	805141	801603	1359849	1356570	1368855	1560455	1548129	1502961
	12.8672	1.4997	1.32963	Tyrosine	218	218, 219, 100, 280, 179, 200	3.11912e-08	STD	3414425	3428873	3413190	5162169	5236361	5237723	3854410	3950061	3792383
	12.9347	1.59861	1.2792	Sorbitol	205	205, 319, 103, 217, 307, 320	1.19274e-09	STD	4487073	4315992	4358697	1550155	1527038	1494177	1322477	1324765	1278218
	13.3261	1.70056	1.21079	Palmitelaidic acid	311	311, 98, 312, 194	5.24755e-07	MS	86992	81651	79744	516549	471223	470864	340234	345608	312923
	13.3711	1.62686	1.26408	Gluconic acid	333	333, 205, 292, 103, 217, 319	7.81464e-12	MS	60262	44556	41218	47256496	46604724	45957828	47516932	47437104	47268932
	13.4386	1.70511	1.21198	Palmitic acid	313	117, 75, 132, 313, 129, 145	9.32177e-08	STD	26104714	25693032	25731208	56515720	54763288	54310164	49406688	48191952	46729288
	13.9238	1.42424	1.36891	Myo-inositol	318	217, 305, 191, 318, 306	2.45844e-10	STD	8180434	8271748	8157802	5116479	4981466	5025143	3729375	3797483	3732641
	14.0414	0.27591	1.51558	Heptadecanoic acid	131	131, 116, 117, 132, 327	0.00433466	MS	749406	720562	722968	757265	743514	713845	612328	521958	631327
	14.4878	1.65311	1.24764	Oleic acid	339	117, 339, 129, 314, 98	1.51348e-09	MS	532976	558478	567151	3015628	2894917	2927862	1675012	1673789	1627344
	15.2012	0.739786	1.58401	N.I.	216	203, 216, 55, 75, 148, 204	1.34533e-06	MS	24978144	24253802	23783800	22187960	21393150	21451204	13910029	13125290	12375754
	15.3834	1.7117	1.21252	Arachidonic acid	79	79, 59, 80, 67, 91, 93, 75, 55, 72, 117	8.51096e-11		2108945	2183236	2251245	8741669	8699208	8589273	6851088	6969540	6891020
	15.6336	1.32531	1.40827	Oleamide	338	144, 338, 353, 131, 116, 128, 198, 200	1.39191e-07	STD	21881314	21606306	21392996	18574696	18595198	18457558	16699023	16875062	16520263
	15.7073	1.5193	1.32171	Arachidic acid	369	274, 103, 369, 260, 275, 307	1.56027e-09	STD	116689	116638	114300	243000	238359	237555	150148	150680	147079
	16.3213	1.69946	1.20236	2-Palmitoylglycerol	218	218, 129, 203, 219, 313	4.07282e-06	MS	1184474	1155946	1169017	749246	753941	749935	837834	927741	879240
	16.4979	1.64744	1.22376	1-Monopalmitin	371	371, 57, 129, 71, 239, 55	1.6308e-05	MS	21899740	20917666	21050744	16695453	16710135	16232417	16595540	17420380	16811658
	17.2653	1.61466	1.25101	2-Monostearin	218	129, 218, 103, 203, 57	6.19158e-06	MS	2182993	2208271	2169405	1702125	1711637	1674531	1642820	1760107	1668696
	17.4576	1.2951	1.4045	Glycerol monostearate	399	399, 57, 129, 55, 71, 400	1.0267e-05	MS	31147584	30184772	30422626	26956486	27130128	27006940	25168176	24993538	24120788
