# Supplementary material for: Methionine consumption by cancer cells drives a progressive upregulation of PD-1 expression in CD4 T cells
Source: Nat Commun. 2023 May 5;14:2593. doi: 10.1038/s41467-023-38316-9 (PMC10162977; doi:10.1038/s41467-023-38316-9)
Supplement: Supplementary file 7 — Source Data [file 41467_2023_38316_MOESM7_ESM.xlsx]

## Sheet: Figure 1
F1d
	CM	DM	DM+AAs		CM	DM	DM+Glu		CM	DM	DM+TG
	2635	6291	3023		2635	6291	6509		2635	6291	5749
	2133	6056	3243		2133	6056	6015		2133	6056	6550
	2301	6522	2582		2301	6522	6080		2301	6522	6058
F1h
		Un	Stim	Stim+Met
		219	1824	1184.5
		205	7539	5899
		238	10102	6957.5
		466	2034	1676
		1184	5481	3984
		224	1253	1371
		212	879	673
		169	8314	6610
		223	1527	925
		271	2356	2460.5
		441	1043	1009
		182	442	427
		235	554	563
		158	485.5	449
		212	1016	1196.5
		426	1666.5	1622
		177	896	813.5
		169	793.5	767

## Sheet: Figure 2
F2a	Tumor Volume											Tumor mass			F2b
			8	10	12	14	16	18	20	22		PBS	Methionine			PBS	Methionine
	PBS	1	77.064	181.476	380.926	556.972	733.824	984.375	1158.63	1653.75		3.45	2.2			5371	4313
		2	77.2475	310.464	556.614	689.098	915.062	1191.45	1399.73	1989.77		4.28	1.98			6269	3630
		3	63.6265	182.648	423.774	578.259	792.55	985.608	1094.4	1595.37		3.1	1.44			6034	4304
		4	62.426	157.216	299.88	465.794	688.176	859.625	973.626	1366.88		2.63	1.29			6206	4560
		5	57.6	259.002	484.548	641.52	1040.32	1303.97	1522.38	1846.88		2.95	1.36
	Methionine	1	81.461	243.089	331.632	422.331	529.254	611.104	718.801	925.946
		2	86.022	252.486	305.942	383.328	472.726	558.657	698.389	866.237
		3	78.732	157.115	188.65	213.16	245.48	274.604	313.992	480.019
		4	56.144	119.422	158.438	183.298	204.161	232.73	271.483	342.924
		5	56.3295	145.762	171.396	189.037	210.495	230.625	267.696	360.406
F2c	Tumor Volume											Tumor mass
			8	10	12	14	16	18	20			PBS	Methionine
	PBS	1	75.712	130.696	204.161	346.8	587.826	872.85	1236.99			3.8	4.64
		2	66.816	164.775	254.144	411.892	762.3	1204.22	1843.83			4.81	3.64
		3	69.12	122.786	208.25	489.804	717.336	1120.97	1481.13			4.38	4.62
	Methionine	1	72.828	134.54	207.36	370.881	685.396	1036.8	1568
		2	75.843	150.282	213.564	316.028	576.24	840.448	1196.03
		3	61.056	115.2	191.1	369.8	669.767	1130.5	1499.4
F2e	Tumor Volume											Tumor mass			F2f
			8	10	12	14	16	18	20	22		SLC43A2 Intact	SLC43A2 KO			SLC43A2 Intact	SLC43A2 KO
	SLC43A2 Intact	1	70.8295	120.6	213.16	340.605	504.21	686.94	1013.64	1449.08		4.1	1.76			4700	2743
		2	84.7	141.312	194.4	306.936	474.624	692.664	866.237	1256.4		3.84	2.69			4198	1856
		3	77.064	150.381	199.838	249.018	433.2	814.495	992.188	1381.8		4.67	2.37			4950	1906
		4	67.3745	157.696	262.808	354.784	508.086	717.336	809.088	1371.17		4.07	2.82			5082	2618
		5	80.19	164.152	285.77	364.366	594.104	882.941	1047.82	1458.74		3.32	1.38			3969	1664
	SLC43A2 KO	1	37.926	66.25	90.944	161.84	268.8	419.71	534.154	611.888
		2	41.6025	58.752	78.652	168.776	268.363	446.976	535.553	674.16
		3	25.272	30.324	49.6125	84.564	126.514	251.982	346.8	461.288
		4	56.3295	78.652	107.648	159.359	254.947	419.476	530	675.491
		5	32.7015	41.454	57.434	116.614	199.119	401.628	529.254	750.2
F2g	Tumor Volume											Tumor mass
			8	10	12	14	16	18	20	22		SLC43A2 Intact	SLC43A2 KO
	SLC43A2 Intact	1	43.56	67.626	134.946	254.144	437.4	740.664	925.753	1508.3		3.98	4.1
		2	57.6	75.712	120.933	364.366	615.322	962.948	1428.3	1807.08		4.5	3.7
		3	47.432	59.643	114.376	227.254	435.896	699.84	1193.54	1777.5		4.02	3.9
	SLC43A2 KO	1	66.25	78.416	136.931	252.486	418.176	755.634	1214.79	1574.57
		2	38.808	87.48	120.6	242.592	365.117	595.448	884.352	1359.87
		3	57.6	84.7	166.093	289.132	310.464	606.375	1080.64	1630.67

## Sheet: Figure 3
F3a									F3d
		CM 1	CM 2	DM 1	DM 2						CM	TM	TM +Met			CM	TM	TM +Met			CM	TM	TM +Met
	PDCD1	-1.38105	-0.08689	0.79607	0.671873					Met	0.138	0.022	1.412		SAM	0.085	0.004	0.03		SAH	3.243	0.36	1.738
	Nrp1	-0.8064	-0.92014	0.783944	0.942597						0.177	0.015	1.715			0.067	0.003	0.03			3.237	0.328	1.471
	Icos	0.485433	1.17587	-0.80124	-0.86006						0.139	0.013	1.536			0.091	0.004	0.01			3.223	0.276	1.248
	Ctla4	0.885286	0.811192	-1.09239	-0.60409
	Gzma	0.884912	0.844497	-0.80018	-0.92923
	Gzmb	0.930198	0.776481	-1.04755	-0.65913				F3j	PBS	DMSO	100μM	200μM
	Ifng	0.523802	1.0645	-1.20104	-0.38726					1566	1947	3513	5194
										1697	1294	2759	5304
										1966	1519	3242	5613
										1523	1187	3277	5031
										1669	1504	2661	5182
		DM 1	DM 2	DM + Met 1	DM + Met 2					1892	1842	5942	5371
	PDCD1	1.0102	0.639675	-1.1484	-0.50148
	Nrp1	-1.3374	-0.09197	1.01582	0.413549
	Icos	-0.81352	-0.9167	0.842836	0.887391
	Ctla4	-0.65148	1.49076	-0.44197	-0.39731
	Gzma	-0.25722	-1.22728	0.338658	1.14584
	Gzmb	-0.75182	-0.51247	1.46067	-0.19638
	Ifng	-1.44299	0.174169	0.431313	0.837507
F3c
	Name	Formula	Annot. DeltaMass [ppm]	Calc. MW	RT [min]	Area: sample_FM_1_pos.raw (F1)	Area: sample_FM_2_pos.raw (F2)	Area: sample_FM_3_pos.raw (F3)	Area: blank-7_pos.raw (F10)	Area: sample_Tsup_1_pos.raw (F4)	Area: sample_Tsup_2_pos.raw (F5)	Area: sample_Tsup_3_pos.raw (F6)	Area: sample_Tsup_Met_1_pos.raw (F7)	Area: sample_Tsup_Met_2_pos.raw (F8)	Area: sample_Tsup_Met_3_pos.raw (F9)	Group Area: FM	Group Area: Tsup	Group Area: TsupMet	Group CV [%]: FM	Group CV [%]: Tsup	Group CV [%]: TsupMet	Ratio: (FM) / (Tsup)	Ratio: (FM) / (TsupMet)	Ratio: (Tsup) / (TsupMet)	Log2 Fold Change: (FM) / (Tsup)	Log2 Fold Change: (FM) / (TsupMet)	Log2 Fold Change: (Tsup) / (TsupMet)	P-value: (FM) / (Tsup)	P-value: (FM) / (TsupMet)	P-value: (Tsup) / (TsupMet)
	L-(-)-Methionine	C5 H11 N O2 S	-0.55	149.051	6.053	3.99264e+08	4.863e+08	3.54248e+08	91296.5	8.38627e+07	6.35349e+07	5.57576e+07	3.9271e+09	3.20455e+09	3.13055e+09	3.99264e+08	6.35349e+07	3.20455e+09	16.2438	21.43	12.8653	6.284	0.125	0.02	2.65	-3	-5.66	2.82164e-05	1.11229e-05	4.69677e-07
	D-Serine	C3 H7 N O3	3.63	105.043	10.267	2.98415e+08	2.92175e+08	2.86624e+08	69621.4	8.80898e+07	7.11014e+07	6.74275e+07	1.51106e+08	1.54745e+08	1.42148e+08	2.92175e+08	7.11014e+07	1.51106e+08	2.01737	14.5923	4.34122	4.109	1.934	0.471	2.04	0.95	-1.09	2.83518e-06	0.000186243	0.000164046
	S-Adenosylmethionine	C15 H22 N6 O5 S	0.38	398.137	15.585	5.50939e+07	4.09744e+07	6.28795e+07	65683.9	1.72645e+06	1.50394e+06	1.87037e+06	2.08588e+07	1.97584e+07	4.82325e+06	5.50939e+07	1.72645e+06	1.97584e+07	20.9581	10.8579	59.1371	31.912	2.788	0.087	5	1.48	-3.52	0.000380888	0.0301885	0.00640806
	cystathionine	C7 H14 N2 O4 S	0	222.067	14.022	7.20604e+06	6.53676e+06	7.00462e+06	339170	692412	369495	217544	3.61559e+06	3.51647e+06	3.29475e+06	7.00462e+06	369495	3.51647e+06	4.9649	56.8624	4.72662	18.957	1.992	0.105	4.24	0.99	-3.25	0.000106658	0.102048	0.000490467
	S-Adenosylhomocysteine	C14 H20 N6 O5 S	-0.32	384.121	12.486	4.67831e+06	4.94189e+06	5.17254e+06	65612.3	497550	511683	464358	2.63278e+06	2.33584e+06	2.01648e+06	4.94189e+06	497550	2.33584e+06	5.01519	4.94582	13.2375	9.932	2.116	0.213	3.31	1.08	-2.23	2.45955e-07	0.000102507	1.53302e-06
	DL-Arginine	C6 H14 N4 O2	-0.22	174.112	13.56	1.65781e+10	1.40417e+10	1.72553e+10	345736	1.18085e+09	5.31222e+08	3.3061e+08	6.46772e+09	7.3832e+09	3.62057e+09	1.65781e+10	5.31222e+08	6.46772e+09	10.6155	65.273	33.6929	31.207	2.563	0.082	4.96	1.36	-3.61	0.000221956	0.0580742	0.00180789
	Penicillin G	C16 H18 N2 O4 S	-0.54	334.099	2.157	9.28445e+08	8.95942e+08	7.41028e+08	114095	5.22232e+09	5.96722e+09	3.3605e+09	2.10887e+09	3.03299e+09	9.98084e+09	8.95942e+08	5.22232e+09	3.03299e+09	11.7115	27.6835	85.3617	0.172	0.295	1.722	-2.54	-1.76	0.78	0.0142121	0.0222444	0.916835
	DL-Dipalmitoylphosphatidylcholine	C40 H80 N O8 P	0.51	733.563	2.435	5.33805e+09	6.25128e+09	5.527e+09	33008.3	6.56581e+09	6.86288e+09	5.0968e+09	5.36717e+09	6.50262e+09	8.99945e+09	5.527e+09	6.56581e+09	6.50262e+09	8.44911	15.3134	26.7116	0.842	0.85	1.01	-0.25	-0.23	0.01	0.879395	0.503163	0.774049
	4-Methoxychalcone	C16 H14 O2	-3.62	238.099	10.781	2.76029e+09	5.84473e+09	4.26245e+09	702777	4.45529e+09	4.21487e+09	3.43653e+09	4.33855e+09	6.52398e+09	3.68267e+09	4.26245e+09	4.21487e+09	4.33855e+09	35.9604	13.1957	30.6841	1.011	0.982	0.971	0.02	-0.03	-0.04	0.995512	0.829652	0.782197
	Palmitoyl sphingomyelin	C39 H79 N2 O6 P	0.75	702.568	2.702	5.16171e+09	5.68654e+09	5.89248e+09	40389.4	4.50847e+09	4.96523e+09	4.10889e+09	5.30692e+09	5.85824e+09	4.65045e+09	5.68654e+09	4.50847e+09	5.30692e+09	6.75244	9.46398	11.4694	1.261	1.072	0.85	0.33	0.1	-0.24	0.0778329	0.73347	0.207177
	5,5-dimethyl-2-{[(2-phenylacetyl)amino]methyl}-1,3-thiazolane-4-carboxylic acid	C15 H20 N2 O3 S	-1.26	308.119	2.501	1.87689e+09	1.24451e+09	1.46393e+09	71156.2	4.98301e+09	4.70687e+09	5.06878e+09	2.81534e+09	2.76792e+09	1.67509e+09	1.46393e+09	4.98301e+09	2.76792e+09	21.0074	3.84415	26.6619	0.294	0.529	1.8	-1.77	-0.92	0.85	0.0010958	0.0883454	0.0119267
	DL-Glutamine	C5 H10 N2 O3	-0.09	146.069	10.195	5.47985e+09	4.94262e+09	5.05809e+09	315891	3.02504e+08	1.26426e+08	1.17256e+08	3.18026e+08	4.83144e+08	2.23626e+08	5.05809e+09	1.26426e+08	3.18026e+08	5.48024	57.3466	38.4531	40.008	15.905	0.398	5.32	3.99	-1.33	7.67103e-05	0.000267183	0.150076
	L-Pyroglutamic acid	C5 H7 N O3	0	129.043	10.197	4.94039e+09	4.47264e+09	4.52131e+09	324040	2.92541e+08	1.22597e+08	1.13355e+08	3.02577e+08	4.58518e+08	2.15355e+08	4.52131e+09	1.22597e+08	3.02577e+08	5.53655	57.271	37.8481	36.879	14.943	0.405	5.2	3.9	-1.3	8.32461e-05	0.000289602	0.155874
	Nicotinamide	C6 H6 N2 O	0.8	122.048	3.718	2.87615e+09	3.68082e+09	4.29712e+09	3.05817e+06	1.58637e+09	9.04756e+08	9.04422e+08	2.54441e+09	2.30905e+09	1.32522e+09	3.68082e+09	9.04756e+08	2.30905e+09	19.6947	34.7772	31.4025	4.068	1.594	0.392	2.02	0.67	-1.35	0.00689108	0.11568	0.110538
	Leucine	C6 H13 N O2	-0.07	131.095	5.594	3.26527e+09	2.96027e+09	3.19405e+09	234462	6.24564e+08	4.33045e+08	3.88624e+08	1.95023e+09	2.17675e+09	2.01683e+09	3.19405e+09	4.33045e+08	2.01683e+09	5.08169	26.0082	5.68478	7.376	1.584	0.215	2.88	0.66	-2.22	1.10721e-05	0.0301513	5.10054e-05
	D-(+)-Pyroglutamic Acid	C5 H7 N O3	0.16	129.043	3.39	3.19268e+09	2.71648e+09	2.78928e+09	325786	4.45299e+08	3.30518e+08	2.40679e+08	1.58649e+09	1.37279e+09	1.58728e+09	2.78928e+09	3.30518e+08	1.58649e+09	8.84706	30.2697	8.15621	8.439	1.758	0.208	3.08	0.81	-2.26	2.04996e-05	0.0139762	0.000159795
	5,5-dimethyl-2-{[(2-phenylacetyl)amino]methyl}-1,3-thiazolane-4-carboxylic acid	C15 H20 N2 O3 S	-1.25	308.119	2.655	9.56461e+08	7.14403e+08	8.39498e+08	48099.2	2.91054e+09	2.9806e+09	3.09049e+09	2.15188e+09	2.24707e+09	2.15957e+09	8.39498e+08	2.9806e+09	2.15957e+09	14.4662	3.02967	2.41888	0.282	0.389	1.38	-1.83	-1.36	0.46	4.30546e-06	2.43291e-05	0.0107213
	Nervonic ceramide	C42 H81 N O3	-1.13	647.621	1.995	6.58306e+08	9.4866e+08	9.56938e+08	78030.2	1.76409e+09	2.3551e+09	1.33634e+09	1.03486e+09	1.44412e+09	2.95719e+09	9.4866e+08	1.76409e+09	1.44412e+09	19.9004	28.1304	55.8814	0.538	0.657	1.222	-0.89	-0.61	0.29	0.108748	0.149775	0.966114
	Isoleucine	C6 H13 N O2	-0.07	131.095	5.828	2.62074e+09	2.04006e+09	2.71036e+09	243359	2.98828e+08	2.01664e+08	1.62842e+08	1.14146e+09	1.25476e+09	1.15117e+09	2.62074e+09	2.01664e+08	1.15117e+09	14.8103	31.6799	5.3107	12.996	2.277	0.175	3.7	1.19	-2.51	1.44648e-05	0.0107672	0.00011491
	Betaine	C5 H11 N O2	1.36	117.079	6.247	2.25781e+09	2.32154e+09	2.47843e+09	215990	1.60197e+09	1.63386e+09	1.89086e+09	2.13435e+09	2.4681e+09	1.96412e+09	2.32154e+09	1.63386e+09	2.13435e+09	4.82618	9.26865	11.7128	1.421	1.088	0.766	0.51	0.12	-0.39	0.0106355	0.580137	0.0344179
	2,2,6,6-Tetramethyl-4-piperidinol	C9 H19 N O	-0.39	157.147	5.47	1.96405e+09	6.03844e+08	5.54759e+08	55881.9	1.89792e+09	7.13525e+08	4.81643e+08	1.42412e+09	1.77772e+09	8.24844e+07	6.03844e+08	7.13525e+08	1.42412e+09	76.8444	73.6789	81.6898	0.846	0.424	0.501	-0.24	-1.24	-1	0.999995	0.913071	0.914303
	Adenosine 5'-monophosphate	C10 H14 N5 O7 P	-0.25	347.063	12.061	4.46219e+08	6.36229e+08	9.86537e+08	117328	5.72097e+08	7.10916e+08	7.51593e+08	1.59927e+09	1.87793e+09	8.3632e+08	6.36229e+08	7.10916e+08	1.59927e+09	39.7432	13.8769	37.5036	0.895	0.398	0.445	-0.16	-1.33	-1.17	0.994196	0.0924826	0.105412
	L-Glutamic acid	C5 H9 N O4	-0.06	147.053	9.144	1.81307e+09	1.78301e+09	1.71834e+09	324433	3.69339e+08	3.32101e+08	2.7226e+08	1.51253e+09	1.52191e+09	1.76548e+09	1.78301e+09	3.32101e+08	1.52191e+09	2.7324	15.0897	8.9635	5.369	1.172	0.218	2.42	0.23	-2.2	2.26979e-06	0.481053	3.22884e-06
	Triethanolamine	C6 H15 N O3	-0.57	149.105	6.665	1.15379e+09	7.55684e+08	6.41788e+08	131165	1.58328e+09	4.8633e+08	3.0756e+08	3.17182e+08	3.92894e+08	2.78621e+08	7.55684e+08	4.8633e+08	3.17182e+08	31.6109	87.1715	17.6397	1.554	2.382	1.533	0.64	1.25	0.62	0.791342	0.159692	0.361937
	2-Aminonicotinic acid	C6 H6 N2 O2	0.45	138.043	4.623	1.68023e+09	1.58196e+09	1.17921e+09	341524	5.03072e+08	4.4636e+08	5.00671e+08	6.37799e+08	6.45178e+08	4.59239e+08	1.58196e+09	5.00671e+08	6.37799e+08	17.9322	6.63512	18.1297	3.16	2.48	0.785	1.66	1.31	-0.35	0.000370625	0.000940516	0.437148
	Ornithine	C5 H12 N2 O2	1.69	132.09	14.135	1.57178e+09	1.41393e+09	1.53629e+09	1.21905e+06	4.05411e+08	2.43739e+08	2.57901e+08	9.78156e+08	1.15292e+09	5.32397e+08	1.53629e+09	2.57901e+08	9.78156e+08	5.49431	29.6125	36.0399	5.957	1.571	0.264	2.57	0.65	-1.92	0.00105357	0.105358	0.00976143
	Choline	C5 H13 N O	3.04	103.1	5.934	1.38038e+09	1.20008e+09	1.25672e+09	28626.9	1.12009e+09	9.66165e+08	9.18042e+08	1.21314e+09	1.53876e+09	1.34985e+09	1.25672e+09	9.66165e+08	1.34985e+09	7.20876	10.5391	11.9587	1.301	0.931	0.716	0.38	-0.1	-0.48	0.05287	0.727853	0.0208923
	L-Lysine	C6 H14 N2 O2	0.24	146.106	14	1.45748e+09	1.31552e+09	1.50757e+09	389334	5.43767e+08	4.01978e+08	3.75015e+08	8.3656e+08	9.56321e+08	4.94349e+08	1.45748e+09	4.01978e+08	8.3656e+08	6.98174	20.5912	31.4458	3.626	1.742	0.481	1.86	0.8	-1.06	0.001989	0.0313304	0.0759143
	L-Histidine	C6 H9 N3 O2	-0.13	155.069	13.739	1.86351e+09	1.38074e+09	1.47127e+09	492359	3.93527e+08	2.45747e+08	2.31997e+08	8.02694e+08	8.6529e+08	6.91539e+08	1.47127e+09	2.45747e+08	8.02694e+08	16.326	30.8358	11.1886	5.987	1.833	0.306	2.58	0.87	-1.71	0.000115339	0.0137413	0.00196636
	Acetyl-L-carnitine	C9 H17 N O4	-0.31	203.116	4.955	9.23329e+08	9.99043e+08	7.79692e+08	156355	1.19992e+09	1.32879e+09	1.04458e+09	1.64869e+09	1.42622e+09	1.07144e+09	9.23329e+08	1.19992e+09	1.42622e+09	12.3699	11.9477	21.0651	0.769	0.647	0.841	-0.38	-0.63	-0.25	0.166539	0.0447236	0.579539
	Hypoxanthine	C5 H4 N4 O	-0.51	136.038	5.034	1.4646e+09	1.48726e+09	1.49708e+09	260037	1.59604e+09	1.37427e+09	1.38971e+09	9.59078e+08	1.16517e+09	8.6551e+08	1.48726e+09	1.38971e+09	9.59078e+08	1.12306	8.52021	15.3837	1.07	1.551	1.449	0.1	0.63	0.54	0.959122	0.00604001	0.00796659
	DL-Tryptophan	C11 H12 N2 O2	-0.21	204.09	5.559	1.32763e+09	1.15748e+09	1.22712e+09	147277	2.46784e+08	1.744e+08	1.67685e+08	6.3922e+08	6.86064e+08	5.64274e+08	1.22712e+09	1.744e+08	6.3922e+08	6.91274	22.3435	9.75354	7.036	1.92	0.273	2.81	0.94	-1.87	8.57214e-06	0.00260801	0.000125761
	D-Sphingosine	C18 H37 N O2	-1.16	299.282	2.786	1.07667e+08	1.9259e+08	1.05778e+07	752317	1.225e+09	5.08781e+08	4.11902e+08	3.74015e+08	8.10347e+08	1.02652e+09	1.07667e+08	5.08781e+08	8.10347e+08	87.8993	62.0956	45.1023	0.212	0.133	0.628	-2.24	-2.91	-0.67	0.061686	0.0559211	0.99658
	phosphoethanolamine	C2 H8 N O4 P	-0.1	141.019	11.411	7.6747e+08	8.23461e+08	8.44806e+08	193008	3.43447e+08	3.64785e+08	3.66487e+08	1.22925e+09	1.13608e+09	1.0269e+09	8.23461e+08	3.64785e+08	1.13608e+09	4.9193	3.58403	8.95704	2.257	0.725	0.321	1.17	-0.46	-1.64	9.28252e-06	0.00166451	1.37386e-06
	Asparagine	C4 H8 N2 O3	-0.08	132.053	10.572	1.24808e+09	1.2181e+09	1.26825e+09	135103	6.13441e+07	2.26242e+07	2.08777e+07	5.2016e+07	6.44388e+07	3.94929e+07	1.24808e+09	2.26242e+07	5.2016e+07	2.02712	65.4554	23.9946	55.166	23.994	0.435	5.79	4.58	-1.2	4.774e-05	0.000111353	0.295682
	Stearamide	C18 H37 N O	-0.67	283.287	1.922	5.12478e+08	1.13508e+09	1.1577e+09	418378	5.41043e+08	6.05086e+08	6.04237e+08	7.4786e+08	7.3971e+08	5.0947e+08	1.13508e+09	6.04237e+08	7.3971e+08	39.1584	6.29573	20.3316	1.879	1.534	0.817	0.91	0.62	-0.29	0.289314	0.500698	0.8815
	NP-001346	C11 H15 N5 O3 S	-0.24	297.089	4.705	9.66839e+08	9.05909e+08	1.14561e+09	46823.4	3.66021e+07	3.60733e+07	2.71116e+07	3.27722e+08	2.75829e+08	1.12436e+08	9.66839e+08	3.60733e+07	2.75829e+08	12.3826	16.0339	47.0758	26.802	3.505	0.131	4.74	1.81	-2.93	5.38146e-05	0.0043394	0.0014886
	Maleamic acid	C4 H5 N O3	0.5	115.027	10.57	1.11478e+09	1.0962e+09	1.13311e+09	148587	5.90962e+07	2.22502e+07	2.04887e+07	5.06056e+07	6.23007e+07	3.85673e+07	1.11478e+09	2.22502e+07	5.06056e+07	1.65541	64.2195	23.5034	50.102	22.029	0.44	5.65	4.46	-1.19	4.89506e-05	0.000115754	0.2891
	L(-)-Carnitine	C7 H15 N O3	-1.15	161.105	6.026	6.60726e+08	7.58401e+08	6.06076e+08	15750.1	5.24645e+08	7.6539e+08	6.48825e+08	8.82508e+08	9.60416e+08	1.12349e+09	6.60726e+08	6.48825e+08	9.60416e+08	11.4312	18.6284	12.4364	1.018	0.688	0.676	0.03	-0.54	-0.57	0.904797	0.0423886	0.0254198
	Nicotinic acid	C6 H5 N O2	0.46	123.032	3.013	2.73332e+07	1.90064e+07	2.14275e+07	495312	2.4919e+08	3.35998e+08	2.61429e+08	5.74045e+08	5.39321e+08	8.64702e+08	2.14275e+07	2.61429e+08	5.74045e+08	18.9614	16.6494	27.0992	0.082	0.037	0.455	-3.61	-4.74	-1.13	1.26577e-05	2.26064e-06	0.00592444
	L-Aspartic acid	C4 H7 N O4	0.85	133.038	9.604	7.76242e+08	7.74682e+08	7.91e+08	147004	1.36347e+08	1.15336e+08	9.96958e+07	4.83056e+08	4.77845e+08	4.85984e+08	7.76242e+08	1.15336e+08	4.83056e+08	1.15352	15.7021	0.854734	6.73	1.607	0.239	2.75	0.68	-2.07	7.6376e-07	0.00154387	2.92418e-06
	trans-4-Hydroxy-L-proline	C5 H9 N O3	0.7	131.058	9.244	7.81852e+08	7.64953e+08	7.68607e+08	245749	6.94163e+07	3.98788e+07	2.73163e+07	4.48141e+08	4.68039e+08	4.5881e+08	7.68607e+08	3.98788e+07	4.5881e+08	1.15204	47.4621	2.17257	19.274	1.675	0.087	4.27	0.74	-3.52	2.9791e-05	0.12297	9.38713e-05
	Indole-3-acetic acid	C10 H9 N O2	-0.5	175.063	2.164	3.4682e+08	2.61332e+08	2.82201e+08	147506	7.73344e+08	6.13304e+08	7.79921e+08	6.84948e+08	6.76997e+08	2.29152e+08	2.82201e+08	7.73344e+08	6.76997e+08	15.0179	13.0651	49.1904	0.365	0.417	1.142	-1.45	-1.26	0.19	0.0645332	0.344781	0.427819
	Tris(2-butoxyethyl) phosphate	C18 H39 O7 P	-1.44	398.243	1.972	7.38907e+08	4.52817e+08	4.90219e+08	192171	3.78905e+08	3.57493e+08	3.70389e+08	4.24922e+08	4.43666e+08	5.28567e+08	4.90219e+08	3.70389e+08	4.43666e+08	27.7368	2.92206	11.859	1.324	1.105	0.835	0.4	0.14	-0.26	0.0614275	0.484622	0.286554
	D-PANTOTHENIC ACID	C9 H17 N O5	-0.61	219.111	2.879	7.96135e+08	5.17444e+08	7.22329e+08	165389	6.90901e+07	9.50229e+07	6.7062e+07	6.39497e+08	3.40152e+08	3.73308e+08	7.22329e+08	6.90901e+07	3.73308e+08	21.2767	20.2325	36.3858	10.455	1.935	0.185	3.39	0.95	-2.43	0.000128374	0.185663	0.000447736
	Betaine	C5 H11 N O2	0.19	117.079	7.374	3.31428e+08	5.20786e+08	1.84259e+08	269162	1.58006e+08	5.68445e+08	2.66757e+08	5.49723e+08	2.85275e+08	2.31097e+08	3.31428e+08	2.66757e+08	2.85275e+08	48.8301	64.2292	47.9746	1.242	1.162	0.935	0.31	0.22	-0.1	0.975563	0.994735	0.948789
	trans-3-Indoleacrylic acid	C11 H9 N O2	-0.26	187.063	5.587	1.29422e+09	1.1351e+09	1.19008e+09	80370.1	2.4407e+08	1.748e+08	1.65806e+08	6.28148e+08	6.75767e+08	5.66694e+08	1.19008e+09	1.748e+08	6.28148e+08	6.69859	21.9743	8.76978	6.808	1.895	0.278	2.77	0.92	-1.85	7.52722e-06	0.00251232	0.000106901
	Hexadecanamide	C16 H33 N O	-1.01	255.256	1.938	3.86588e+08	4.71762e+08	5.56123e+08	374457	3.53413e+08	3.92201e+08	4.33481e+08	5.10752e+08	4.30972e+08	3.59503e+08	4.71762e+08	3.92201e+08	4.30972e+08	17.9787	10.1876	17.4441	1.203	1.095	0.91	0.27	0.13	-0.14	0.41825	0.802801	0.764759
	Palmitoyl ethanolamide	C18 H37 N O2	-1.13	299.282	2.684	2.50245e+08	3.72936e+08	3.46938e+08	401867	4.08991e+08	5.12467e+08	5.52567e+08	1.09963e+08	2.50611e+08	1.40165e+08	3.46938e+08	5.12467e+08	1.40165e+08	19.9928	15.0777	44.359	0.677	2.475	3.656	-0.56	1.31	1.87	0.245795	0.0534966	0.00702734
	L-Threonine	C4 H9 N O3	2.44	119.059	9.533	5.20108e+08	5.15423e+08	5.29823e+08	113889	1.6575e+08	1.48541e+08	1.4166e+08	3.29568e+08	3.74657e+08	3.18886e+08	5.20108e+08	1.48541e+08	3.29568e+08	1.40764	8.16427	8.67982	3.501	1.578	0.451	1.81	0.66	-1.15	1.39963e-06	0.000622181	1.62224e-05
	Acetyl-β-methylcholine	C8 H17 N O2	-0.47	159.126	5.339	4.58831e+08	4.48169e+08	4.71507e+08	48169.7	3.38383e+08	3.83456e+08	3.91271e+08	5.0935e+08	5.00822e+08	4.64686e+08	4.58831e+08	3.83456e+08	5.00822e+08	2.54267	7.69396	4.82313	1.197	0.916	0.766	0.26	-0.13	-0.39	0.007432	0.363837	0.00189729
	Creatine	C4 H9 N3 O2	0.24	131.07	6.199	5.45643e+08	4.77693e+08	4.4701e+08	543549	1.12419e+08	6.36776e+07	3.28154e+07	6.3682e+08	6.30203e+08	5.91486e+08	4.77693e+08	6.36776e+07	6.30203e+08	10.2988	57.6344	3.95279	7.502	0.758	0.101	2.91	-0.4	-3.31	0.0010234	0.714424	0.000566683
	Stearamide	C18 H37 N O	-0.7	283.287	1.986	3.08987e+08	1.20436e+07	3.94679e+07	777494	3.92631e+08	4.48948e+08	4.50527e+08	4.36073e+08	4.73365e+08	4.03202e+08	3.94679e+07	4.48948e+08	4.36073e+08	136.559	7.6572	8.02302	0.088	0.091	1.03	-3.51	-3.47	0.04	0.0787856	0.0768052	0.999776
	Docosahexaenoic acid ethyl ester	C24 H36 O2	-0.2	356.271	2.216	4.72515e+08	1.08906e+07	2.05919e+07	30852.6	7.0448e+06	8.01608e+06	7.09265e+06	1.56094e+07	7.58086e+06	3.91268e+06	2.05919e+07	7.09265e+06	7.58086e+06	157.003	7.41384	66.2174	2.903	2.716	0.936	1.54	1.44	-0.1	0.23354	0.247859	0.998731
	D-Panthenol	C9 H19 N O4	-0.63	205.131	3.344	2.72101e+08	4.87392e+08	4.45463e+08	1.34529e+06	1.50259e+08	1.93551e+08	8.66294e+07	6.54118e+07	2.15456e+08	1.1034e+08	4.45463e+08	1.50259e+08	1.1034e+08	28.4168	37.4843	59.0539	2.965	4.037	1.362	1.57	2.01	0.45	0.0678287	0.039819	0.903928
	Choline	C5 H13 N O	3.23	103.1	10.769	3.54699e+08	2.89124e+08	3.36324e+08	59019.2	3.3665e+08	3.75018e+08	4.06376e+08	4.19169e+08	2.1763e+08	3.15019e+08	3.36324e+08	3.75018e+08	3.15019e+08	10.3536	9.3704	31.767	0.897	1.068	1.19	-0.16	0.09	0.25	0.725542	0.931684	0.524324
	PEG n5	C10 H22 O6	-0.87	238.141	3.214	4.26638e+08	2.10973e+08	3.40511e+08	4.71549e+06	4.5513e+08	2.98616e+08	2.65076e+08	2.39548e+08	2.97111e+08	2.23857e+08	3.40511e+08	2.98616e+08	2.39548e+08	33.2959	29.8702	15.2146	1.14	1.421	1.247	0.19	0.51	0.32	0.969569	0.625523	0.496335
	L-Glutathione oxidized	C20 H32 N6 O12 S2	0.43	612.152	14.355	2.03467e+08	3.13696e+08	3.52875e+08	118725	3.44526e+07	3.6616e+07	3.99031e+07	4.08536e+08	3.21655e+08	3.35607e+08	3.13696e+08	3.6616e+07	3.35607e+08	26.712	7.41936	13.1333	8.567	0.935	0.109	3.1	-0.1	-3.2	2.78141e-05	0.371919	1.48535e-05
	N-(2,3-Dihydro-1,4-benzodioxin-6-yl)-5-methyl-3-isoxazolecarboxamide	C13 H12 N2 O4	2.56	260.08	10.791	2.89401e+08	4.69804e+08	3.45248e+08	129709	4.15603e+08	3.71497e+08	3.58984e+08	3.84773e+08	5.4773e+08	3.80143e+08	3.45248e+08	3.71497e+08	3.84773e+08	25.0867	7.78542	21.8143	0.929	0.897	0.965	-0.11	-0.16	-0.05	0.933348	0.524314	0.722927
	Bis(methylbenzylidene)sorbitol	C22 H26 O6	-0.96	386.173	2.085	1.52108e+08	2.45429e+08	4.03164e+08	103166	1.84364e+08	1.66464e+08	1.64162e+08	1.76465e+08	7.78051e+07	3.85139e+08	2.45429e+08	1.66464e+08	1.76465e+08	47.545	6.44243	73.6216	1.474	1.391	0.943	0.56	0.48	-0.08	0.702934	0.723514	0.999268
	Docosanamide	C22 H45 N O	-1.34	339.35	1.941	1.40259e+08	2.18803e+08	1.20799e+08	32526.5	2.95441e+08	2.89012e+08	1.70102e+08	2.114e+08	3.71378e+08	2.06754e+08	1.40259e+08	2.89012e+08	2.114e+08	32.4381	28.0623	35.6159	0.485	0.663	1.367	-1.04	-0.59	0.45	0.262492	0.219939	0.988855
	Adenosine	C10 H13 N5 O4	-0.49	267.097	7.138	7.88743e+07	7.70663e+07	7.77896e+07	91362.9	1.9448e+08	4.47384e+07	3.60204e+08	2.19542e+08	2.2546e+08	9.86714e+07	7.77896e+07	1.9448e+08	2.19542e+08	1.168	78.9762	39.4837	0.4	0.354	0.886	-1.32	-1.5	-0.17	0.525256	0.393638	0.9614
	(R)-1-Aminopropan-2-yl phosphate	C3 H10 N O4 P	-0.02	155.035	7.472	2.34794e+08	3.04671e+08	1.82936e+08	34603.8	1.06886e+08	3.16075e+08	1.58526e+08	3.53805e+08	2.15226e+08	1.72551e+08	2.34794e+08	1.58526e+08	2.15226e+08	25.3693	56.2204	38.3348	1.481	1.091	0.737	0.57	0.13	-0.44	0.664474	0.999991	0.662179
	5'-S-Methyl-5'-thioadenosine	C11 H15 N5 O3 S	0.19	297.09	15.586	3.10751e+08	2.41253e+08	3.44503e+08	104671	1.21321e+07	1.06588e+07	1.40357e+07	1.15921e+08	1.11043e+08	3.1249e+07	3.10751e+08	1.21321e+07	1.11043e+08	17.6172	13.7921	55.2332	25.614	2.798	0.109	4.68	1.48	-3.19	0.00031743	0.0215325	0.00648107
	Palmitoylcarnitine	C23 H45 N O4	-1.38	399.334	2.695	1.63007e+08	2.19071e+08	2.00911e+08	49203.8	4.06148e+08	3.39933e+08	3.16595e+08	2.31892e+08	3.20435e+08	2.6742e+08	2.00911e+08	3.39933e+08	2.6742e+08	14.7203	13.1147	16.3068	0.591	0.751	1.271	-0.76	-0.41	0.35	0.00599298	0.0691574	0.155014
	Hexadecanamide	C16 H33 N O	-0.83	255.256	2.007	2.83574e+08	3.84662e+08	3.33289e+08	309604	3.92604e+08	3.99197e+08	3.38688e+08	3.64617e+08	4.72932e+08	3.38001e+08	3.33289e+08	3.92604e+08	3.64617e+08	15.1408	8.80923	18.2389	0.849	0.914	1.077	-0.24	-0.13	0.11	0.564356	0.428553	0.962404
	Urocanic acid	C6 H6 N2 O2	-0.43	138.043	5.875	2.79264e+08	5.34956e+08	3.19579e+08	239373	1.96137e+08	2.19394e+08	2.50071e+08	1.88947e+08	2.00083e+08	3.09267e+08	3.19579e+08	2.19394e+08	2.00083e+08	36.3746	12.1928	28.5633	1.457	1.597	1.097	0.54	0.68	0.13	0.127396	0.1503	0.990804
	D-PANTOTHENIC ACID	C9 H17 N O5	-0.33	219.111	3.107	2.90841e+08	3.24295e+08	2.73114e+08	169859	4.01609e+07	9.71966e+07	2.71994e+07	1.70214e+08	1.84638e+08	1.0785e+08	2.90841e+08	4.01609e+07	1.70214e+08	8.77795	67.8905	26.4609	7.242	1.709	0.236	2.86	0.77	-2.08	0.00401306	0.194467	0.0332526
	PEG n6	C12 H26 O7	-0.98	282.168	3.186	3.60241e+08	2.91466e+08	2.89105e+08	3.7263e+06	5.66865e+08	3.15679e+08	3.20155e+08	2.03488e+08	1.98575e+08	2.08447e+08	2.91466e+08	3.20155e+08	2.03488e+08	12.8844	35.8563	2.42564	0.91	1.432	1.573	-0.14	0.52	0.65	0.46656	0.0973948	0.0211196
	Bis(4-ethylbenzylidene)sorbitol	C24 H30 O6	-1.44	414.204	2.052	6.90378e+07	4.88984e+07	3.06667e+08	92076.3	5.36827e+07	5.75566e+07	5.0759e+07	4.46808e+07	6.06229e+07	5.99001e+07	6.90378e+07	5.36827e+07	5.99001e+07	101.292	6.3146	16.3485	1.286	1.153	0.896	0.36	0.2	-0.16	0.42442	0.435873	0.999678
	2-Amino-4-methylpyrimidine	C5 H7 N3	2.67	109.064	13.732	3.03444e+08	2.76882e+08	3.01916e+08	343594	7.37424e+07	4.566e+07	4.39115e+07	1.53825e+08	1.64692e+08	1.38356e+08	3.01916e+08	4.566e+07	1.53825e+08	5.07148	30.7524	8.69067	6.612	1.963	0.297	2.73	0.97	-1.75	5.29887e-05	0.00905083	0.000815474
	N,N'-Diphenylguanidine	C13 H13 N3	-0.07	211.111	3.093	2.97901e+08	9.46834e+06	3.84782e+06	37352.2	1.19358e+06	948018	1.06348e+06	3.07586e+06	1.62759e+06	492630	9.46834e+06	1.06348e+06	1.62759e+06	162.111	11.4992	74.7551	8.903	5.817	0.653	3.15	2.54	-0.61	0.090214	0.117079	0.977267
	L-Cystine	C6 H12 N2 O4 S2	-0.24	240.024	14.319	3.77167e+08	2.60663e+08	3.15939e+08	100564	2.10093e+07	6.25873e+06	2.74737e+06	1.51821e+07	6.29425e+07	2.06132e+08	3.15939e+08	6.25873e+06	6.29425e+07	18.3306	96.8529	104.873	50.48	5.019	0.099	5.66	2.33	-3.33	0.00707961	0.16085	0.082353
	D-(+)-Proline	C5 H9 N O2	2.33	115.064	8.125	2.94023e+08	2.93643e+08	2.69722e+08	705185	7.38962e+07	7.59029e+07	6.63462e+07	2.14076e+08	2.05574e+08	1.92732e+08	2.93643e+08	7.38962e+07	2.05574e+08	4.87129	6.99419	5.26395	3.974	1.428	0.359	1.99	0.51	-1.48	4.61041e-07	0.00101047	1.53302e-06
	D-(+)-Proline	C5 H9 N O2	2.25	115.064	6.3	3.01919e+08	2.88276e+08	2.90306e+08	441947	9.63276e+07	6.84816e+07	7.29588e+07	1.99491e+08	2.39854e+08	2.43869e+08	2.90306e+08	7.29588e+07	2.39854e+08	2.50796	18.8667	10.7777	3.979	1.21	0.304	1.99	0.28	-1.72	3.05482e-05	0.0960924	0.000107331
	7-methyl-3-nitroimidazo[1,2-a]pyridine	C8 H7 N3 O2	-1.44	177.054	2.712	2.76539e+08	1.89317e+08	2.01049e+08	3.51352e+06	1.34285e+08	1.37505e+08	1.53889e+08	1.97035e+08	1.74352e+08	1.41204e+07	2.01049e+08	1.37505e+08	1.74352e+08	21.2933	7.4092	77.5899	1.462	1.153	0.789	0.55	0.21	-0.34	0.817105	0.377698	0.6989
	Bis(2-ethylhexyl) phthalate	C24 H38 O4	-0.64	390.277	1.905	8.77868e+07	1.09814e+08	7.82585e+07	433587	2.30984e+08	2.55631e+08	1.48895e+08	1.50067e+08	1.71613e+08	4.52797e+08	8.77868e+07	2.30984e+08	1.71613e+08	17.6015	26.381	65.427	0.38	0.512	1.346	-1.4	-0.97	0.43	0.0997113	0.0691101	0.955142
	Creatinine	C4 H7 N3 O	1.33	113.059	6.03	2.55445e+08	2.42755e+08	1.49303e+08	85579.4	3.64635e+07	2.33089e+07	2.17665e+07	1.83724e+08	2.07751e+08	1.63848e+08	2.42755e+08	2.33089e+07	1.83724e+08	26.857	29.717	11.8763	10.415	1.321	0.127	3.38	0.4	-2.98	0.000117645	0.797655	0.000170427
	PEG n7	C14 H30 O8	-1.16	326.194	3.203	3.15108e+08	2.89516e+08	3.42875e+08	2.13711e+06	6.20857e+08	3.7584e+08	1.84942e+08	1.88982e+08	2.55388e+08	1.78493e+08	3.15108e+08	3.7584e+08	1.88982e+08	8.44975	55.4781	20.0839	0.838	1.667	1.989	-0.25	0.74	0.99	0.934183	0.391296	0.257147
	Cytidine 5'-monophosphate (hydrate)	C9 H14 N3 O8 P	-0.24	323.052	14.462	2.96881e+08	2.88329e+08	3.32232e+08	104128	3.82543e+07	3.56036e+07	3.55257e+07	2.14026e+08	1.99295e+08	1.75531e+08	2.96881e+08	3.56036e+07	1.99295e+08	7.61084	4.2603	9.89554	8.339	1.49	0.179	3.06	0.57	-2.48	1.75812e-07	0.000927145	6.20256e-07
	Adenine	C5 H5 N5	-0.06	135.054	4.707	1.98045e+08	1.92267e+08	2.28137e+08	47653.8	8.6005e+06	7.74652e+06	5.37236e+06	6.25928e+07	6.18848e+07	3.02069e+07	1.98045e+08	7.74652e+06	6.18848e+07	9.34257	23.1038	35.8736	25.566	3.2	0.125	4.68	1.68	-3	1.65897e-05	0.00201909	0.000408293
	sphinganine	C18 H39 N O2	-1.71	301.298	2.789	3.21253e+07	4.30189e+07	2.42815e+06	43496	1.66081e+08	9.33677e+07	1.03676e+08	1.08268e+08	2.16929e+08	2.25087e+08	3.21253e+07	1.03676e+08	2.16929e+08	81.2483	32.5047	35.5553	0.31	0.148	0.478	-1.69	-2.76	-1.07	0.087235	0.0463728	0.871225
	Acetylcholine	C7 H15 N O2	-0.57	145.11	5.528	2.19009e+08	2.12588e+08	2.05007e+08	173194	9.29775e+07	1.30052e+08	1.30008e+08	1.94139e+08	1.84339e+08	1.76534e+08	2.12588e+08	1.30008e+08	1.84339e+08	3.30313	18.1786	4.76816	1.635	1.153	0.705	0.71	0.21	-0.5	0.00179675	0.379385	0.00671203
	L-(+)-Citrulline	C6 H13 N3 O3	-0.37	175.096	10.647	3.07329e+08	2.97744e+08	3.33322e+08	148883	1.96319e+08	1.33092e+08	1.29593e+08	2.30739e+08	2.36094e+08	2.09839e+08	3.07329e+08	1.33092e+08	2.30739e+08	5.88511	24.5456	6.1506	2.309	1.332	0.577	1.21	0.41	-0.79	0.0018486	0.0696581	0.0306471
	Cytidine 5'-diphosphocholine	C14 H26 N4 O11 P2	0.13	488.107	14.43	2.43984e+08	2.44851e+08	2.6913e+08	169252	1.05607e+07	1.15368e+07	1.10371e+07	7.87836e+07	1.17148e+06	2.32711e+06	2.44851e+08	1.10371e+07	2.32711e+06	5.6498	4.41934	162.172	22.184	105.217	4.743	4.47	6.72	2.25	0.0586785	0.0292435	0.838342
	Indole	C8 H7 N	1.82	117.058	5.668	1.49903e+08	1.92681e+08	1.35478e+08	2.10097e+06	6.76747e+07	4.91746e+07	4.78295e+07	8.62071e+07	1.53268e+07	9.01917e+07	1.49903e+08	4.91746e+07	8.62071e+07	18.6686	20.2026	65.907	3.048	1.739	0.57	1.61	0.8	-0.81	0.155995	0.121488	0.979132
	Taurine	C2 H7 N O3 S	-0.51	125.015	8.16	1.18479e+08	1.25446e+08	1.20597e+08	200880	5.3086e+07	6.31137e+07	6.07465e+07	1.91658e+08	1.6082e+08	1.69112e+08	1.20597e+08	6.07465e+07	1.69112e+08	2.93958	8.88658	9.17879	1.985	0.713	0.359	0.99	-0.49	-1.48	5.7932e-05	0.00293113	5.18841e-06
	Nicotinamide adenine dinucleotide (NAD+)	C21 H27 N7 O14 P2	0.82	663.11	14.63	2.12085e+08	2.02316e+08	1.64096e+08	209464	3.48345e+07	1.91147e+07	3.56715e+07	6.89488e+06	8.82358e+07	1.45879e+07	2.02316e+08	3.48345e+07	1.45879e+07	13.1519	31.2211	122.786	5.808	13.869	2.388	2.54	3.79	1.26	0.0578147	0.0310929	0.869198
	Nicotinamide adenine dinucleotide (NAD+)	C21 H27 N7 O14 P2	-0.03	663.109	14.872	1.72281e+07	1.45539e+07	3.56774e+07	227401	3.79738e+07	1.91147e+07	3.6847e+07	1.83365e+08	2.13343e+08	1.34233e+08	1.72281e+07	3.6847e+07	1.83365e+08	51.1492	33.7829	22.5673	0.468	0.094	0.201	-1.1	-3.41	-2.32	0.507645	0.00116278	0.00312477
	D-(+)-Proline	C5 H9 N O2	2.38	115.064	13.573	1.57953e+08	1.57776e+08	1.84531e+08	84402.7	1.22381e+07	5.81487e+06	3.54056e+06	7.55969e+07	8.50968e+07	4.22677e+07	1.57953e+08	5.81487e+06	7.55969e+07	9.23309	62.667	33.2462	27.164	2.089	0.077	4.76	1.06	-3.7	0.000195657	0.0766222	0.00127363
	Argininosuccinic acid	C10 H18 N4 O6	0	290.123	13.828	1.6015e+08	1.74272e+08	1.83458e+08	70500.9	5.22446e+06	3.09176e+06	2.86882e+06	6.24357e+07	4.41486e+07	5.3111e+07	1.74272e+08	3.09176e+06	5.3111e+07	6.8011	34.8804	17.178	56.366	3.281	0.058	5.82	1.71	-4.1	1.50966e-06	0.00132499	1.25064e-05
	sphinganine	C18 H39 N O2	-2.08	301.297	2.71	3.69694e+07	2.67138e+07	6.3633e+07	53949.4	9.0195e+07	7.29497e+07	1.22538e+08	1.61096e+08	2.16929e+08	2.2834e+07	3.69694e+07	9.0195e+07	1.61096e+08	44.9062	26.4361	74.781	0.41	0.229	0.56	-1.29	-2.12	-0.84	0.416124	0.418687	0.999983
	Indole	C8 H7 N	1.33	117.058	5.56	1.57425e+08	9.30798e+07	1.46023e+08	1.83395e+06	3.63831e+07	1.93963e+07	2.30031e+07	6.72548e+07	8.13214e+07	5.50355e+07	1.46023e+08	2.30031e+07	6.72548e+07	25.9766	34.0802	19.3806	6.348	2.171	0.342	2.67	1.12	-1.55	0.000834759	0.0596613	0.0113591
	D-(+)-Proline	C5 H9 N O2	2.3	115.064	6.546	1.57095e+08	1.49288e+08	1.35863e+08	717955	5.51014e+06	7.29113e+07	5.93502e+07	1.18084e+08	1.07535e+08	7.92392e+07	1.49288e+08	5.93502e+07	1.07535e+08	7.28497	77.6286	19.7666	2.515	1.388	0.552	1.33	0.47	-0.86	0.118462	0.844785	0.241084
	N3,N4-Dimethyl-L-arginine	C8 H18 N4 O2	0.71	202.143	12.444	1.19751e+08	1.45479e+08	1.5705e+08	387433	1.06785e+08	9.60921e+07	9.25205e+07	9.98161e+07	1.1237e+08	8.59737e+07	1.45479e+08	9.60921e+07	9.98161e+07	13.5635	7.5381	13.2847	1.514	1.457	0.963	0.6	0.54	-0.05	0.0262106	0.0278933	0.998441
	N-Benzylformamide	C8 H9 N O	0.11	135.068	6.231	1.53704e+08	1.38525e+08	1.4303e+08	1.32427e+06	4.41259e+07	3.1692e+07	2.78366e+07	9.41484e+07	1.04457e+08	9.19568e+07	1.4303e+08	3.1692e+07	9.41484e+07	5.37326	24.6379	6.89162	4.513	1.519	0.337	2.17	0.6	-1.57	4.55613e-05	0.0335566	0.000293387
	N-Acetylneuraminic acid	C11 H19 N O9	-0.03	309.106	11.693	5.49025e+07	5.92169e+07	3.41907e+07	116793	1.65194e+07	5.22627e+07	2.03107e+07	9.28699e+07	1.40357e+08	3.14919e+07	5.49025e+07	2.03107e+07	9.28699e+07	27.0619	66.112	61.8542	2.703	0.591	0.219	1.43	-0.76	-2.19	0.461227	0.661858	0.156658
	Urocanic acid	C6 H6 N2 O2	-0.3	138.043	5.808	1.52377e+08	1.6693e+08	1.3876e+08	138450	1.95904e+08	2.17892e+08	2.48119e+08	9.62382e+07	1.36589e+08	3.09203e+08	1.52377e+08	2.17892e+08	1.36589e+08	9.22624	11.8816	62.6094	0.699	1.116	1.595	-0.52	0.16	0.67	0.465817	0.985741	0.550091
	L-Methionine sulfoxide	C5 H11 N O3 S	0.29	165.046	10.298	1.51719e+08	1.54715e+08	1.55317e+08	153218	1.95447e+07	2.30162e+07	1.3341e+07	1.25655e+08	1.67998e+08	1.63852e+08	1.54715e+08	1.95447e+07	1.63852e+08	1.25193	26.3039	15.3062	7.916	0.944	0.119	2.98	-0.08	-3.07	1.99701e-05	0.99272	2.09834e-05
	4-(Methylthio)-2-oxobutyric acid	C5 H8 O3 S	0.2	148.019	10.296	9.50887e+07	9.33189e+07	9.59504e+07	73174.2	1.66068e+07	2.0064e+07	1.10432e+07	1.02284e+08	1.36922e+08	1.36634e+08	9.50887e+07	1.66068e+07	1.36634e+08	1.41543	28.6155	15.8969	5.726	0.696	0.122	2.52	-0.52	-3.04	8.08794e-05	0.300119	3.62073e-05
	Cytosine	C4 H5 N3 O	2.43	111.044	14.445	1.15097e+08	1.14234e+08	1.3393e+08	89348.6	1.04002e+07	1.09282e+07	1.19066e+07	7.06787e+07	6.01031e+07	5.86697e+07	1.15097e+08	1.09282e+07	6.01031e+07	9.19253	6.89952	10.3862	10.532	1.915	0.182	3.4	0.94	-2.46	2.00544e-07	0.000240612	9.54652e-07
	Prolylleucine	C11 H20 N2 O3	-0.07	228.147	5.408	1.32536e+08	1.30012e+08	1.3044e+08	28074.6	3.91085e+07	6.39219e+07	4.92924e+07	7.74437e+07	7.94576e+07	8.44276e+07	1.3044e+08	4.92924e+07	7.94576e+07	1.03138	24.5654	4.46863	2.646	1.642	0.62	1.4	0.72	-0.69	0.000431058	0.0142897	0.0154844
	Noroxycodone-d3	C17 H16 [2]H3 N O4	-2.83	304.149	3.201	1.22804e+08	9.67863e+07	1.1391e+08	631686	2.08716e+08	1.31343e+08	1.60235e+08	1.04918e+08	1.07927e+08	5.69564e+07	1.1391e+08	1.60235e+08	1.04918e+08	11.8956	23.4446	31.7998	0.711	1.086	1.527	-0.49	0.12	0.61	0.228702	0.508462	0.0518141
	(1S,4S,5R,9R,13S)-5,9-dimethyl-14-methylidenetetracyclo[11.2.1.0Âa,Âaâ°.0â´,âa]hexadec-10-ene-5-carboxylic acid	C20 H28 O2	-1.54	300.208	2.031	5.27199e+07	5.04758e+07	5.15463e+07	162053	1.46798e+08	5.87228e+07	1.09097e+08	6.38578e+07	6.95717e+07	6.0594e+07	5.15463e+07	1.09097e+08	6.38578e+07	2.17607	42.1361	7.02632	0.472	0.807	1.708	-1.08	-0.31	0.77	0.0633906	0.599219	0.22731
	Cytidine	C9 H13 N3 O5	-0.52	243.085	8.096	1.30617e+08	1.18049e+08	1.20039e+08	70806.2	2.319e+07	1.43393e+07	1.29839e+07	2.31259e+07	3.17586e+07	3.07719e+07	1.20039e+08	1.43393e+07	3.07719e+07	5.49628	32.919	16.549	8.371	3.901	0.466	3.07	1.96	-1.1	5.26064e-05	0.00032322	0.0400495
	sphinganine	C18 H39 N O2	-1.31	301.298	3.754	2.09773e+06	3.58773e+06	2.52961e+06	47154.2	1.60088e+07	2.40484e+07	7.88411e+06	3.05987e+06	2.38957e+07	1.28894e+08	2.52961e+06	1.60088e+07	2.38957e+07	27.9956	50.5755	129.827	0.158	0.106	0.67	-2.66	-3.24	-0.58	0.24308	0.145734	0.914568
	Acetylarginine	C8 H16 N4 O3	0.08	216.122	6.485	1.05647e+08	1.19658e+08	9.8326e+07	104950	1.46579e+07	1.42494e+07	1.10377e+07	1.03018e+08	9.70758e+07	9.66901e+07	1.05647e+08	1.42494e+07	9.70758e+07	10.0477	14.891	3.5855	7.414	1.088	0.147	2.89	0.12	-2.77	1.08154e-06	0.636238	1.28327e-06
	Propionylcarnitine	C10 H19 N O4	-0.08	217.131	4.439	1.15534e+08	1.1642e+08	1.12585e+08	194553	2.91357e+07	2.28251e+07	2.09488e+07	6.83112e+07	6.72112e+07	5.95105e+07	1.15534e+08	2.28251e+07	6.72112e+07	1.7487	17.6477	7.37597	5.062	1.719	0.34	2.34	0.78	-1.56	4.82881e-06	0.00160448	7.45219e-05
	2-methoxy-5-(1H-1,2,4-triazol-5-yl)-4-(trifluoromethyl)pyridine	C9 H7 F3 N4 O	-4.83	244.056	11.606	1.04097e+08	1.14509e+08	1.12032e+08	43894.4	5.40677e+07	4.44423e+07	6.83449e+07	7.3057e+07	5.40971e+07	4.7622e+07	1.12032e+08	5.40677e+07	5.40971e+07	4.93493	21.6233	22.6889	2.072	2.071	0.999	1.05	1.05	0	0.00751581	0.0103444	0.949108
	N6,N6,N6-Trimethyl-L-lysine	C9 H20 N2 O2	0.42	188.153	12.966	1.09187e+08	9.6835e+07	1.053e+08	81002.9	2.24465e+07	1.87283e+07	1.80456e+07	6.60035e+07	6.80715e+07	4.12099e+07	1.053e+08	1.87283e+07	6.60035e+07	6.08624	11.9983	25.5825	5.622	1.595	0.284	2.49	0.67	-1.82	6.90249e-05	0.0152743	0.000841457
	6-Aminocaproic acid	C6 H13 N O2	0.01	131.095	6.666	1.67157e+08	1.09178e+08	9.24766e+07	45171.2	2.29284e+08	6.90908e+07	4.37185e+07	4.76662e+07	5.42216e+07	4.17967e+07	1.09178e+08	6.90908e+07	4.76662e+07	31.8825	88.2347	12.9776	1.58	2.29	1.449	0.66	1.2	0.54	0.779856	0.166283	0.384719
	Irgafos 168	C42 H63 O3 P	-0.2	646.451	1.893	3.41601e+07	5.18555e+07	6.29196e+07	20367.3	6.78968e+07	5.02799e+07	6.33425e+07	1.08575e+08	9.49361e+07	1.08881e+08	5.18555e+07	6.33425e+07	1.08575e+08	29.2206	15.1132	7.64838	0.819	0.478	0.583	-0.29	-1.07	-0.78	0.441338	0.00917382	0.040017
	D-(+)-Pyroglutamic Acid	C5 H7 N O3	0.65	129.043	14.356	6.56732e+07	9.20665e+07	1.04012e+08	213268	1.03211e+07	1.08368e+07	1.21081e+07	9.91569e+07	7.58103e+07	7.61998e+07	9.20665e+07	1.08368e+07	7.61998e+07	22.4845	8.29458	15.9672	8.496	1.208	0.142	3.09	0.27	-2.81	1.49134e-05	0.972861	1.63723e-05
	Hypoxanthine	C5 H4 N4 O	-0.76	136.038	6.098	3.83037e+07	3.90382e+07	3.01138e+07	113512	2.33095e+07	2.4599e+07	2.36446e+07	1.18943e+08	4.96989e+07	3.69697e+07	3.83037e+07	2.36446e+07	4.96989e+07	13.8311	2.80511	64.3654	1.62	0.771	0.476	0.7	-0.38	-1.07	0.41794	0.251847	0.0455356
	Carnosine	C9 H14 N4 O3	-0.43	226.106	14.326	8.37116e+07	8.37498e+07	8.66047e+07	160525	2.45594e+06	1.12599e+06	878079	1.82343e+07	1.55139e+07	1.1526e+07	8.37498e+07	1.12599e+06	1.55139e+07	1.9594	57.075	22.3576	74.379	5.398	0.073	6.22	2.43	-3.78	1.31924e-05	0.00178753	0.000312425
	Caprolactam	C6 H11 N O	1.22	113.084	2.668	1.11535e+08	6.29004e+07	7.08866e+07	6.32485e+06	4.14568e+07	2.4799e+07	3.30781e+07	4.28843e+07	8.57986e+07	8.65892e+06	7.08866e+07	3.30781e+07	4.28843e+07	31.8945	25.1543	84.4273	2.143	1.653	0.771	1.1	0.73	-0.37	0.343987	0.329265	0.999239
	Pyridoxine	C8 H11 N O3	-0.81	169.074	5.92	7.22846e+07	7.99197e+07	8.56021e+07	59244.5	4.10135e+07	4.50632e+07	4.19473e+07	5.60132e+07	6.21657e+07	6.23421e+07	7.99197e+07	4.19473e+07	6.21657e+07	8.43022	4.96917	5.9896	1.905	1.286	0.675	0.93	0.36	-0.57	6.98224e-05	0.0056817	0.00181651
	2-Arachidonoyl glycerol	C23 H38 O4	-0.44	378.277	1.872	4.39306e+07	5.25884e+07	4.97498e+07	44196	8.5471e+07	8.63452e+07	1.06062e+08	1.05622e+08	1.08987e+08	1.47879e+08	4.97498e+07	8.63452e+07	1.08987e+08	9.05229	12.5712	19.4377	0.576	0.456	0.792	-0.8	-1.13	-0.34	0.0032184	0.000526254	0.134558
	Palmitoyl ethanolamide	C18 H37 N O2	-1.3	299.282	2.039	2.78734e+07	2.86251e+07	2.2343e+07	32976.2	8.32633e+07	5.41262e+07	4.46125e+07	3.84954e+07	6.30567e+07	5.02754e+07	2.78734e+07	5.41262e+07	5.02754e+07	13.0539	33.195	24.2724	0.515	0.554	1.077	-0.96	-0.85	0.11	0.0163561	0.0429593	0.700587
	Hypotaurine	C2 H7 N O2 S	3.56	109.02	9.408	4.544e+07	4.23973e+07	4.80569e+07	66859.5	5.83945e+06	4.96075e+06	7.11595e+06	8.24132e+07	7.10101e+07	5.63889e+07	4.544e+07	5.83945e+06	7.10101e+07	6.25297	18.1462	18.6528	7.782	0.64	0.082	2.96	-0.64	-3.6	9.01803e-06	0.036663	2.84082e-06
	Niflumic acid	C13 H9 F3 N2 O2	1.85	282.062	10.679	4.55528e+07	5.92472e+07	3.89659e+07	68307.6	4.96377e+07	4.12262e+07	7.48864e+07	5.24902e+07	8.16909e+07	6.83101e+07	4.55528e+07	4.96377e+07	6.83101e+07	21.5895	31.7065	21.6562	0.918	0.667	0.727	-0.12	-0.58	-0.46	0.817793	0.289754	0.571574
	Cytosine	C4 H5 N3 O	2.54	111.044	7.177	3.48472e+07	1.2852e+07	4.26364e+07	75107.5	8.61972e+07	2.74523e+06	5.13436e+06	3.82066e+06	5.00879e+07	5.42686e+07	3.48472e+07	5.13436e+06	5.00879e+07	51.2971	151.492	77.6432	6.787	0.696	0.103	2.76	-0.52	-3.29	0.721696	0.983322	0.816944
	Allantoic acid	C4 H8 N4 O4	-4.42	176.054	14.142	5.54655e+07	5.81667e+07	6.37739e+07	88098.5	4.77698e+07	3.52043e+07	3.81445e+07	7.22831e+07	7.61373e+07	5.42767e+07	5.81667e+07	3.81445e+07	7.22831e+07	7.16675	16.2794	17.2703	1.525	0.805	0.528	0.61	-0.31	-0.92	0.0388225	0.576879	0.0117574
	Laurolactam	C12 H23 N O	-0.44	197.178	2.226	7.63841e+07	6.39499e+07	7.49993e+07	2.13489e+06	7.94572e+07	5.97647e+07	4.85845e+07	7.48479e+07	5.37375e+07	4.92125e+07	7.49993e+07	5.97647e+07	5.37375e+07	9.4937	24.9683	23.087	1.255	1.396	1.112	0.33	0.48	0.15	0.633829	0.46519	0.947729
	Diisobutylphthalate	C16 H22 O4	-0.46	278.152	1.902	8.53071e+06	2.01495e+07	1.39111e+07	419049	3.04269e+07	3.79029e+07	1.76662e+07	2.6149e+07	2.08489e+07	7.86502e+07	1.39111e+07	3.04269e+07	2.6149e+07	40.9566	35.6973	76.2885	0.457	0.532	1.164	-1.13	-0.91	0.22	0.298178	0.145775	0.839196
	Victoria Pure Blue BO	C33 H39 N3	-2.83	477.313	2.669	1.00227e+06	1.03462e+06	855495	10586	904482	673301	752108	1.09644e+06	7.43186e+07	5.91692e+07	1.00227e+06	752108	5.91692e+07	9.90116	15.1327	86.1566	1.333	0.017	0.013	0.41	-5.88	-6.3	0.979	0.0948936	0.0739844
	Melamine	C3 H6 N6	0.85	126.066	7.212	2.90665e+07	132976	7.08974e+07	23427	3.61204e+07	26483.5	5.47703e+06	8.34129e+06	7.33047e+07	4.98685e+07	2.90665e+07	5.47703e+06	4.98685e+07	106.629	140.236	75.0462	5.307	0.583	0.11	2.41	-0.78	-3.19	0.855386	0.803248	0.504778
	7-Methylguanine	C6 H7 N5 O	-0.18	165.065	6.537	7.79504e+07	7.30533e+07	7.09052e+07	272587	5.07242e+07	4.06216e+07	3.86349e+07	4.86853e+07	4.86202e+07	4.63605e+07	7.30533e+07	4.06216e+07	4.86202e+07	4.88154	14.9626	2.76442	1.798	1.503	0.835	0.85	0.59	-0.26	0.000768272	0.00247976	0.371574
	Lotaustralin	C11 H19 N O6	0.38	261.121	9.999	4.54839e+07	7.08832e+07	4.89241e+07	114187	1.36506e+07	1.76695e+07	1.36219e+07	5.37102e+07	7.83861e+07	1.58529e+07	4.89241e+07	1.36506e+07	5.37102e+07	25.0086	15.5444	63.8678	3.584	0.911	0.254	1.84	-0.13	-1.98	0.0477293	0.777735	0.113614
	NP-006862	C20 H32 O4	-0.61	336.23	2.021	7.07474e+07	5.81127e+07	4.98508e+07	232186	1.42119e+08	1.10681e+08	1.23303e+08	9.23223e+07	8.37725e+07	4.08483e+07	5.81127e+07	1.23303e+08	8.37725e+07	17.667	12.619	38.1442	0.471	0.694	1.472	-1.09	-0.53	0.56	0.0419719	0.815865	0.0906856
	DL-Stachydrine	C7 H13 N O2	-0.25	143.095	6.177	6.8731e+07	5.29529e+07	7.13578e+07	265355	2.90469e+07	2.95887e+07	2.91881e+07	4.08342e+07	4.95793e+07	4.31626e+07	6.8731e+07	2.91881e+07	4.31626e+07	15.4705	0.960137	10.1718	2.355	1.592	0.676	1.24	0.67	-0.56	0.000322633	0.0161459	0.0086114
	Ecgonine	C9 H15 N O3	-0.86	185.105	3.405	6.03381e+07	5.13822e+07	5.0426e+07	94176.3	6.1204e+07	6.98663e+07	5.71096e+07	4.45563e+07	6.05996e+07	2.23096e+07	5.13822e+07	6.1204e+07	4.45563e+07	10.1162	10.3835	45.2559	0.84	1.153	1.374	-0.25	0.21	0.46	0.8285	0.460253	0.229056
	1-Methylhistidine	C7 H11 N3 O2	0.75	169.085	13.066	6.95898e+07	6.36804e+07	6.82876e+07	165157	7.46867e+06	3.95037e+06	3.06615e+06	3.89012e+07	4.3131e+07	3.80443e+07	6.82876e+07	3.95037e+06	3.89012e+07	4.62136	48.2332	6.804	17.286	1.755	0.102	4.11	0.81	-3.3	4.30725e-05	0.121761	0.000146462
	Diethanolamine	C4 H11 N O2	3.36	105.079	7.187	4.94886e+07	2.16669e+06	6.32e+07	87953.5	3.09276e+07	266703	1.02161e+07	9.67546e+06	4.04113e+07	4.59253e+07	4.94886e+07	1.02161e+07	4.04113e+07	83.6408	113.32	61.0318	4.844	1.225	0.253	2.28	0.29	-1.98	0.626691	0.975413	0.51012
	Niflumic acid	C13 H9 F3 N2 O2	2.46	282.062	10.85	4.55528e+07	5.93605e+07	3.89868e+07	62641.6	4.96377e+07	4.13012e+07	4.63359e+07	5.24657e+07	1.70042e+06	719338	4.55528e+07	4.63359e+07	1.70042e+06	21.6799	9.17464	161.773	0.983	26.789	27.25	-0.02	4.74	4.77	0.999425	0.132591	0.138171
	Cytidine 5'-diphosphocholine	C14 H26 N4 O11 P2	-0.06	488.107	14.648	3.34609e+07	3.72445e+06	2.60713e+06	83798.7	7.4871e+06	8.02686e+06	6.75575e+06	5.64283e+07	4.97201e+07	5.82119e+07	3.72445e+06	7.4871e+06	5.64283e+07	131.933	8.59408	8.1727	0.497	0.066	0.133	-1.01	-3.92	-2.91	0.992922	0.0441228	0.0507165
	(Z)-dehydrobutyrine	C4 H7 N O2	4.49	101.048	9.145	5.44907e+07	5.8162e+07	5.40404e+07	47222	1.21155e+07	1.03955e+07	8.59439e+06	4.73947e+07	4.56241e+07	5.45103e+07	5.44907e+07	1.03955e+07	4.73947e+07	4.06894	16.9815	9.56442	5.242	1.15	0.219	2.39	0.2	-2.19	4.41916e-06	0.435156	7.11768e-06
	Cytosine	C4 H5 N3 O	1.08	111.043	6.857	508203	471347	572657	103856	6.26504e+07	5.78804e+07	4.88246e+07	2.33778e+07	2.67862e+07	2.53595e+07	508203	5.78804e+07	2.53595e+07	9.91064	12.4402	6.79949	0.009	0.02	2.282	-6.83	-5.64	1.19	5.14047e-10	8.75073e-09	0.00016441
	Guanosine monophosphate	C10 H14 N5 O8 P	-0.14	363.058	11.916	1.62792e+07	2.64841e+07	4.24091e+07	89589.8	2.82155e+07	3.43639e+07	4.18585e+07	7.10191e+07	5.012e+07	4.43453e+07	2.64841e+07	3.43639e+07	5.012e+07	46.3844	19.6267	25.4405	0.771	0.528	0.686	-0.38	-0.92	-0.54	0.612019	0.0830715	0.287877
	Cyclic ADP-ribose	C15 H21 N5 O13 P2	0.35	541.061	14.655	6.70753e+07	4.61175e+07	4.50085e+07	195150	9.83576e+06	7.00916e+06	5.98462e+06	4.19897e+07	2.16527e+06	1.52683e+06	4.61175e+07	7.00916e+06	2.16527e+06	23.576	26.2108	152.221	6.58	21.299	3.237	2.72	4.41	1.69	0.145465	0.0856233	0.910451
	Linolenelaidic acid	C18 H30 O2	-1.51	278.224	2.002	8.49994e+07	5.37172e+07	5.60204e+07	206453	4.42845e+07	4.68887e+07	4.59059e+07	4.88261e+07	5.17405e+07	4.21358e+07	5.60204e+07	4.59059e+07	4.88261e+07	26.8577	2.87809	10.3527	1.22	1.147	0.94	0.29	0.2	-0.09	0.0988695	0.14176	0.957296
	PLK	C17 H32 N4 O4	-0.24	356.242	12.52	359665	1.31287e+06	4.57477e+07	138977	2.03811e+07	2.08497e+07	2.11976e+07	5.59722e+07	5.27371e+07	3.48652e+07	1.31287e+06	2.08497e+07	5.27371e+07	164.069	1.96904	23.7533	0.063	0.025	0.395	-3.99	-5.33	-1.34	0.283027	0.119829	0.781605
	N6-Me-Adenosine	C11 H15 N5 O4	-0.73	281.112	7.301	5.55991e+07	2.95085e+07	2.45983e+07	71053.9	6.87157e+06	5.22766e+06	5.20155e+06	1.16719e+07	1.11907e+07	8.58749e+06	2.95085e+07	5.22766e+06	1.11907e+07	45.5657	16.5901	15.829	5.645	2.637	0.467	2.5	1.4	-1.1	0.000565668	0.00478694	0.0890849
	7-(tert-butyl)-4-imino-1,2,3,4,5,6-hexahydropyrido[3,4-d]pyridazine-1,5-dione	C11 H14 N4 O2	-0.11	234.112	6.599	4.37399e+07	5.491e+07	5.23717e+07	64281.8	2.12539e+07	1.86627e+07	2.23896e+07	4.08617e+07	2.63669e+07	2.06004e+07	5.23717e+07	2.12539e+07	2.63669e+07	11.6319	9.1976	35.6578	2.464	1.986	0.806	1.3	0.99	-0.31	0.0061881	0.0406379	0.276811
	Guanine	C5 H5 N5 O	-0.32	151.049	7.24	5.09557e+07	5.91163e+07	1.12053e+07	134923	1.6053e+07	2.59581e+07	3.9094e+07	3.74417e+07	5.57511e+06	6.37868e+06	5.09557e+07	2.59581e+07	6.37868e+06	63.4064	42.7527	110.358	1.963	7.988	4.07	0.97	3	2.02	0.935665	0.335238	0.495038
	Phenylacetylglycine	C10 H11 N O3	-1	193.074	2.379	9.89553e+06	5.40766e+06	6.78441e+06	17604.1	4.88694e+07	4.43172e+07	5.32615e+07	2.46124e+07	2.30711e+07	1.86464e+07	6.78441e+06	4.88694e+07	2.30711e+07	31.2272	9.16166	14.0071	0.139	0.294	2.118	-2.85	-1.77	1.08	6.01201e-05	0.00119967	0.00702413
	Cytidine 5'-monophosphate (hydrate)	C9 H14 N3 O8 P	-0.28	323.052	12.861	1.78375e+07	2.35759e+07	3.18146e+07	80586.4	1.41235e+07	1.54006e+07	1.91952e+07	4.52681e+07	5.25159e+07	2.99456e+07	2.35759e+07	1.54006e+07	4.52681e+07	28.7829	16.2438	27.0651	1.531	0.521	0.34	0.61	-0.94	-1.56	0.226563	0.0804808	0.0091708
	Indole-3-acetic acid	C10 H9 N O2	-0.57	175.063	2.399	4.19969e+06	940228	842344	17884.8	3.40279e+07	4.87484e+07	3.33175e+07	1.45647e+07	1.5413e+07	9.52462e+06	940228	3.40279e+07	1.45647e+07	95.82	22.5107	24.1745	0.028	0.065	2.336	-5.18	-3.95	1.22	0.000912779	0.00742412	0.116415
	N,N-Diisopropylethylamine (DIPEA)	C8 H19 N	-0.26	129.152	2.276	4.8447e+07	2.7746e+07	2.92468e+07	221234	1.51231e+07	1.61019e+07	1.52397e+07	1.32473e+07	8.92966e+06	4.19198e+06	2.92468e+07	1.52397e+07	8.92966e+06	32.8421	3.45189	51.5299	1.919	3.275	1.707	0.94	1.71	0.77	0.0991947	0.00815172	0.159319
	4-Acetamidobenzoic acid	C9 H9 N O3	-1.72	179.058	2.405	4.80439e+07	2.90724e+07	3.57491e+07	17747.1	1.73985e+07	1.43384e+07	1.40787e+07	3.1395e+07	2.54089e+07	2.37716e+07	3.57491e+07	1.43384e+07	2.54089e+07	25.5794	12.0897	14.9416	2.493	1.407	0.564	1.32	0.49	-0.83	0.00238295	0.1535	0.0210344
	Cyclic ADP-ribose	C15 H21 N5 O13 P2	-0.24	541.061	14.875	1.82823e+06	2.10018e+06	4.35962e+07	190484	1.13649e+07	8.2543e+06	7.22696e+06	7.5574e+07	5.95987e+07	5.27735e+07	2.10018e+06	8.2543e+06	5.95987e+07	151.732	24.0774	18.6791	0.254	0.035	0.138	-1.97	-4.83	-2.85	0.852997	0.0676433	0.135036
	PLK	C17 H32 N4 O4	0.08	356.242	12.737	4.21588e+07	4.33593e+07	4.57477e+07	131364	2.03811e+07	2.08497e+07	2.11976e+07	231156	1.10907e+06	1.38182e+06	4.33593e+07	2.08497e+07	1.10907e+06	4.17542	1.96904	66.2668	2.08	39.095	18.799	1.06	5.29	4.23	0.31067	0.00026505	0.00079466
	Thymine	C5 H6 N2 O2	-0.13	126.043	3.702	4.48581e+07	3.28539e+07	3.42036e+07	54231.8	4.57043e+07	4.06241e+07	4.42319e+07	2.34723e+07	2.41973e+07	2.09706e+07	3.42036e+07	4.42319e+07	2.34723e+07	17.6268	6.00593	7.39913	0.773	1.457	1.884	-0.37	0.54	0.91	0.257491	0.00471309	0.00103561
	L-Tyrosine	C9 H11 N O3	-0.55	181.074	7.513	3.79177e+07	4.4536e+07	2.76585e+07	42615.7	5.25714e+06	2.79356e+07	9.32164e+06	2.73794e+07	1.6167e+07	1.60542e+07	3.79177e+07	9.32164e+06	1.6167e+07	23.169	85.3271	32.7494	4.068	2.345	0.577	2.02	1.23	-0.79	0.0821004	0.387461	0.471775
	3-Phenyl-2,3-dihydro-1,3-benzothiazol-2-imine	C13 H10 N2 S	-0.2	226.056	4.572	3.91397e+07	3.26924e+07	4.38548e+07	145839	2.8294e+06	2.34871e+06	1.48159e+06	1.18745e+06	1.74721e+06	1.6316e+06	3.91397e+07	2.34871e+06	1.6316e+06	14.5312	30.7705	19.4148	16.664	23.989	1.44	4.06	4.58	0.53	1.56478e-05	7.61184e-06	0.246844
	N-(9-oxodecyl)acetamide	C12 H23 N O2	-0.24	213.173	2.163	3.63536e+07	3.7883e+07	3.3619e+07	840207	6.31776e+07	4.40533e+07	4.26265e+07	3.4701e+07	4.37587e+07	4.20932e+07	3.63536e+07	4.40533e+07	4.20932e+07	6.00864	22.9729	11.9976	0.825	0.864	1.047	-0.28	-0.21	0.07	0.0927801	0.669947	0.282621
	3'-Adenosine monophosphate (3'-AMP)	C10 H14 N5 O7 P	0.05	347.063	11.076	4.10515e+07	3.34123e+07	4.46351e+07	120923	8.55649e+06	8.64894e+06	8.3601e+06	1.88625e+07	2.07762e+07	2.21556e+07	4.10515e+07	8.55649e+06	2.07762e+07	14.4389	1.7309	8.0287	4.798	1.976	0.412	2.26	0.98	-1.28	3.04949e-06	0.000465536	8.47891e-05
	Taurine	C2 H7 N O3 S	0.81	125.015	10.931	3.68823e+07	3.54718e+07	4.14084e+07	121310	3.59719e+06	4.29182e+06	4.19253e+06	2.54293e+07	2.81099e+07	9.21671e+06	3.68823e+07	4.19253e+06	2.54293e+07	8.17912	9.3285	48.8675	8.797	1.45	0.165	3.14	0.54	-2.6	0.000680552	0.120999	0.00487445
	Thymine	C5 H6 N2 O2	-0.25	126.043	13.827	1.02114e+08	9.74465e+07	7.12443e+07	77801.1	2.50848e+07	2.03502e+07	1.707e+07	4.12162e+07	5.43152e+07	5.19604e+07	9.74465e+07	2.03502e+07	5.19604e+07	18.4337	19.3393	14.2034	4.788	1.875	0.392	2.26	0.91	-1.35	0.000145509	0.0150703	0.00261532
	p-cymene	C10 H14	-1.56	134.109	1.971	2.12897e+07	3.48824e+07	2.82109e+07	534179	4.07717e+07	3.7792e+07	3.13941e+07	3.06433e+07	3.50323e+07	3.79945e+07	2.82109e+07	3.7792e+07	3.50323e+07	24.164	13.0727	10.703	0.746	0.805	1.079	-0.42	-0.31	0.11	0.203154	0.331402	0.917013
	4-cyclopropyl-6-methoxy-1,3,5-triazin-2-amine	C7 H10 N4 O	-0.3	166.085	6.169	1.37414e+07	9.56476e+06	4.96742e+06	172259	2.87009e+07	2.51384e+07	7.35833e+06	4.06655e+07	3.50556e+07	3.21729e+07	9.56476e+06	2.51384e+07	3.50556e+07	46.5663	56.048	12.008	0.38	0.273	0.717	-1.39	-1.87	-0.48	0.310792	0.0388962	0.293866
	Indole	C8 H7 N	1.68	117.058	1.98	2.14578e+07	2.67908e+07	2.77621e+07	2.56338e+06	4.0191e+07	3.50763e+07	3.32845e+07	2.98444e+07	4.83555e+07	4.48508e+07	2.67908e+07	3.50763e+07	4.48508e+07	13.3967	9.90493	23.9732	0.764	0.597	0.782	-0.39	-0.74	-0.35	0.107893	0.0431168	0.754353
	CDP-ethanolamine	C11 H20 N4 O11 P2	-0.1	446.06	14.569	1.04543e+07	8.40524e+07	8.26122e+07	96431.7	8.72547e+06	7.79919e+06	7.69006e+06	5.08171e+07	4.47934e+07	3.93901e+07	8.26122e+07	7.79919e+06	4.47934e+07	71.278	7.04841	12.7029	10.592	1.844	0.174	3.4	0.88	-2.52	0.0624442	0.991611	0.0535444
	L-Glutathione (reduced)	C10 H17 N3 O6 S	-0.34	307.084	9.209	1.95344e+06	2.87942e+06	2.23038e+06	74207.6	813283	1.11909e+06	1.95782e+06	3.87526e+07	4.83574e+06	1.68642e+06	2.23038e+06	1.11909e+06	4.83574e+06	20.1871	45.6983	136.178	1.993	0.461	0.231	0.99	-1.12	-2.11	0.701134	0.413158	0.150529
	Hypoxanthine	C5 H4 N4 O	-0.86	136.038	10.626	8.18853e+06	8.66628e+06	1.0325e+07	41596.9	1.84433e+07	1.6594e+07	1.96341e+07	3.33124e+07	3.86638e+07	3.68876e+07	8.66628e+06	1.84433e+07	3.68876e+07	12.3766	8.40576	7.51112	0.47	0.235	0.5	-1.09	-2.09	-1	0.000266887	4.66883e-06	0.000294436
	Rimantadine	C12 H21 N	-0.72	179.167	2.227	3.85068e+07	3.26874e+07	3.92154e+07	286419	3.94631e+07	2.94006e+07	2.54878e+07	3.84967e+07	3.00434e+07	2.30764e+07	3.85068e+07	2.94006e+07	3.00434e+07	9.73278	22.9238	25.2859	1.31	1.282	0.979	0.39	0.36	-0.03	0.590291	0.4808	0.977207
	4-chloro-1H-indazol-3-amine	C7 H6 Cl N3	1.11	167.025	10.931	3.33672e+07	3.12261e+07	3.81046e+07	82671.8	3.26251e+06	3.98737e+06	4.02402e+06	2.4326e+07	2.54846e+07	8.9564e+06	3.33672e+07	3.98737e+06	2.4326e+07	10.2825	11.4283	47.0994	8.368	1.372	0.164	3.06	0.46	-2.61	0.000626778	0.135762	0.00401675
	Υ-Aminobutyric acid (GABA)	C4 H9 N O2	3.34	103.064	6.273	2.14941e+07	2.07271e+07	1.57764e+07	44375.8	2.92875e+07	2.69655e+07	2.07611e+07	3.68375e+07	3.8012e+07	2.99622e+07	2.07271e+07	2.69655e+07	3.68375e+07	16.0533	17.1711	12.4462	0.769	0.563	0.732	-0.38	-0.83	-0.45	0.159374	0.0093915	0.118111
	Guanine	C5 H5 N5 O	-0.24	151.049	11.289	3.3369e+07	3.73824e+07	3.78923e+07	130138	1.02318e+07	8.49642e+06	1.02116e+07	2.54222e+07	2.69324e+07	2.57547e+07	3.73824e+07	1.02116e+07	2.57547e+07	6.84113	10.3264	3.04775	3.661	1.451	0.396	1.87	0.54	-1.33	1.64086e-06	0.00432498	8.49256e-06
	N-Methylglutamine	C6 H12 N2 O3	-0.63	160.085	4.521	1.7627e+07	1.12594e+07	1.13135e+07	67265.8	3.70199e+07	1.1316e+07	1.15247e+07	1.29819e+07	1.61919e+07	1.3404e+07	1.13135e+07	1.15247e+07	1.3404e+07	27.3197	74.0736	12.2898	0.982	0.844	0.86	-0.03	-0.24	-0.22	0.752798	0.974235	0.865902
	Guanine	C5 H5 N5 O	-0.94	151.049	5.592	4.01247e+07	3.52064e+07	4.06175e+07	91935.4	1.72459e+07	9.73601e+06	1.45243e+07	1.50685e+07	1.70124e+07	1.23485e+07	4.01247e+07	1.45243e+07	1.50685e+07	7.74138	27.4806	15.8186	2.763	2.663	0.964	1.47	1.41	-0.05	0.00155177	0.0024384	0.857176
	Thiamine	C12 H16 N4 O S	-1.98	264.104	11.471	7.56566e+07	7.24157e+07	5.29692e+07	272538	3.53798e+06	8.37674e+06	1.21364e+07	2.82882e+07	8.64974e+07	3.54152e+07	7.24157e+07	8.37674e+06	3.54152e+07	18.3104	53.7664	63.4157	8.645	2.045	0.237	3.11	1.03	-2.08	0.00426344	0.624168	0.0111797
	4-Guanidinobutyric acid	C5 H11 N3 O2	-0.91	145.085	5.922	1.54294e+07	1.8202e+07	1.85977e+07	83501.4	7.61153e+06	8.12706e+06	7.11429e+06	3.36939e+07	3.2661e+07	3.32786e+07	1.8202e+07	7.61153e+06	3.32786e+07	9.91623	6.6479	1.56498	2.391	0.547	0.229	1.26	-0.87	-2.13	1.83358e-05	7.4618e-05	7.96365e-07
	Uracil	C4 H4 N2 O2	1.55	112.027	3.706	3.15905e+07	2.61672e+07	2.92749e+07	54299.3	3.36204e+07	2.82048e+07	2.71056e+07	2.5387e+07	2.72786e+07	2.67426e+07	2.92749e+07	2.82048e+07	2.67426e+07	9.38033	11.7651	3.68329	1.038	1.095	1.055	0.05	0.13	0.08	0.958567	0.478011	0.350471
	Oleic acid	C18 H34 O2	-1.48	282.255	1.99	2.66264e+07	2.02877e+07	2.29416e+07	146414	2.80488e+07	2.83781e+07	2.46493e+07	2.96254e+07	3.28534e+07	3.26769e+07	2.29416e+07	2.80488e+07	3.26769e+07	13.6709	7.63861	5.72171	0.818	0.702	0.858	-0.29	-0.51	-0.22	0.208054	0.0171153	0.183481
	Anthranilic acid	C7 H7 N O2	-1.44	137.047	2.342	1.61507e+07	1.30543e+07	1.05324e+07	91311.4	2.65226e+07	3.2273e+07	3.27961e+07	2.68185e+07	3.07753e+07	1.40278e+07	1.30543e+07	3.2273e+07	2.68185e+07	21.2449	11.4012	36.6653	0.404	0.487	1.203	-1.31	-1.04	0.27	0.0236509	0.115207	0.45021
	Uric acid	C5 H4 N4 O3	-0.43	168.028	7.374	2.06756e+06	1.15572e+07	912065	78185.8	1.37096e+06	3.25154e+07	8.35027e+06	8.43515e+06	856131	789716	2.06756e+06	8.35027e+06	856131	120.543	116.084	130.792	0.248	2.415	9.753	-2.01	1.27	3.29	0.706272	0.921937	0.492767
	3-amino-2-phenyl-2H-pyrazolo[4,3-c]pyridine-4,6-diol	C12 H10 N4 O2	-1.23	242.08	2.637	1.79066e+07	1.60913e+07	1.57891e+07	14283.5	3.25103e+07	3.09941e+07	3.05774e+07	2.35065e+07	2.26571e+07	2.01443e+07	1.60913e+07	3.09941e+07	2.26571e+07	6.90132	3.24363	7.91024	0.519	0.71	1.368	-0.95	-0.49	0.45	4.39102e-05	0.00363416	0.00123608
	Indole	C8 H7 N	1.66	117.058	2.233	2.85388e+07	2.18447e+07	2.20316e+07	1.6217e+06	3.02227e+07	3.23393e+07	2.40654e+07	2.44029e+07	2.37889e+07	2.90067e+07	2.20316e+07	3.02227e+07	2.44029e+07	15.7924	14.8853	11.0824	0.729	0.903	1.238	-0.46	-0.15	0.31	0.327347	0.828	0.617262
	N'2-acetylpyridine-2-carbohydrazide	C8 H9 N3 O2	-0.94	179.069	5.671	8.58036e+07	7.11554e+07	7.84761e+07	41185.4	7.29093e+06	3.62965e+06	2.62354e+06	3.1282e+07	3.64654e+07	3.19628e+07	7.84761e+07	3.62965e+06	3.19628e+07	9.33263	54.4076	8.47481	21.621	2.455	0.114	4.43	1.3	-3.14	5.98172e-05	0.0337885	0.000421383
	L-Cysteinylglycine	C5 H10 N2 O3 S	-0.56	178.041	14.361	3.31128e+07	3.06775e+07	3.55592e+07	81341.9	2.03632e+06	934528	890298	9.0588e+06	1.38286e+07	1.19433e+07	3.31128e+07	934528	1.19433e+07	7.37053	50.446	20.6912	35.433	2.772	0.078	5.15	1.47	-3.68	2.3659e-05	0.0113598	0.000217859
	4-Hydroxybenzaldehyde	C7 H6 O2	0.62	122.037	6.224	3.06057e+07	2.71192e+07	2.74816e+07	139974	8.65258e+06	6.13427e+06	5.7359e+06	1.80234e+07	2.08347e+07	1.79784e+07	2.74816e+07	6.13427e+06	1.80234e+07	6.74906	23.1188	8.63647	4.48	1.525	0.34	2.16	0.61	-1.55	4.05663e-05	0.0293612	0.000269761
	Reduced Glutathione	C10 H17 N3 O6 S	-1	307.084	8.814	1.75675e+07	1.83166e+07	1.43701e+07	49441.5	1.46448e+07	2.18291e+07	1.0325e+07	7.91351e+06	1.7104e+07	3.03902e+07	1.75675e+07	1.46448e+07	1.7104e+07	12.5125	37.2519	61.1849	1.2	1.027	0.856	0.26	0.04	-0.22	0.950601	0.993869	0.978529
	Prolylleucine	C11 H20 N2 O3	-0.28	228.147	5.531	3.13398e+06	1.55563e+06	2.99086e+07	33653	1.65499e+07	1.34583e+07	1.26142e+07	3.01216e+07	2.5914e+07	1.72348e+07	3.13398e+06	1.34583e+07	2.5914e+07	138.159	14.5841	26.9063	0.233	0.121	0.519	-2.1	-3.05	-0.95	0.433003	0.186362	0.771333
	Histamine	C5 H9 N3	2.3	111.08	14.1	2.02119e+07	2.39621e+07	2.97921e+07	37552.5	4.63754e+06	3.88764e+06	4.87289e+06	8.47143e+06	6.19249e+06	3.7495e+06	2.39621e+07	4.63754e+06	6.19249e+06	19.5804	11.5211	38.4737	5.167	3.87	0.749	2.37	1.95	-0.42	0.000626944	0.00158452	0.489017
	Laurolactam	C12 H23 N O	-0.18	197.178	1.961	1.13943e+07	2.22133e+07	1.40116e+07	1.8192e+06	3.13472e+07	2.07029e+07	1.86047e+07	1.41676e+07	2.86419e+07	2.29179e+07	1.40116e+07	2.07029e+07	2.29179e+07	35.561	29.0096	33.2724	0.677	0.611	0.903	-0.56	-0.71	-0.15	0.344716	0.494876	0.943891
	Prolylleucine	C11 H20 N2 O3	0.63	228.148	13.042	2.65951e+07	2.7286e+07	2.85025e+07	66057.7	1.38654e+07	1.5055e+07	1.52497e+07	3.54141e+07	546707	255462	2.7286e+07	1.5055e+07	546707	3.51644	5.08977	167.455	1.812	49.91	27.538	0.86	5.64	4.78	0.874805	0.145906	0.272739
	NP-022010	C14 H23 N O5	-0.9	285.157	5.78	2.78104e+07	2.17951e+07	2.82828e+07	60755.8	1.32062e+07	1.66137e+07	1.92564e+07	1.88841e+07	1.88468e+07	2.55349e+07	2.78104e+07	1.66137e+07	1.88841e+07	13.9316	18.5416	18.2596	1.674	1.473	0.88	0.74	0.56	-0.18	0.0359394	0.349962	0.239778
	Adenine	C5 H5 N5	-0.31	135.054	15.572	7.20884e+07	6.29107e+07	8.11087e+07	38866.2	1.87339e+06	1.86171e+06	2.74351e+06	2.69801e+07	2.64487e+07	5.91132e+06	7.20884e+07	1.87339e+06	2.64487e+07	12.6314	23.4202	60.736	38.48	2.726	0.071	5.27	1.45	-3.82	0.000427973	0.0303808	0.00759312
	Furazolidone	C8 H7 N3 O5	-4.44	225.038	6.232	1.87656e+07	1.86239e+07	1.51532e+07	28215.5	2.2886e+07	1.77993e+07	1.09546e+07	2.58888e+07	2.66887e+07	2.62033e+07	1.86239e+07	1.77993e+07	2.62033e+07	11.6816	34.7826	1.53474	1.046	0.711	0.679	0.07	-0.49	-0.56	0.949696	0.148504	0.10033
	Guanine	C5 H5 N5 O	-0.34	151.049	11.92	7.27714e+06	1.06678e+07	1.69534e+07	57099.4	1.07848e+07	1.30563e+07	1.52546e+07	2.65242e+07	1.89004e+07	1.58146e+07	1.06678e+07	1.30563e+07	1.89004e+07	42.2064	17.1501	27.0059	0.817	0.564	0.691	-0.29	-0.83	-0.53	0.795872	0.11508	0.263603
	N-Acetyl-b-D-glucosamine	C8 H15 N O6	-0.07	221.09	6.595	2.21975e+07	3.53146e+07	1.8321e+07	161570	3.84228e+07	2.71568e+07	2.6449e+07	2.27095e+07	3.43624e+07	5.50534e+07	2.21975e+07	2.71568e+07	3.43624e+07	35.2315	21.8999	43.8288	0.817	0.646	0.79	-0.29	-0.63	-0.34	0.729801	0.443905	0.86172
	4-(1H-pyrazol-1-yl)-N,N-bis(2-pyridinylmethyl)benzenesulfonamide	C21 H19 N5 O2 S	-3.27	405.125	10.532	2.40048e+07	2.53319e+07	2.59242e+07	29046.1	1.51849e+06	1.16454e+06	1.31142e+06	8.3741e+06	1.02844e+07	8.27563e+06	2.53319e+07	1.31142e+06	8.3741e+06	3.91799	13.3556	12.6133	19.316	3.025	0.157	4.27	1.6	-2.67	1.88622e-07	5.40066e-05	1.48423e-06
	Benzaldehyde	C7 H6 O	-2.64	106.042	2.437	1.76009e+07	1.63517e+07	5.10621e+07	295546	2.94152e+07	2.54223e+07	1.8521e+07	2.31993e+07	3.00001e+07	1.78086e+07	1.76009e+07	2.54223e+07	2.31993e+07	69.4799	22.539	25.811	0.692	0.759	1.096	-0.53	-0.4	0.13	0.998175	0.985065	0.993615
	Phloroglucinol	C6 H6 O3	0.97	126.032	12.636	2.37378e+07	2.05736e+07	1.84012e+07	405227	4.98494e+06	7.45585e+06	5.757e+06	2.04242e+07	2.03407e+07	2.4482e+07	2.05736e+07	5.757e+06	2.04242e+07	12.8377	20.8392	10.8843	3.574	1.007	0.282	1.84	0.01	-1.83	0.000138424	0.941297	0.000114972
	Androstanolone	C19 H30 O2	-0.65	290.224	2.003	2.18707e+07	1.59557e+07	2.18543e+07	175687	2.19562e+07	1.95094e+07	2.1254e+07	2.43715e+07	1.84147e+07	2.25605e+07	2.18543e+07	2.1254e+07	2.25605e+07	17.1428	6.02621	14.0194	1.028	0.969	0.942	0.04	-0.05	-0.09	0.864119	0.697527	0.947983
	PEG n6	C12 H26 O7	-0.94	282.168	2.985	2.22121e+07	6.02083e+07	2.35844e+07	1.2626e+06	7.62156e+07	1.84336e+08	1.36707e+07	1.7394e+07	5.48266e+07	9.02227e+07	2.35844e+07	7.62156e+07	5.48266e+07	60.9933	94.4571	67.2587	0.309	0.43	1.39	-1.69	-1.22	0.48	0.735377	0.906331	0.938616
	N-Succinyl-L-diaminopimelic acid	C11 H18 N2 O7	-0.26	290.111	12.294	3.02506e+07	4.52259e+07	3.30033e+07	186574	9.00003e+06	4.80439e+06	6.63409e+06	1.2656e+07	2.23236e+07	7.10704e+06	3.30033e+07	6.63409e+06	1.2656e+07	22.044	30.8759	54.8912	4.975	2.608	0.524	2.31	1.38	-0.93	0.0047801	0.042142	0.191663
	Phloroglucinol	C6 H6 O3	1.53	126.032	12.464	2.3739e+07	2.05736e+07	1.84012e+07	489414	6.159e+06	7.4549e+06	5.82883e+06	1.84012e+07	5.35038e+06	7.39606e+06	2.05736e+07	6.159e+06	7.39606e+06	12.8405	13.2621	67.6067	3.34	2.782	0.833	1.74	1.48	-0.26	0.0226607	0.0823433	0.568454
	Cytosine	C4 H5 N3 O	2.4	111.044	12.406	2.00173e+07	1.99741e+07	2.13965e+07	83036.1	6.80009e+06	6.52155e+06	6.00164e+06	1.41462e+07	1.52599e+07	1.50316e+07	2.00173e+07	6.52155e+06	1.50316e+07	3.95376	6.29177	3.9714	3.069	1.332	0.434	1.62	0.41	-1.2	4.48068e-07	0.000468906	1.87059e-06
	Inosine-5'-monophosphate (IMP)	C10 H13 N4 O8 P	-1.05	348.047	10.616	1.65239e+07	1.35671e+07	1.71734e+07	103214	1.70978e+07	1.61275e+07	1.64031e+07	2.62667e+07	2.37234e+07	2.95716e+07	1.65239e+07	1.64031e+07	2.62667e+07	12.2009	3.02256	11.0569	1.007	0.629	0.624	0.01	-0.67	-0.68	0.789392	0.00154066	0.00271853
	L-(+)-Aspartic acid	C4 H7 N O4	-0.34	133.037	4.842	1.42015e+07	2.06784e+07	1.92567e+07	98613.2	8.44541e+06	8.3673e+06	9.3951e+06	3.21317e+07	2.00428e+07	1.6702e+07	1.92567e+07	8.44541e+06	2.00428e+07	18.8639	6.54977	35.3575	2.28	0.961	0.421	1.19	-0.06	-1.25	0.0207141	0.524849	0.00614615
	6-Hydroxymelatonin	C13 H16 N2 O3	-0.41	248.116	4.298	1.95153e+07	1.5368e+07	1.56636e+07	257358	1.24916e+07	1.47345e+07	1.55891e+07	1.65817e+07	1.54244e+07	1.89218e+07	1.56636e+07	1.47345e+07	1.65817e+07	13.733	11.2094	10.4955	1.063	0.945	0.889	0.09	-0.08	-0.17	0.277125	0.994164	0.244166
	Cytosine	C4 H5 N3 O	2.14	111.043	6.693	212064	198682	240964	55531	1.29426e+07	2.37274e+07	1.94669e+07	1.45411e+07	1.31375e+07	1.25611e+07	212064	1.94669e+07	1.31375e+07	9.94781	29.0283	7.59239	0.011	0.016	1.482	-6.52	-5.95	0.57	5.06182e-07	6.93626e-07	0.208293
	D-Glucosamine 6-phosphate	C6 H14 N O8 P	-0.39	259.046	12.043	1.85603e+07	1.53292e+07	1.69548e+07	113316	9.93778e+06	1.01559e+07	5.2662e+06	1.16517e+07	1.51734e+07	1.94566e+07	1.69548e+07	9.93778e+06	1.51734e+07	9.53256	32.6767	25.3361	1.706	1.117	0.655	0.77	0.16	-0.61	0.0346293	0.866194	0.0652431
	Uracil	C4 H4 N2 O2	2	112.028	5.109	2.00888e+07	1.81866e+07	1.74386e+07	95130.4	3.56026e+06	2.75908e+06	3.33378e+06	7.88783e+06	7.82665e+06	4.81167e+06	1.81866e+07	3.33378e+06	7.82665e+06	7.35732	12.8356	25.7033	5.455	2.324	0.426	2.45	1.22	-1.23	6.05411e-05	0.00125052	0.00675783
	Adenosine	C10 H13 N5 O4	-0.61	267.097	6.676	322885	1.34681e+06	315971	18638.1	161449	247287	273287	1.87104e+07	1.02051e+07	1.99284e+06	322885	247287	1.02051e+07	89.6179	25.7439	81.1355	1.306	0.032	0.024	0.38	-4.98	-5.37	0.478516	0.0196267	0.00537616
	Cytosine	C4 H5 N3 O	2.35	111.044	12.842	6.70172e+06	1.08651e+07	1.308e+07	40860.7	5.11227e+06	5.99013e+06	6.58899e+06	1.63612e+07	1.75186e+07	9.9531e+06	1.08651e+07	5.99013e+06	1.63612e+07	31.7001	12.595	27.8909	1.814	0.664	0.366	0.86	-0.59	-1.45	0.13449	0.310491	0.0187533
	Cytosine	C4 H5 N3 O	2.2	111.044	14.624	2.09319e+07	1.74248e+07	4.08435e+06	183387	1.04002e+07	1.07869e+07	1.19066e+07	7.06949e+07	6.01031e+07	5.86697e+07	1.74248e+07	1.07869e+07	6.01031e+07	62.8345	7.09234	10.4	1.615	0.29	0.179	0.69	-1.79	-2.48	0.995994	0.0166195	0.0151212
	Palmitelaidic acid	C16 H30 O2	-1.26	254.224	2.021	2.65795e+07	1.44251e+07	1.72622e+07	400339	1.73779e+07	1.43729e+07	1.43695e+07	1.89192e+07	2.06596e+07	1.67879e+07	1.72622e+07	1.43729e+07	1.89192e+07	32.7385	11.2917	10.3206	1.201	0.912	0.76	0.26	-0.13	-0.4	0.474408	0.999831	0.483258
	N~2~-Acetyl-L-ornithine	C7 H14 N2 O3	0.67	174.101	9.506	4.19739e+07	3.9703e+07	4.84441e+07	203738	2.19114e+06	1.8685e+06	1.32809e+06	1.86141e+07	2.02411e+07	1.57599e+07	4.19739e+07	1.8685e+06	1.86141e+07	10.4569	24.2819	12.4606	22.464	2.255	0.1	4.49	1.17	-3.32	1.35444e-06	0.00218597	7.95804e-06
	4-{3-[(4-hydroxy-3-methoxyphenyl)methyl]-2-methylbutyl}benzene-1,2-diol	C19 H24 O4	2.86	316.168	1.755	1.13639e+07	1.32338e+07	1.22468e+07	168682	1.59758e+07	1.69624e+07	1.5097e+07	1.54003e+07	1.60047e+07	1.52556e+07	1.22468e+07	1.59758e+07	1.54003e+07	7.61653	5.82816	2.55474	0.767	0.795	1.037	-0.38	-0.33	0.05	0.00307552	0.00539528	0.824617
	Indole	C8 H7 N	1.56	117.058	2.134	1.43343e+07	1.72805e+07	1.70949e+07	2.44313e+06	1.50638e+07	1.39963e+07	7.03144e+06	1.00711e+07	8.32462e+06	1.43002e+07	1.70949e+07	1.39963e+07	1.00711e+07	10.1625	36.2586	28.1917	1.221	1.697	1.39	0.29	0.76	0.47	0.377779	0.26675	0.954206
	Υ-L-Glutamyl-L-glutamic acid	C10 H16 N2 O7	0.2	276.096	9.786	1.19541e+07	1.21693e+07	1.18945e+07	144909	2.70009e+06	2.51215e+06	3.1407e+06	1.59378e+07	1.08848e+07	4.05565e+06	1.19541e+07	2.70009e+06	1.08848e+07	1.20383	11.5874	57.9355	4.427	1.098	0.248	2.15	0.14	-2.01	0.0114855	0.666055	0.0312829
	Guanosine monophosphate	C10 H14 N5 O8 P	0.13	363.058	11.248	1.53237e+07	1.54519e+07	1.91697e+07	78182.4	5.01444e+06	4.44659e+06	4.01718e+06	1.11306e+07	1.32445e+07	1.24207e+07	1.54519e+07	4.44659e+06	1.24207e+07	13.1208	11.1342	8.68714	3.475	1.244	0.358	1.8	0.32	-1.48	1.57099e-05	0.034441	7.38944e-05
	2-[4-(1-Adamantyl)-1,3-thiazol-2-yl]pyrazine	C17 H19 N3 S	-1.03	297.13	7.977	6.32903e+07	1.31839e+07	5.05477e+06	30064.4	1.26908e+08	3.87048e+07	1.1488e+07	6.63697e+07	1.40656e+08	1.51071e+07	1.31839e+07	3.87048e+07	6.63697e+07	116.052	102.206	85.2533	0.341	0.199	0.583	-1.55	-2.33	-0.78	0.672263	0.501297	0.948779
	Arecoline	C8 H13 N O2	-0.66	155.095	5.569	1.51385e+07	1.48954e+07	1.43292e+07	155046	3.91159e+06	4.58101e+06	4.77892e+06	1.20387e+07	1.18464e+07	1.23901e+07	1.48954e+07	4.58101e+06	1.20387e+07	2.80824	10.2744	2.27991	3.252	1.237	0.381	1.7	0.31	-1.39	1.20159e-06	0.0204047	2.9383e-06
	Pyridoxal	C8 H9 N O3	-1.12	167.058	2.122	1.4755e+07	1.47896e+07	1.52874e+07	61259.2	1.09974e+07	1.30251e+07	1.09237e+07	1.31508e+07	1.28821e+07	1.37805e+07	1.47896e+07	1.09974e+07	1.31508e+07	1.99334	10.2378	3.47498	1.345	1.125	0.836	0.43	0.17	-0.26	0.00595686	0.123448	0.0859559
	2-Acetamido-N-β-aspartyl-2-deoxyhexopyranosylamine	C12 H21 N3 O8	-0.31	335.133	13.226	1.33812e+07	1.40647e+07	1.46565e+07	99713.8	4.14779e+06	4.88924e+06	4.75154e+06	1.42773e+07	1.41045e+07	1.3763e+07	1.40647e+07	4.75154e+06	1.41045e+07	4.54747	8.58062	1.86283	2.96	0.997	0.337	1.57	0	-1.57	1.09045e-06	0.999387	1.0841e-06
	Phenylglyoxylic acid	C8 H6 O3	-1.02	150.032	2.122	1.4789e+07	1.4442e+07	1.49253e+07	89391	1.15185e+07	1.34361e+07	1.1384e+07	1.29888e+07	1.28125e+07	1.47106e+07	1.4789e+07	1.15185e+07	1.29888e+07	1.69316	9.47718	7.76577	1.284	1.139	0.887	0.36	0.19	-0.17	0.0309288	0.338009	0.212649
	Caprolactam	C6 H11 N O	1.64	113.084	6.666	1.01809e+07	6.11946e+06	6.82463e+06	1.57354e+06	1.4343e+07	4.82215e+06	3.61687e+06	5.26944e+06	5.77348e+06	4.35089e+06	6.82463e+06	4.82215e+06	5.26944e+06	28.1532	77.374	14.0567	1.415	1.295	0.915	0.5	0.37	-0.13	0.884858	0.577191	0.839821
	porphobilinogen	C10 H14 N2 O4	-0.89	226.095	5.671	1.39691e+06	817367	2.39137e+06	25420	429086	504369	409753	840235	671393	1.41288e+07	1.39691e+06	429086	840235	51.8534	11.1649	148.104	3.256	1.663	0.511	1.7	0.73	-0.97	0.417656	0.906889	0.253034
	6-Acetamido-2-oxohexanoic acid	C8 H13 N O4	-0.51	187.084	3.832	8.43488e+06	5.22052e+06	1.39207e+07	157672	3.79524e+06	2.10999e+06	2.29265e+06	8.67506e+06	3.91507e+06	1.12391e+07	8.43488e+06	2.29265e+06	8.67506e+06	47.8593	33.8419	46.7891	3.679	0.972	0.264	1.88	-0.04	-1.92	0.0485356	0.909772	0.0817433
	Tranexamic acid	C8 H15 N O2	-0.18	157.11	5.754	1.34014e+07	8.00697e+06	1.39447e+07	52828.3	3.27504e+06	6.30129e+06	3.74894e+06	5.95314e+06	4.52717e+06	4.44139e+06	1.34014e+07	3.74894e+06	4.52717e+06	27.8553	36.6464	17.0718	3.575	2.96	0.828	1.84	1.57	-0.27	0.0126164	0.0254881	0.811176
	3-Phenylpropanoic acid	C9 H10 O2	-0.82	150.068	1.939	5.00886e+06	4.61346e+06	3.0809e+06	369109	5.27095e+06	4.97212e+06	9.96508e+06	2.82208e+06	6.47459e+06	1.55863e+07	4.61346e+06	5.27095e+06	6.47459e+06	24.0493	41.5735	79.2567	0.875	0.713	0.814	-0.19	-0.49	-0.3	0.634694	0.599274	0.997819
	Trigonelline	C7 H7 N O2	-0.74	137.048	6.249	5.26681e+06	9.46058e+06	1.36024e+07	103688	9.91831e+06	7.3148e+06	6.76168e+06	6.85305e+06	8.67598e+06	5.87043e+06	9.46058e+06	7.3148e+06	6.85305e+06	44.1352	21.0752	19.9574	1.293	1.38	1.067	0.37	0.47	0.09	0.912283	0.691578	0.903375
	(2S,4S)-4-hydroxy-2,3,4,5-tetrahydrodipicolinic acid	C7 H9 N O5	-0.44	187.048	4.59	1.55995e+07	1.52225e+07	1.38372e+07	112955	1.24971e+06	1.20562e+06	1.16287e+06	1.0116e+06	984523	799148	1.52225e+07	1.20562e+06	984523	6.23368	3.60035	12.4108	12.626	15.462	1.225	3.66	3.95	0.29	1.21449e-07	5.40103e-08	0.0217935
	Sulfurol	C6 H9 N O S	-1.21	143.04	2.843	9.57322e+06	1.19084e+07	1.13175e+07	44190.3	8.31522e+06	5.86037e+06	5.08085e+06	6.40157e+06	1.30864e+07	3.78751e+06	1.13175e+07	5.86037e+06	6.40157e+06	11.1053	26.297	61.8115	1.931	1.768	0.915	0.95	0.82	-0.13	0.275858	0.374341	0.964372
	DL-Glutamic acid	C5 H9 N O4	-0.89	147.053	3.905	1.1316e+07	9.52859e+06	1.14953e+07	44524.2	6.45828e+06	4.97043e+06	4.49765e+06	1.16533e+07	1.24156e+07	9.00268e+06	1.1316e+07	4.97043e+06	1.16533e+07	10.0875	19.2733	16.2502	2.277	0.971	0.427	1.19	-0.04	-1.23	0.00345336	0.990979	0.00307396
	2'-Deoxycytidine	C9 H13 N3 O4	-0.65	227.09	7.15	7.29935e+06	3.10514e+06	1.55164e+07	169367	1.84144e+07	130229	1.86828e+06	2.19078e+06	1.21954e+07	1.24171e+07	7.29935e+06	1.86828e+06	1.21954e+07	73.0688	148.32	65.3788	3.907	0.599	0.153	1.97	-0.74	-2.71	0.545122	0.999879	0.553139
	NP-022231	C6 H13 N O4	-0.44	163.084	7.22	4.46519e+06	593215	9.78248e+06	142318	6.65867e+06	234680	401037	533693	1.25207e+07	4.16787e+06	4.46519e+06	401037	4.16787e+06	93.26	150.601	107.065	11.134	1.071	0.096	3.48	0.1	-3.38	0.638826	0.999818	0.628548
	Maltotetraose	C24 H42 O21	-0.4	666.222	14.931	1.21846e+07	1.26304e+07	1.09974e+07	130898	7.21247e+06	6.99406e+06	1.17319e+07	1.20306e+07	1.08002e+07	6.74652e+06	1.21846e+07	7.21247e+06	1.08002e+07	7.07111	30.9339	28.044	1.689	1.128	0.668	0.76	0.17	-0.58	0.269273	0.556692	0.800467
	O-(3-Carboxypropanoyl)homoserine	C8 H13 N O6	-0.6	219.074	3.52	1.44091e+07	8.43847e+06	1.18707e+07	120755	709912	728700	715146	3.95477e+06	1.8276e+06	1.50786e+06	1.18707e+07	715146	1.8276e+06	25.8922	1.35054	54.7336	16.599	6.495	0.391	4.05	2.7	-1.35	0.000133539	0.00238141	0.0143535
	N,N-Dihydroxy-L-valine	C5 H11 N O4	-0.31	149.069	4.79	1.15722e+07	6.91955e+06	8.45458e+06	1.24288e+06	4.87953e+06	4.11528e+06	3.87319e+06	6.34489e+06	7.17247e+06	2.82299e+06	8.45458e+06	4.11528e+06	6.34489e+06	26.3945	12.2458	42.4037	2.054	1.333	0.649	1.04	0.41	-0.62	0.0864424	0.187992	0.820078
	FF-MAS	C29 H46 O	-0.77	410.355	1.918	7.94318e+06	1.03959e+07	6.62986e+06	24229.5	8.5297e+06	1.25099e+07	8.84006e+06	1.13564e+07	1.24078e+07	1.50023e+07	7.94318e+06	8.84006e+06	1.24078e+07	22.9671	22.2272	14.5224	0.899	0.64	0.712	-0.15	-0.64	-0.49	0.533015	0.069627	0.289167
	.	C16 H32 O2	-0.89	256.24	2.03	1.28953e+07	1.82999e+07	1.28989e+07	180190	1.74598e+07	1.65833e+07	2.00078e+07	1.6583e+07	2.19639e+07	1.02494e+07	1.28989e+07	1.74598e+07	1.6583e+07	21.2227	9.87378	36.05	0.739	0.778	1.053	-0.44	-0.36	0.07	0.591985	0.944406	0.774007
	Cytosine	C4 H5 N3 O	2.57	111.044	6.503	1.06324e+07	9.33684e+06	8.52319e+06	64797.2	6.15135e+06	7.85278e+06	6.21652e+06	5.04701e+06	5.36189e+06	6.86214e+06	9.33684e+06	6.21652e+06	5.36189e+06	11.2001	14.303	16.8478	1.502	1.741	1.159	0.59	0.8	0.21	0.0514897	0.0102059	0.393022
	Caffeine	C8 H10 N4 O2	-0.89	194.08	2.567	8.18174e+06	8.97299e+06	1.05452e+07	128753	5.54253e+06	2.79164e+06	2.37806e+06	2.72213e+06	5.28245e+06	3.20455e+06	8.97299e+06	2.79164e+06	3.20455e+06	13.0292	48.1719	36.412	3.214	2.8	0.871	1.68	1.49	-0.2	0.0233521	0.0321764	0.959808
	2'-Deoxycytidine	C9 H13 N3 O4	0.11	227.091	9.591	1.03309e+07	9.59389e+06	1.25351e+07	104230	526735	367060	206918	3.33676e+06	3.10628e+06	2.1964e+06	1.03309e+07	367060	3.10628e+06	14.1438	43.5832	20.9378	28.145	3.326	0.118	4.81	1.73	-3.08	2.44971e-05	0.00465217	0.000402827
	Prolinamide	C5 H10 N2 O	1.61	114.079	7.257	1.0091e+07	496587	5.96897e+06	134650	3.70751e+06	58281.6	5.22303e+06	6.64972e+06	5.97269e+06	4.90521e+06	5.96897e+06	3.70751e+06	5.97269e+06	87.2107	88.6039	15.0536	1.61	0.999	0.621	0.69	0	-0.69	0.729133	0.898453	0.483766
	Prolinamide	C5 H10 N2 O	1.87	114.08	7.385	1.46568e+06	9.80646e+06	161682	121289	973876	5.43179e+06	5.20497e+06	6.63207e+06	157787	156995	1.46568e+06	5.20497e+06	157787	137.297	64.8766	161.432	0.282	9.289	32.987	-1.83	3.22	5.04	0.84682	0.826819	0.51937
	Indole	C8 H7 N	2.01	117.058	6.199	9.80255e+06	8.26868e+06	8.30169e+06	1.00494e+06	2.19331e+06	845500	420947	7.17243e+06	7.90673e+06	6.15541e+06	8.30169e+06	845500	7.17243e+06	9.96713	80.2419	12.4248	9.819	1.157	0.118	3.3	0.21	-3.08	0.00314449	0.850301	0.00525725
	cytidine 5′-monophosphate	C9 H14 N3 O8 P	-0.16	323.052	12.4	3.27109e+07	3.11318e+07	3.34304e+07	71018.6	9.67243e+06	1.04829e+07	1.02469e+07	2.51596e+07	2.75112e+07	2.52171e+07	3.27109e+07	1.02469e+07	2.52171e+07	3.62613	4.11327	5.16673	3.192	1.297	0.406	1.67	0.38	-1.3	2.25064e-07	0.00183271	6.65254e-07
	saccharopine	C11 H20 N2 O6	4.78	276.133	2.121	1.57991e+07	1.02761e+07	1.38267e+07	2.81787e+06	1.37958e+07	1.13607e+07	1.55549e+07	1.35459e+07	1.15819e+07	1.03953e+07	1.38267e+07	1.37958e+07	1.15819e+07	21.0428	15.5201	13.438	1.002	1.194	1.191	0	0.26	0.25	0.97973	0.746115	0.636947
	Isoniazid	C6 H7 N3 O	-0.64	137.059	5.691	9.84625e+07	8.20509e+07	8.88231e+07	18651	9.14645e+06	4.75378e+06	3.47012e+06	3.60835e+07	4.18652e+07	3.80471e+07	8.88231e+07	4.75378e+06	3.80471e+07	9.18638	51.4098	7.60381	18.685	2.335	0.125	4.22	1.22	-3	5.5875e-05	0.0293098	0.000416286
	5,6-Dimethylbenzimidazole	C9 H10 N2	-0.46	146.084	4.444	9.1292e+06	5.97188e+06	7.45021e+06	304050	3.41972e+06	2.5108e+06	1.61132e+06	4.72558e+06	5.05794e+06	2.80567e+06	7.45021e+06	2.5108e+06	4.72558e+06	21.015	35.9676	28.9728	2.967	1.577	0.531	1.57	0.66	-0.91	0.0105922	0.122569	0.177702
	Desthiobiotin	C10 H18 N2 O3	-0.73	214.132	5.545	9.08348e+06	6.98879e+06	4.57677e+06	24179.2	3.16991e+06	2.23566e+06	2.04923e+06	5.86406e+06	4.2796e+06	3.75752e+06	6.98879e+06	2.23566e+06	4.2796e+06	32.7649	24.1651	23.6745	3.126	1.633	0.522	1.64	0.71	-0.94	0.0101384	0.288238	0.0709753
	Guanidinosuccinic acid	C5 H9 N3 O4	-3.85	175.059	5.574	1.62153e+07	1.31661e+07	1.64903e+07	38948	1.14162e+07	8.77821e+06	1.31981e+07	1.47338e+07	1.56138e+07	1.00059e+07	1.62153e+07	1.14162e+07	1.47338e+07	12.0661	19.9782	22.4217	1.42	1.101	0.775	0.51	0.14	-0.37	0.187191	0.672222	0.523905
	Xanthurenic acid	C10 H7 N O4	4.09	205.038	4.951	8.11252e+06	8.72926e+06	7.5832e+06	47098.7	4.96767e+06	4.56049e+06	3.09622e+06	4.55342e+06	4.14059e+06	1.89865e+06	8.11252e+06	4.56049e+06	4.14059e+06	7.04504	23.3886	40.4586	1.779	1.959	1.101	0.83	0.97	0.14	0.0861822	0.0295819	0.676892
	N-Succinyl-L-diaminopimelic acid	C11 H18 N2 O7	-0.31	290.111	9.814	92623.6	91348.2	96392.1	69147.6	5.95913e+06	3.7772e+06	5.24149e+06	8.53444e+06	8.69188e+06	7.37475e+06	92623.6	5.24149e+06	8.53444e+06	2.80632	22.2739	8.77176	0.018	0.011	0.614	-5.82	-6.53	-0.7	2.11226e-07	8.91961e-08	0.0122917
	Glycerol 3-phosphate	C3 H9 O6 P	0.17	172.014	9.584	2.57302e+07	1.65095e+07	1.87001e+07	113456	4.85956e+06	4.41362e+06	4.79428e+06	1.67978e+07	1.68614e+07	1.40913e+07	1.87001e+07	4.79428e+06	1.67978e+07	23.7152	5.13614	9.9347	3.901	1.113	0.285	1.96	0.15	-1.81	5.00909e-05	0.218754	0.000134821
	5-Methyl-1-phenyl-4-[1-(thien-2-oyl)pyrazol-5-yl]pyrazole	C18 H14 N4 O S	-4.38	334.087	10.253	7.70797e+06	8.25967e+06	8.79952e+06	27074.5	847304	981033	1.07414e+06	7.8656e+06	7.89657e+06	5.98975e+06	8.25967e+06	981033	7.8656e+06	6.61105	11.7853	15.0618	8.419	1.05	0.125	3.07	0.07	-3	1.53268e-06	0.406419	2.11053e-06
	Palmitelaidic acid	C16 H30 O2	-1.31	254.224	1.888	619471	1.42413e+06	1.93554e+06	172998	4.05828e+06	2.28123e+06	2.72955e+06	1.6204e+06	3.79517e+06	8.21186e+06	1.42413e+06	2.72955e+06	3.79517e+06	50.0202	30.5709	73.9394	0.522	0.375	0.719	-0.94	-1.41	-0.48	0.241062	0.133388	0.888322
	L(-)-Pipecolinic acid	C6 H11 N O2	0.84	129.079	12.983	7.93085e+06	6.86466e+06	8.19004e+06	239801	1.47698e+06	1.10264e+06	1.19509e+06	4.72685e+06	4.5864e+06	2.8014e+06	7.93085e+06	1.19509e+06	4.5864e+06	9.1681	15.4975	26.5814	6.636	1.729	0.261	2.73	0.79	-1.94	7.50076e-05	0.0148948	0.000967896
	abietatriene	C20 H30	-1.89	270.234	1.906	2.19615e+06	1.39142e+06	1.92928e+06	32101.4	4.12476e+06	4.07828e+06	1.80435e+06	5.08045e+06	2.87692e+06	7.88579e+06	1.92928e+06	4.07828e+06	5.08045e+06	22.2896	39.7649	47.5369	0.473	0.38	0.803	-1.08	-1.4	-0.32	0.322325	0.0637671	0.45065
	3-Phenylpropanoic acid	C9 H10 O2	-1.1	150.068	2.182	7.98273e+06	7.51728e+06	6.19793e+06	376409	8.49359e+06	1.1303e+07	7.33607e+06	1.5863e+07	1.11723e+07	6.50148e+06	7.51728e+06	8.49359e+06	1.11723e+07	12.8006	22.5555	41.8712	0.885	0.673	0.76	-0.18	-0.57	-0.4	0.675602	0.337121	0.787096
	2-[4-(1-Adamantyl)-1,3-thiazol-2-yl]pyrazine	C17 H19 N3 S	-0.44	297.13	7.273	1.90845e+07	8603.84	186129	6900.93	4.66721e+07	8446.24	1.72532e+06	1.98558e+06	7.71612e+06	1.38291e+06	186129	1.72532e+06	1.98558e+06	170.586	163.986	94.6046	0.108	0.094	0.869	-3.21	-3.42	-0.2	0.927431	0.725457	0.911842
	S-{(9R)-1-[(2R,3S,4R,5R)-5-(6-Amino-9H-purin-9-yl)-4-hydroxy-3-(phosphonooxy)tetrahydro-2-furanyl]-3,5,9-trihydroxy-8,8-dimethyl-3,5-dioxido-10,14-dioxo-2,4,6-trioxa-11,15-diaza-3lambda~5~,5lambda~5~- diphosphaheptadecan-17-yl} (5Z)-3,8-dioxo-5-octenethioate	C29 H44 N7 O19 P3 S	-4.71	919.158	6.742	7.2542e+06	7.26514e+06	4.54293e+06	43400.5	2.46868e+06	2.63019e+06	2.49139e+06	7.34633e+06	7.65582e+06	6.04705e+06	7.2542e+06	2.49139e+06	7.34633e+06	24.6853	3.45577	12.1662	2.912	0.987	0.339	1.54	-0.02	-1.56	0.00174981	0.702023	0.000909578
	L-(-)-Serine	C3 H7 N O3	2.79	105.043	3.943	6.75205e+06	6.71507e+06	6.71117e+06	40995.5	2.00665e+06	1.54785e+06	1.65703e+06	7.6153e+06	7.00241e+06	6.92696e+06	6.71507e+06	1.65703e+06	7.00241e+06	0.335451	13.7968	5.25678	4.052	0.959	0.237	2.02	-0.06	-2.08	2.33169e-06	0.631544	1.83674e-06
	Cori ester (alpha-anomer)	C6 H13 O9 P	-0.29	260.03	14.146	2.14494e+06	1.13083e+06	1.15208e+06	97013.5	1.47838e+06	1.08952e+06	3.50378e+06	6.24444e+06	7.46025e+06	4.95204e+06	1.15208e+06	1.47838e+06	6.24444e+06	39.2602	64.049	20.1691	0.779	0.184	0.237	-0.36	-2.44	-2.08	0.785811	0.0128766	0.027552
	Naphthalene	C10 H8	-1.32	128.062	1.963	5.59619e+06	3.0141e+06	4.18937e+06	566132	8.44844e+06	7.912e+06	7.88357e+06	7.44348e+06	5.80001e+06	5.50412e+06	4.18937e+06	7.912e+06	5.80001e+06	30.3003	3.93795	16.719	0.529	0.722	1.364	-0.92	-0.47	0.45	0.0159291	0.110009	0.314713
	2'-Deoxycytidine	C9 H13 N3 O4	-0.53	227.09	13.83	6.63692e+06	5.9915e+06	7.27338e+06	188144	255233	412020	310959	2.4236e+06	1.74315e+06	2.13044e+06	6.63692e+06	310959	2.13044e+06	9.66166	24.3746	16.2601	21.343	3.115	0.146	4.42	1.64	-2.78	1.87475e-06	0.000511065	3.29404e-05
	Benzaldehyde	C7 H6 O	1.65	106.042	5.68	7.117e+06	7.04041e+06	7.44903e+06	106371	2.88821e+06	1.5041e+06	1.28432e+06	4.54959e+06	5.22469e+06	4.09807e+06	7.117e+06	1.5041e+06	4.54959e+06	3.01592	45.9533	12.2617	4.732	1.564	0.331	2.24	0.65	-1.6	0.00137005	0.165252	0.00956904
	Benzaldehyde	C7 H6 O	0.22	106.042	2.126	7.4979e+06	3.64132e+06	2.42968e+06	772028	7.15347e+06	3.5821e+06	2.14979e+06	4.87177e+06	2.6805e+06	5.5775e+06	3.64132e+06	3.5821e+06	4.87177e+06	58.5155	59.9964	34.5166	1.017	0.747	0.735	0.02	-0.42	-0.44	0.988782	0.997145	0.974895
	N-Acetylputrescine	C6 H14 N2 O	0.23	130.111	6.587	5.46121e+06	6.06368e+06	6.03341e+06	34545	3.35659e+06	4.39543e+06	3.56434e+06	6.94047e+06	6.63349e+06	6.15242e+06	6.03341e+06	3.56434e+06	6.63349e+06	5.79956	14.5728	6.04092	1.693	0.91	0.537	0.76	-0.14	-0.9	0.00299132	0.357229	0.000876969
	5(Z),8(Z),11(Z)-Eicosatrienoic acid methyl ester	C21 H36 O2	-1.82	320.271	1.91	3.86616e+06	2.03195e+06	2.20273e+06	26871.8	897345	2.13397e+06	2.38632e+06	2.85446e+06	2.77269e+06	6.08686e+06	2.20273e+06	2.13397e+06	2.85446e+06	37.5252	44.1262	48.4106	1.032	0.772	0.748	0.05	-0.37	-0.42	0.491624	0.643869	0.162458
	D-PANTOTHENIC ACID	C9 H17 N O5	-0.86	219.11	6.259	3.87437e+06	2.52413e+06	1.51837e+06	32466.3	4.91766e+06	5.97812e+06	2.22054e+06	2.62082e+06	3.4462e+06	1.3769e+06	2.52413e+06	4.91766e+06	2.62082e+06	44.7976	44.3102	41.9809	0.513	0.963	1.876	-0.96	-0.05	0.91	0.476701	0.988008	0.405528
	DL-Ornithine	C5 H12 N2 O2	1.36	132.09	7.211	1.04765e+07	9.83626e+06	6.48111e+06	95602	4.92568e+06	74663.3	5.23656e+06	6.6649e+06	7.59812e+06	5.0677e+06	9.83626e+06	4.92568e+06	6.6649e+06	24.0271	84.83	19.8593	1.997	1.476	0.739	1	0.56	-0.44	0.286362	0.959441	0.395593
	124854	C9 H7 N O2	-0.61	161.048	5.547	5.88016e+06	4.38017e+06	4.98806e+06	52919.4	1.37536e+06	897218	1.26299e+06	2.5637e+06	2.98433e+06	2.52888e+06	4.98806e+06	1.26299e+06	2.5637e+06	14.8436	21.2141	9.41578	3.949	1.946	0.493	1.98	0.96	-1.02	8.54916e-05	0.00798627	0.0018961
	Reduced Glutathione	C10 H17 N3 O6 S	-0.82	307.084	13.9	7.14209e+06	7.03687e+06	5.36166e+06	45916.9	830781	431883	410118	2.44192e+06	4.27347e+06	4.4647e+06	7.03687e+06	431883	4.27347e+06	15.3364	42.4748	29.9663	16.293	1.647	0.101	4.03	0.72	-3.31	0.000160447	0.133729	0.000706803
	Guanine	C5 H5 N5 O	-1.65	151.049	6.634	1.25499e+06	752006	732758	63070.2	2.45985e+06	4.91748e+06	5.05507e+06	631545	446398	630899	752006	4.91748e+06	630899	32.4237	35.2366	18.7335	0.153	1.192	7.794	-2.71	0.25	2.96	0.00278642	0.26124	0.000682132
	Mannitol 1-phosphate	C6 H15 O9 P	-0.55	262.045	12.014	495579	821245	938306	91957.3	3.10877e+06	4.26431e+06	4.94174e+06	4.32077e+06	4.02429e+06	4.12693e+06	821245	4.26431e+06	4.12693e+06	30.5181	22.5781	3.62161	0.193	0.199	1.033	-2.38	-2.33	0.05	0.000292889	0.000265456	0.986726
	N,N-Dimethylglycine	C4 H9 N O2	-0.49	103.063	7.228	733427	76201.4	4.79077e+06	48414.6	1.96464e+06	89908.4	165193	250778	4.98124e+06	1.49216e+06	733427	165193	1.49216e+06	136.783	143.437	109.424	4.44	0.492	0.111	2.15	-1.02	-3.18	0.866607	0.895528	0.621717
	L-(-)-Threonine	C4 H9 N O3	1.87	119.058	11.538	6.14074e+06	5.4185e+06	6.74343e+06	94213.6	5.48328e+06	4.61318e+06	8.73476e+06	6.03387e+06	3.47195e+06	2.56376e+06	6.14074e+06	5.48328e+06	3.47195e+06	10.8732	34.6089	44.729	1.12	1.769	1.579	0.16	0.82	0.66	0.999789	0.24245	0.248394
	P-DMEA	C4 H12 N O4 P	-0.11	169.05	10.354	4.55927e+06	4.42079e+06	4.65316e+06	66612.8	262203	466625	505188	5.63299e+06	5.20949e+06	4.58727e+06	4.55927e+06	466625	5.20949e+06	2.57229	31.7466	10.2269	9.771	0.875	0.09	3.29	-0.19	-3.48	2.14005e-05	0.78094	1.60039e-05
	Desthiobiotin	C10 H18 N2 O3	-0.65	214.132	5.802	4.39061e+06	4.2882e+06	4.4737e+06	32405.8	521757	578404	588871	2.50182e+06	2.43553e+06	2.99472e+06	4.39061e+06	578404	2.50182e+06	2.11942	6.4134	11.555	7.591	1.755	0.231	2.92	0.81	-2.11	2.14775e-07	0.000431451	8.72399e-07
	Benzoic acid	C7 H6 O2	1.03	122.037	2.193	3.91986e+06	4.34924e+06	4.41701e+06	16973.6	3.20818e+06	2.51318e+06	2.88038e+06	3.37855e+06	3.46645e+06	3.58686e+06	4.34924e+06	2.88038e+06	3.46645e+06	6.37563	12.1262	3.00746	1.51	1.255	0.831	0.59	0.33	-0.27	0.00262088	0.0606946	0.0573896
	1-Pentofuranosyl-2,4(1H,3H)-pyrimidinedione	C9 H12 N2 O6	0.59	244.07	11.371	4.58517e+06	1.2478e+07	8.7105e+06	80139.7	916035	839133	649264	2.04613e+06	1.84156e+06	1.51862e+06	8.7105e+06	839133	1.84156e+06	45.9512	17.1326	14.7584	10.38	4.73	0.456	3.38	2.24	-1.13	0.000304619	0.00317334	0.0488184
	6-Acetamido-2-oxohexanoic acid	C8 H13 N O4	-0.19	187.084	6.469	4.3743e+06	3.17634e+06	2.78559e+06	178304	1.90597e+06	2.44691e+06	1.41498e+06	1.64196e+06	2.4452e+06	1.26327e+06	3.17634e+06	1.90597e+06	1.64196e+06	24.0269	26.8469	33.8406	1.667	1.934	1.161	0.74	0.95	0.22	0.0951539	0.0589421	0.924391
	3-Phenylpropanoic acid	C9 H10 O2	-1.22	150.068	2.557	4.34286e+06	1.42576e+06	1.48546e+06	349956	3.60771e+06	2.29272e+06	2.37166e+06	2.61765e+06	2.23228e+06	1.6035e+06	1.48546e+06	2.37166e+06	2.23228e+06	68.9498	26.7458	23.7976	0.626	0.665	1.062	-0.67	-0.59	0.09	0.750804	0.99982	0.760801
	N-Acetylneuraminic acid	C11 H19 N O9	-0.18	309.106	9.946	4.10155e+06	3.31417e+06	3.07809e+06	43659.7	142908	335672	138498	1.67574e+06	1.51875e+06	432706	3.31417e+06	142908	1.51875e+06	15.3207	54.7356	55.9865	23.191	2.182	0.094	4.54	1.13	-3.41	0.00127436	0.069905	0.0180494
	2'-Deoxycytidine	C9 H13 N3 O4	-1.13	227.09	7.095	7.22912e+06	3.28446e+06	9.14419e+06	26273.5	7.78958e+06	29671	495118	463513	4.02722e+06	4.33925e+06	7.22912e+06	495118	4.02722e+06	45.5983	157.031	73.1567	14.601	1.795	0.123	3.87	0.84	-3.02	0.274224	0.745732	0.620816
	N-Methylglutamine	C6 H12 N2 O3	-0.68	160.085	6.677	447228	205776	305319	66601.5	4.3258e+06	1.39362e+06	1.21288e+06	492263	744518	462902	305319	1.39362e+06	492263	37.9862	75.6204	27.325	0.219	0.62	2.831	-2.19	-0.69	1.5	0.0080406	0.349162	0.0440486
	N-Methylglutamate	C6 H11 N O4	-1.07	161.069	6.234	9.98288e+06	1.00765e+07	1.29667e+07	12797.5	882316	290844	670738	3.85242e+06	4.16465e+06	398653	1.00765e+07	670738	3.85242e+06	15.4091	48.761	74.5036	15.023	2.616	0.174	3.91	1.39	-2.52	0.0117297	0.0927743	0.263286
	L-(+)-Aspartic acid	C4 H7 N O4	0.46	133.038	13.828	3.53821e+06	4.00615e+06	3.85199e+06	91901.9	217024	165165	145441	1.4111e+06	957962	1.09995e+06	3.85199e+06	165165	1.09995e+06	6.27738	21.0227	20.0438	23.322	3.502	0.15	4.54	1.81	-2.74	1.31212e-06	0.000298938	2.2398e-05
	Campestanol	C28 H50 O	-0.38	402.386	1.886	805566	2.10959e+06	1.01634e+06	28203.9	2.15508e+06	4.29056e+06	2.20614e+06	3.02236e+06	3.46807e+06	1.04225e+07	1.01634e+06	2.20614e+06	3.46807e+06	53.4155	42.2496	73.609	0.461	0.293	0.636	-1.12	-1.77	-0.65	0.225307	0.0451236	0.45736
	2,3,4,5-tetrahydrodipicolinic acid	C7 H9 N O4	-0.45	171.053	4.501	3.64303e+06	4.34056e+06	3.35975e+06	92769.3	814577	530042	288823	1.98786e+06	1.49123e+06	946812	3.64303e+06	530042	1.49123e+06	13.3499	48.3349	35.295	6.873	2.443	0.355	2.78	1.29	-1.49	0.00148481	0.0437636	0.0349101
	Phenethylamine	C8 H11 N	0.85	121.089	4.466	2.12362e+06	1.64864e+06	3.31388e+06	530359	2.50902e+06	3.43107e+06	2.47676e+06	2.32606e+06	2.1322e+06	2.65546e+06	2.12362e+06	2.50902e+06	2.32606e+06	36.3178	19.3148	11.1562	0.846	0.913	1.079	-0.24	-0.13	0.11	0.581233	0.974572	0.703518
	DL-Phenylalanine	C9 H11 N O2	-0.73	165.079	2.191	3.26818e+06	3.05301e+06	3.12737e+06	169827	3.82458e+06	4.43806e+06	3.72053e+06	3.3018e+06	3.43185e+06	5.3092e+06	3.12737e+06	3.82458e+06	3.43185e+06	3.46979	9.70699	27.983	0.818	0.911	1.114	-0.29	-0.13	0.16	0.258698	0.299911	0.991908
	Maleic acid	C4 H4 O4	0.97	116.011	13.82	3.03812e+06	3.50916e+06	3.36669e+06	56907.1	144807	106075	89982.2	1.29749e+06	839225	959839	3.36669e+06	106075	959839	7.30992	24.8025	23.0135	31.739	3.508	0.111	4.99	1.81	-3.18	1.6867e-06	0.00075538	2.10867e-05
	CMP-Neu5Ac	C20 H31 N4 O16 P	0.65	614.148	13.168	2.65964e+06	2.79104e+06	2.97653e+06	73940.7	217323	333189	288062	2.33241e+06	1.62138e+06	1.43618e+06	2.79104e+06	288062	1.62138e+06	5.66777	20.8937	26.3337	9.689	1.721	0.178	3.28	0.78	-2.49	1.57892e-05	0.0587646	5.96188e-05
	Cori ester (alpha-anomer)	C6 H13 O9 P	-0.37	260.03	13.386	234000	629350	661917	55079.3	860813	968896	940980	2.92032e+06	2.63655e+06	2.30326e+06	629350	940980	2.63655e+06	46.8536	6.07504	11.7882	0.669	0.239	0.357	-0.58	-2.07	-1.49	0.108488	0.002112	0.024475
	Benzoic acid	C7 H6 O2	-0.28	122.037	7.409	3.6317e+06	5.82587e+06	2.92558e+06	386570	385020	2.89903e+06	619522	4.12321e+06	1.67644e+06	1.47992e+06	3.6317e+06	619522	1.67644e+06	36.6408	106.728	60.6899	5.862	2.166	0.37	2.55	1.12	-1.44	0.0955166	0.591048	0.34324
	Cori ester (alpha-anomer)	C6 H13 O9 P	-0.31	260.03	13.888	1.76956e+06	1.82579e+06	2.88747e+06	51369	2.82783e+06	1.98884e+06	2.18829e+06	342730	430404	274649	1.82579e+06	2.18829e+06	342730	29.1457	18.7715	22.3564	0.834	5.327	6.385	-0.26	2.41	2.67	0.877782	0.00017426	0.000131432
	CMP-3-deoxy-beta-D-manno-octulosonic acid	C17 H26 N3 O15 P	2.59	543.112	10.264	2.87175e+06	3.28293e+06	2.86096e+06	19015.5	52806.6	39908	31906.4	43811.5	144524	41630.3	2.87175e+06	39908	43811.5	8.00509	25.3857	76.6891	71.959	65.548	0.911	6.17	6.03	-0.13	4.71225e-05	8.98909e-05	0.453077
	L-(-)-Asparagine	C4 H8 N2 O3	1.31	132.054	9.769	2.78746e+06	2.78459e+06	2.37617e+06	43887.9	1.45354e+06	1.27255e+06	1.19558e+06	1.93191e+06	2.00727e+06	1.89191e+06	2.78459e+06	1.27255e+06	1.93191e+06	8.93171	10.1305	3.01377	2.188	1.441	0.659	1.13	0.53	-0.6	9.21687e-05	0.00799821	0.00213697
	6-Acetamido-2-oxohexanoic acid	C8 H13 N O4	-0.6	187.084	7.15	2.34352e+06	139568	2.76367e+06	77904.2	2.76646e+06	131780	1.1505e+06	747038	2.72475e+06	330584	2.34352e+06	1.1505e+06	747038	80.5916	98.4434	100.92	2.037	3.137	1.54	1.03	1.65	0.62	0.975043	0.996259	0.990442
	2-hydroxy-6-ketononadienedioic acid	C9 H10 O6	-1.06	214.048	5.776	519921	2.91292e+06	2.61496e+06	26495.1	1.64744e+06	2.70539e+06	2.01838e+06	5.8654e+06	5.65195e+06	3.25383e+06	2.61496e+06	2.01838e+06	5.65195e+06	64.6908	25.2756	29.4514	1.296	0.463	0.357	0.37	-1.11	-1.49	0.849103	0.144978	0.289538
	DL-Glutamine	C5 H10 N2 O3	-0.79	146.069	6.739	2.69156e+06	2.10775e+06	2.26763e+06	29696	2.42722e+06	2.29647e+06	1.99289e+06	2.98043e+06	1.77589e+06	1.59791e+06	2.26763e+06	2.29647e+06	1.77589e+06	12.8072	9.95264	35.5089	0.987	1.277	1.293	-0.02	0.35	0.37	0.958003	0.716645	0.864631
	2-amino-2,3,7-trideoxy-D-lyxo-hept-6-ulosonic acid	C7 H13 N O5	-0.43	191.079	6.635	2.29711e+06	2.74525e+06	1.66723e+06	109261	2.79069e+06	3.77104e+06	4.39976e+06	905408	951041	755441	2.29711e+06	3.77104e+06	905408	24.2143	22.1936	11.7538	0.609	2.537	4.165	-0.72	1.34	2.06	0.0628949	0.00396279	0.000407956
	DL-Glutamine	C5 H10 N2 O3	-2.09	146.069	3.641	2.35437e+06	1.06697e+06	1.3237e+06	74026	1.92351e+06	979836	2.48447e+06	2.62647e+06	1.62508e+06	731969	1.3237e+06	1.92351e+06	1.62508e+06	43.0791	42.3392	57.054	0.688	0.815	1.184	-0.54	-0.3	0.24	0.961395	0.998686	0.946609
	porphobilinogen	C10 H14 N2 O4	-0.32	226.095	5.194	3.40881e+06	2.8606e+06	2.28579e+06	108492	1.63173e+06	2.50483e+06	1.05221e+06	2.55287e+06	2.49941e+06	1.222e+06	2.8606e+06	1.63173e+06	2.49941e+06	19.6919	42.2781	36.0241	1.753	1.145	0.653	0.81	0.19	-0.62	0.238655	0.511851	0.792917
	O-(3-Carboxypropanoyl)homoserine	C8 H13 N O6	-0.65	219.074	5.132	800841	1.24416e+06	933399	41344.5	2.67792e+06	2.34479e+06	1.36367e+06	641500	1.45909e+06	2.82097e+06	933399	2.34479e+06	1.45909e+06	22.92	32.0947	67.1131	0.398	0.64	1.607	-1.33	-0.64	0.68	0.235993	0.68012	0.617676
	Cholest-5-en-3-ol	C27 H46 O	-1.63	386.354	1.989	751588	955190	973747	15293.4	4.33559e+06	2.3664e+06	2.233e+06	2.29676e+06	1.8809e+06	726144	955190	2.3664e+06	1.8809e+06	13.7947	39.5293	49.7834	0.404	0.508	1.258	-1.31	-0.98	0.33	0.0344485	0.375695	0.212543
	saccharopine	C11 H20 N2 O6	0.27	276.132	15.341	4.84597e+06	1.73646e+07	7.4676e+06	219359	1.67298e+06	2.28629e+06	2.40579e+06	4.32473e+06	5.83138e+06	1.48973e+06	7.4676e+06	2.28629e+06	4.32473e+06	66.7388	18.5304	56.7868	3.266	1.727	0.529	1.71	0.79	-0.92	0.0527215	0.188692	0.599217
	1,2-Dihydroxy-5-(methylsulfanyl)-1-penten-3-one	C6 H10 O3 S	-0.19	162.035	15.592	1.98562e+06	1.74214e+06	2.26211e+06	69945.2	84876.3	92472.6	104056	608095	657016	196155	1.98562e+06	92472.6	608095	13.0301	10.2967	51.9702	21.472	3.265	0.152	4.42	1.71	-2.72	0.00021464	0.00816168	0.00850667
	DL-Lysine	C6 H14 N2 O2	-0.66	146.105	10.984	524450	1.25426e+06	922074	36507.9	947848	1.11205e+06	795592	1.03707e+06	2.12447e+06	305526	922074	947848	1.03707e+06	40.5875	16.6277	79.1956	0.973	0.889	0.914	-0.04	-0.17	-0.13	0.975981	0.997479	0.988849
	Taurine	C2 H7 N O3 S	0.52	125.015	9.422	3.76909e+06	3.43326e+06	4.18344e+06	94574.6	1.87087e+06	1.63476e+06	2.104e+06	6.05823e+06	6.90313e+06	4.4021e+06	3.76909e+06	1.87087e+06	6.05823e+06	9.90114	12.5476	21.9816	2.015	0.622	0.309	1.01	-0.68	-1.7	0.00420719	0.0496694	0.000375086
	L-(-)-Asparagine	C4 H8 N2 O3	1.05	132.054	13.221	1.84084e+06	2.05013e+06	2.06258e+06	45676.3	600978	656199	611529	1.75094e+06	1.78247e+06	1.87187e+06	2.05013e+06	611529	1.78247e+06	6.27777	4.7062	3.48143	3.352	1.15	0.343	1.75	0.2	-1.54	4.87708e-07	0.123603	7.14719e-07
	Lotaustralin	C11 H19 N O6	-0.99	261.121	6.625	1.23431e+06	2.03197e+06	1.22374e+06	38154.1	1.04819e+06	1.6283e+06	1.32222e+06	806936	1.18534e+06	316230	1.23431e+06	1.32222e+06	806936	30.9761	21.7721	56.6293	0.934	1.53	1.639	-0.1	0.61	0.71	0.957425	0.164756	0.234994
	N-Acetyl-5-oxonorvaline	C7 H11 N O4	-0.43	173.069	7.267	1.55123e+06	1.8839e+06	898970	22472.5	954005	1.26508e+06	1.11131e+06	814429	966104	903774	1.55123e+06	1.11131e+06	903774	34.6807	14.0111	8.52038	1.396	1.716	1.23	0.48	0.78	0.3	0.527894	0.147391	0.562433
	7-O-Phosphonohept-2-ulose	C7 H15 O10 P	4.25	290.042	5.291	1.40376e+06	733863	970182	28896	1.88029e+06	1.25698e+06	1.7623e+06	574143	510089	113541	970182	1.7623e+06	510089	32.7969	20.2737	62.4915	0.551	1.902	3.455	-0.86	0.93	1.79	0.589358	0.109546	0.030776
	Ureidosuccinic acid	C5 H8 N2 O5	-1.06	176.043	4.742	793121	1.25983e+06	1.02202e+06	79332.4	742053	734085	680766	3.10186e+06	1.51582e+06	1.81906e+06	1.02202e+06	734085	1.81906e+06	22.7679	4.6348	39.24	1.392	0.562	0.404	0.48	-0.83	-1.31	0.306754	0.0330972	0.00568783
	DL-Citrulline	C6 H13 N3 O3	-1.05	175.096	6.51	1.59936e+06	1.77529e+06	1.78919e+06	58465.6	325778	251512	244614	1.73094e+06	1.59949e+06	1.44281e+06	1.77529e+06	251512	1.59949e+06	6.1472	16.4257	9.06613	7.058	1.11	0.157	2.82	0.15	-2.67	2.16004e-06	0.670784	2.74879e-06
	6-deoxocastasterone	C28 H50 O4	-0.14	450.371	1.897	1.21837e+06	1.5601e+06	1.56079e+06	17525.6	2.23925e+06	2.40525e+06	1.44584e+06	1.77355e+06	1.26871e+06	3.14982e+06	1.5601e+06	2.23925e+06	1.77355e+06	13.6542	25.2577	47.1707	0.697	0.88	1.263	-0.52	-0.18	0.34	0.480115	0.542977	0.992104
	dihydroxyphenylalanine	C9 H11 N O4	-0.52	197.069	5.3	800718	642931	581299	94960.5	1.20119e+06	1.41597e+06	1.58019e+06	1.44878e+06	1.6258e+06	1.33765e+06	642931	1.41597e+06	1.44878e+06	16.7658	13.5844	9.88094	0.454	0.444	0.977	-1.14	-1.17	-0.03	0.0014275	0.000981491	0.884343
	UDP-3-O-[(3R)-3-hydroxytetradecanoyl]-alpha-D-glucosamine	C29 H51 N3 O18 P2	-2.18	791.263	6.741	1.85318e+06	1.93048e+06	2.25705e+06	35341.1	417418	307482	373808	1.62411e+06	1.84139e+06	1.72009e+06	1.93048e+06	373808	1.72009e+06	10.6463	15.1154	6.29919	5.164	1.122	0.217	2.37	0.17	-2.2	3.7283e-06	0.30855	6.57688e-06
	DL-TYROSINE	C9 H11 N O3	-0.67	181.074	5.306	1.83773e+06	1.01021e+06	1.48898e+06	146959	1.00266e+06	673801	609133	1.19455e+06	729918	1.24336e+06	1.48898e+06	673801	1.19455e+06	28.7389	27.699	26.8384	2.21	1.246	0.564	1.14	0.32	-0.83	0.0795936	0.433384	0.411771
	2'-Deoxycytidine	C9 H13 N3 O4	-0.85	227.09	8.4	2.00071e+06	2.1834e+06	2.03892e+06	115011	507795	439366	361473	853974	954100	703721	2.03892e+06	439366	853974	4.6452	16.7837	15.0517	4.641	2.388	0.514	2.21	1.26	-0.96	1.86115e-05	0.000413534	0.0025114
	Pyridoxine phosphate	C8 H12 N O6 P	0.43	249.04	10.078	1.52819e+06	781606	2.10937e+06	17849.3	88987.4	46043.6	26302.7	973316	186578	545797	1.52819e+06	46043.6	545797	45.1849	59.5972	69.2733	33.19	2.8	0.084	5.05	1.49	-3.57	0.00202882	0.197166	0.0136968
	Bacteriochlorophyll a	C55 H74 Mg N4 O6	3.09	910.549	2.728	1.73604e+06	1.56176e+06	2.39541e+06	17175.7	2.5951e+06	2.25184e+06	1.45475e+06	5.10505e+06	1.96025e+06	1.08053e+06	1.73604e+06	2.25184e+06	1.96025e+06	23.1705	27.8511	77.9232	0.771	0.886	1.149	-0.38	-0.18	0.2	0.973974	0.910778	0.979151
	10-(3,4-Dihydroxy-5,6-dimethyl-2-heptanyl)-5,6-dihydroxy-7a,9a-dimethylhexadecahydro-3H-benzo[c]indeno[5,4-e]oxepin-3-one	C28 H48 O6	-4.33	480.343	1.925	1.42394e+06	1.4876e+06	1.56486e+06	23578.4	4.16107e+06	3.19189e+06	3.04703e+06	3.68741e+06	2.46605e+06	4.05752e+06	1.4876e+06	3.19189e+06	3.68741e+06	4.72931	17.4728	24.4682	0.466	0.403	0.866	-1.1	-1.31	-0.21	0.00337555	0.00408417	0.976884
	Squalene	C30 H50	-0.52	410.391	1.919	1.26708e+06	713155	1.24039e+06	6879.85	356800	359961	395786	1.42109e+06	976446	2.82528e+06	1.24039e+06	359961	1.42109e+06	29.099	5.83894	55.4313	3.446	0.873	0.253	1.78	-0.2	-1.98	0.0311664	0.398504	0.00675422
	Benzaldehyde	C7 H6 O	-3.66	106.041	5.696	1.26301e+06	1.40995e+06	1.28422e+06	81333.9	484919	334369	237846	1.14949e+06	1.18207e+06	801878	1.28422e+06	334369	1.14949e+06	6.02147	35.3362	20.1757	3.841	1.117	0.291	1.94	0.16	-1.78	0.00115541	0.472475	0.00330065
	ACPC	C4 H7 N O2	3.39	101.048	13.313	909431	736199	1.08857e+06	81567.8	149590	144788	108206	492159	454376	169853	909431	144788	454376	19.3323	16.8671	47.3471	6.281	2.001	0.319	2.65	1	-1.65	0.00188237	0.0415926	0.0521023
	(+/-)-Tropinone	C8 H13 N O	-0.69	139.1	2.18	1.07422e+06	1.09243e+06	1.15825e+06	120955	5.95989e+06	5.77655e+06	4.43207e+06	422064	886075	1.17008e+06	1.09243e+06	5.77655e+06	886075	3.98849	15.4785	45.7102	0.189	1.233	6.519	-2.4	0.3	2.7	0.00226617	0.376984	0.000718605
	1-(4-Aminobutyl)urea	C5 H13 N3 O	-1.01	131.106	6.067	76317.9	85573.7	48398.5	15425.2	933626	994865	1.06092e+06	997972	996241	929622	76317.9	994865	996241	27.6085	6.38865	3.9987	0.077	0.077	0.999	-3.7	-3.71	0	3.86887e-06	4.06051e-06	0.988374
	D-Glucosamine 6-phosphate	C6 H14 N O8 P	-0.48	259.046	14.643	352994	325515	422130	121580	1.02986e+06	1.10172e+06	1.05999e+06	930842	821845	630587	352994	1.05999e+06	821845	13.569	3.39212	19.1326	0.333	0.43	1.29	-1.59	-1.22	0.37	0.000203169	0.00128387	0.0819112
	S-Sulfinatoglutathione	C10 H17 N3 O8 S2	-1.33	371.045	10.636	1.11573e+06	1.39762e+06	1.22117e+06	61251.3	770829	782757	1.03927e+06	587201	717905	1.34381e+06	1.22117e+06	782757	717905	11.4417	17.5471	45.8014	1.56	1.701	1.09	0.64	0.77	0.12	0.298911	0.248739	0.987606
	Erythronolide B	C21 H38 O7	-2.87	402.261	2.129	1.46633e+06	1.03535e+06	1.04265e+06	31823.9	846089	1.28099e+06	774476	619149	615042	1.49349e+06	1.04265e+06	846089	619149	20.8853	28.3412	55.6508	1.232	1.684	1.367	0.3	0.75	0.45	0.752932	0.502403	0.895705
	(-)-Shikimic acid	C7 H10 O5	0.54	174.053	12.324	1.02105e+06	964242	983331	94660	130464	145303	135695	919788	855361	125979	983331	135695	855361	2.92143	5.48754	69.5722	7.247	1.15	0.159	2.86	0.2	-2.66	0.0231406	0.38647	0.134005
	Thymine	C5 H6 N2 O2	1.49	126.043	11.702	861341	815908	964711	72307.2	138719	88013.8	111895	441142	511677	509822	861341	111895	509822	8.6593	22.4733	8.24503	7.698	1.689	0.219	2.94	0.76	-2.19	5.98486e-06	0.00667332	4.5984e-05
	2-amino-2,3,7-trideoxy-D-lyxo-hept-6-ulosonic acid	C7 H13 N O5	0.62	191.079	7.22	1.94216e+06	1.91768e+06	1.42847e+06	45142	1.3777e+06	1.02973e+06	215642	174238	1.39506e+06	1.06434e+06	1.91768e+06	1.02973e+06	1.06434e+06	16.4385	68.2107	71.9242	1.862	1.802	0.967	0.9	0.85	-0.05	0.430792	0.394828	0.996647
	Atropine	C17 H23 N O3	-3.73	289.167	2.212	1.2889e+06	890106	1.41775e+06	23470.2	1.93836e+06	412966	762364	1.03669e+06	1.25238e+06	772895	1.2889e+06	762364	1.03669e+06	22.9448	76.9974	23.5283	1.691	1.243	0.735	0.76	0.31	-0.44	0.709008	0.91643	0.911693
	Cytidine 5'-triphosphate	C9 H16 N3 O14 P3	2.91	482.986	11.475	922182	981555	754933	121788	1.05866e+06	1.35836e+06	1.08726e+06	661421	819439	844658	922182	1.08726e+06	819439	13.2599	14.1596	12.8121	0.848	1.125	1.327	-0.24	0.17	0.41	0.103577	0.493164	0.0237118
	2,3,4,5-tetrahydrodipicolinic acid	C7 H9 N O4	-1.04	171.053	12.623	695504	1.0578e+06	652694	66798.4	250898	189546	278393	437290	837644	188678	695504	250898	437290	27.7511	18.9831	67.1134	2.772	1.59	0.574	1.47	0.67	-0.8	0.0475297	0.287475	0.384865
	Taurine	C2 H7 N O3 S	0.45	125.015	5.754	623869	691393	589322	38492.7	646863	774973	759518	902877	763042	750761	623869	759518	763042	8.17748	9.61759	10.4899	0.821	0.818	0.995	-0.28	-0.29	-0.01	0.265027	0.049982	0.434151
	deoxyuridine	C9 H12 N2 O5	-0.2	228.075	4.938	820178	708607	847185	48155.1	228173	215520	206495	166060	279255	217846	820178	215520	217846	9.27585	5.02458	25.6343	3.806	3.765	0.989	1.93	1.91	-0.02	0.000164267	0.000163032	0.999907
	DL-Arginine	C6 H14 N4 O2	-0.67	174.112	6.469	1.26308e+06	1.6366e+06	1.29137e+06	26541.2	223675	152973	124329	751873	769427	676293	1.29137e+06	152973	751873	14.8862	30.6212	6.75575	8.442	1.718	0.203	3.08	0.78	-2.3	2.52487e-05	0.0163578	0.000194674
	(3S)-3-hydroxy-3-methylglutaryl-CoA	C27 H44 N7 O20 P3 S	-2.64	911.155	10.289	589042	713529	656564	39330.1	110389	63893.5	54265.6	404625	396361	264404	656564	63893.5	396361	9.54268	39.3949	22.1552	10.276	1.656	0.161	3.36	0.73	-2.63	0.000122352	0.0597674	0.000793396
	3,7,15-Trihydroxy-12,13-epoxytrichothec-9-en-8-one	C15 H20 O6	-2.76	296.125	2.198	432639	322566	392929	24420.9	428367	212061	360214	640998	268292	563375	392929	360214	563375	14.5653	33.1562	40.0584	1.091	0.697	0.639	0.13	-0.52	-0.65	0.828268	0.796543	0.470364
	Atropine	C17 H23 N O3	-0.39	289.168	2.054	327485	627361	567977	29793.4	443382	402890	297734	270021	343856	536248	567977	402890	343856	31.2824	19.7145	35.8507	1.41	1.652	1.172	0.5	0.72	0.23	0.58273	0.535211	0.99583
	Androstanolone	C19 H30 O2	-1.17	290.224	2.234	677986	1.45723e+06	526921	85558.2	1.03478e+06	844070	444502	1.03049e+06	467759	845660	677986	844070	845660	56.2615	38.8967	36.7119	0.803	0.802	0.998	-0.32	-0.32	0	0.964062	0.974822	0.998985
	Niacin	C6 H5 N O2	0.84	123.032	2.195	447224	588330	508816	77937.6	610376	719792	496687	506082	483495	1.06007e+06	508816	610376	506082	13.7419	18.3199	47.7974	0.834	1.005	1.206	-0.26	0.01	0.27	0.775401	0.637308	0.967468
	SUCROSE 6'-PHOSPHATE	C12 H23 O14 P	-0.24	422.082	15.139	106767	108701	105336	76202.7	369327	555297	483179	138742	109741	92340.5	106767	483179	109741	1.57882	19.9805	20.6333	0.221	0.973	4.403	-2.18	-0.04	2.14	9.90741e-05	0.939203	0.00011917
	DL-Citrulline	C6 H13 N3 O3	-0.73	175.096	7.216	50099.9	28833	503518	25533.5	41546.9	28864.9	29265.9	28361.2	90951.6	88583.5	50099.9	29265.9	88583.5	138.105	21.697	51.1882	1.712	0.566	0.33	0.78	-0.82	-1.6	0.453172	0.878379	0.720361
	1,4-Dihydroxy-2-naphthoyl-CoA	C32 H42 N7 O19 P3 S	4.99	953.152	6.75	138789	251165	147353	20637	667744	495380	837745	80799.1	174417	150676	147353	667744	150676	34.927	25.6664	35.9703	0.221	0.978	4.432	-2.18	-0.03	2.15	0.00706464	0.566627	0.00259236
	Delphinidin 3-O-glucosyl-5-O-caffeoylglucoside	C36 H37 O20	3	789.19	10.967	344459	352599	471016	30774	38003.7	38901.9	37791.4	175322	231586	59289.5	352599	38003.7	175322	18.1928	1.54186	56.5376	9.278	2.011	0.217	3.21	1.01	-2.21	0.00139787	0.0528128	0.0266658
	2'-Deoxycytidine-5'-monophosphorate	C9 H14 N3 O7 P	-0.91	307.057	12.225	833880	721212	764198	62170.9	332466	301042	251980	340421	307303	457144	764198	301042	340421	7.35469	13.7429	21.3722	2.539	2.245	0.884	1.34	1.17	-0.18	0.000536211	0.00204638	0.266598
	Uracil	C4 H4 N2 O2	0.28	112.027	10.217	897503	1.24374e+06	959356	62409.3	378641	308149	276525	506773	438783	364034	959356	308149	438783	17.8662	16.2801	16.3554	3.113	2.186	0.702	1.64	1.13	-0.51	0.000331469	0.00173806	0.138389
	Picolinic acid	C6 H5 N O2	0.14	123.032	1.785	449620	746294	917029	33624.5	279519	276086	297466	427680	414941	287470	746294	279519	414941	33.5809	4.03775	20.5829	2.67	1.799	0.674	1.42	0.85	-0.57	0.0124973	0.0575916	0.439234
	Flavin mononucleotide	C17 H21 N4 O9 P	-0.72	456.104	9.246	181280	355525	295383	33448.6	64548.5	60101.8	177666	406914	393296	251911	295383	64548.5	393296	31.9054	66.1187	24.4736	4.576	0.751	0.164	2.19	-0.41	-2.61	0.0460512	0.767453	0.0199413
	AminoDHQ	C7 H11 N O5	-0.2	189.064	7.212	372766	197441	145805	30673.3	239657	210863	474845	410713	173697	145892	197441	239657	173697	49.8449	46.9485	59.7836	0.824	1.137	1.38	-0.28	0.18	0.46	0.789969	0.999645	0.776269
	Cytidine	C9 H13 N3 O5	0.36	243.086	13.881	509229	1.04699e+06	651577	24866.2	442493	264603	273242	352066	364395	298810	651577	273242	352066	37.8605	30.6948	10.2995	2.385	1.851	0.776	1.25	0.89	-0.37	0.0287171	0.0395181	0.961551
	DL-Citrulline	C6 H13 N3 O3	-1.15	175.095	11.497	677320	567962	676755	19863.9	180050	90408.8	135037	440479	523198	362857	676755	135037	440479	9.82948	33.1598	18.1338	5.012	1.536	0.307	2.33	0.62	-1.71	0.000393737	0.196425	0.00171868
	.	C16 H32 O2	-0.51	256.24	1.808	357591	279732	299486	19174.3	268140	259713	199519	190123	242927	326427	299486	259713	242927	12.9609	15.4352	27.1472	1.153	1.233	1.069	0.21	0.3	0.1	0.316865	0.386252	0.984278
	L-glycero-Pentonic acid	C5 H10 O6	2.97	166.048	1.944	2.23296e+06	3.04508e+06	2.00686e+06	355249	3.51878e+06	3.33913e+06	2.9393e+06	2.48778e+06	3.97359e+06	3.01156e+06	2.23296e+06	3.33913e+06	3.01156e+06	22.484	9.08307	23.8658	0.669	0.741	1.109	-0.58	-0.43	0.15	0.200009	0.295326	0.947165
	DL-Lysine	C6 H14 N2 O2	-0.45	146.105	6.65	303412	193036	208340	27888.4	325545	162131	104878	173808	353110	108894	208340	162131	173808	25.4544	57.9747	59.6847	1.285	1.199	0.933	0.36	0.26	-0.1	0.798416	0.875726	0.986821
	3,4-dihydroxyphenylpyruvic acid	C9 H8 O5	0.15	196.037	2.223	347296	288866	360091	18918.8	253875	337446	284849	200419	199505	756547	347296	284849	200419	11.4341	14.4661	83.3599	1.219	1.733	1.421	0.29	0.79	0.51	0.935071	0.986228	0.979913
	Pyridoxal	C8 H9 N O3	-0.9	167.058	4.57	1.00178e+06	1.08556e+06	785148	98442.8	650934	443549	342241	270602	219047	175509	1.00178e+06	443549	219047	16.1905	32.8571	21.4699	2.259	4.573	2.025	1.18	2.19	1.02	0.0265768	0.000795066	0.0221438
	UDP-3-keto-alpha-D-glucose	C15 H22 N2 O17 P2	0.98	564.04	10.304	667962	318810	454387	26214.3	147102	37483.3	48269.5	124410	257459	206784	454387	48269.5	206784	36.6417	77.8373	34.2225	9.414	2.197	0.233	3.23	1.14	-2.1	0.0083845	0.16718	0.0978894
	DL-TYROSINE	C9 H11 N O3	0.09	181.074	3.251	507378	309675	164492	63591.3	275593	181118	142356	220746	185447	352283	309675	181118	220746	52.6044	34.3197	34.7759	1.71	1.403	0.82	0.77	0.49	-0.29	0.474132	0.844866	0.782806
	DL-Citrulline	C6 H13 N3 O3	-0.87	175.096	10.266	433104	331461	289481	37030.6	492978	280518	47884.7	150297	304600	107848	331461	280518	150297	21.0185	81.3105	55.1969	1.182	2.205	1.866	0.24	1.14	0.9	0.62194	0.536607	0.986941
	Pyridoxal	C8 H9 N O3	1.07	167.058	10.351	228138	255615	222357	106814	209618	316179	407998	660037	733797	370648	228138	316179	660037	7.54935	31.8961	32.6352	0.722	0.346	0.479	-0.47	-1.53	-1.06	0.585571	0.0237789	0.0834774
	Thiamine	C12 H17 N4 O S	-2.01	265.112	6.311	234286	248985	92447.4	16571	225682	132139	90962.5	154844	149390	132811	234286	132139	149390	45.0463	46.1481	7.87669	1.773	1.568	0.885	0.83	0.65	-0.18	0.787692	0.850311	0.991884
	(+/-)-Tropinone	C8 H13 N O	-0.59	139.1	2.872	261235	326960	389541	71144.8	332481	372313	294285	270960	365691	855916	326960	332481	365691	19.6862	11.7159	63.107	0.983	0.894	0.909	-0.02	-0.16	-0.14	0.994496	0.584873	0.641091
	Thymine	C5 H6 N2 O2	-0.49	126.043	14.534	333021	381598	344928	31079.3	110743	133457	72899.8	373798	231416	202644	344928	110743	231416	7.16879	28.9422	34.0332	3.115	1.491	0.479	1.64	0.58	-1.06	0.00280234	0.384087	0.0113056
	3-Methoxytyramine	C9 H13 N O2	-1.71	167.094	6.132	210426	200518	103020	58179.9	218991	237242	156292	344088	293051	261396	200518	218991	293051	34.6471	20.796	13.9302	0.916	0.684	0.747	-0.13	-0.55	-0.42	0.64495	0.0820238	0.264876
	PYRIDOXAMINE	C8 H12 N2 O2	-0.56	168.09	7.197	118975	44725.2	95771.7	34222.9	179994	36047	40623.5	73618.6	198620	69490.2	95771.7	40623.5	73618.6	43.9183	95.6329	64.4287	2.358	1.301	0.552	1.24	0.38	-0.86	0.919922	0.91274	0.715545
	3-Sulfinoalanine	C3 H7 N O4 S	0.72	153.01	9.464	241106	274937	196579	38992.2	54973.7	51532.3	53057.2	63964.9	72591.9	428937	241106	53057.2	72591.9	16.5448	3.24207	110.49	4.544	3.321	0.731	2.18	1.73	-0.45	0.0595282	0.47893	0.281729
	DL-TYROSINE	C9 H11 N O3	-0.21	181.074	7.185	672234	398703	597830	124246	348406	263215	93210.1	9.76635e+06	397222	216042	597830	263215	397222	25.4245	55.3008	157.876	2.271	1.505	0.663	1.18	0.59	-0.59	0.631069	0.856663	0.360505
	Linamarin	C10 H17 N O6	-4.69	247.104	10.879	313059	519751	490074	38242.1	239943	245344	256029	348501	400109	1.11239e+06	490074	245344	400109	25.3437	3.31281	68.82	1.997	1.225	0.613	1	0.29	-0.71	0.279938	0.78365	0.119029
	1,2,3,4,5,6-Cyclohexanehexayl hexakis[dihydrogen (phosphate)]	C6 H18 O24 P6	-2.58	659.86	9.156	33172.4	91117.8	31415.8	7380.69	165451	20619.6	169932	106242	29327	29564.3	33172.4	165451	29564.3	65.4564	71.5794	80.5505	0.2	1.122	5.596	-2.32	0.17	2.48	0.699472	0.999893	0.69156
	DL-Histidine	C6 H9 N3 O2	-0.51	155.069	6.067	215214	164725	112885	43042.8	188241	163652	179329	207243	335184	214905	164725	179329	214905	31.1466	7.03026	28.425	0.919	0.767	0.834	-0.12	-0.38	-0.26	0.857733	0.152961	0.298134
	ACPC	C4 H7 N O2	1.42	101.048	4.787	161917	147302	239319	26260.1	184473	211815	163733	161337	208113	196800	161917	184473	196800	27.0446	12.9189	12.9297	0.878	0.823	0.937	-0.19	-0.28	-0.09	0.965203	0.943563	0.997147
	QS6350000	C9 H12 N2	-0.76	148.1	3.019	141440	103770	113629	17846	117814	115936	114730	97516.9	147022	190778	113629	115936	147022	16.3319	1.33787	32.1561	0.98	0.773	0.789	-0.03	-0.37	-0.34	0.992406	0.640133	0.574223
	2,3,4,5-tetrahydrodipicolinic acid	C7 H9 N O4	-0.68	171.053	10.928	211232	366748	238870	59471.7	168949	147183	137363	155168	163486	138811	238870	147183	155168	30.471	10.6935	8.23257	1.623	1.539	0.949	0.7	0.62	-0.08	0.0224246	0.0242373	0.997498
	Sulfurol	C6 H9 N O S	0.76	143.041	14.055	168305	115774	108510	27988.8	60357.9	51697.6	56220.9	83281.2	157335	65209.2	115774	56220.9	83281.2	24.9334	7.72223	47.8857	2.059	1.39	0.675	1.04	0.48	-0.57	0.0336592	0.477238	0.157714
	Traumatin	C12 H20 O3	-0.77	212.141	6.113	114258	112606	118247	24806.1	79365.4	107822	104537	165255	150732	161957	114258	104537	161957	2.52074	16.0096	4.77892	1.093	0.705	0.645	0.13	-0.5	-0.63	0.166095	0.0189336	0.00232023
	L-(-)-Serine	C3 H7 N O3	2.38	105.043	11.577	202028	225234	197497	27460.4	97696.2	81853.1	124960	164183	140384	91206.6	202028	97696.2	140384	7.1449	21.4813	28.2105	2.068	1.439	0.696	1.05	0.53	-0.52	0.0148096	0.0773303	0.402303
	Traumatin	C12 H20 O3	-0.07	212.141	1.784	106065	192098	161855	27880.7	93371.5	112333	92950.5	107496	109921	110355	161855	93371.5	109921	28.4626	11.121	1.41008	1.733	1.472	0.849	0.79	0.56	-0.24	0.0838338	0.187799	0.807923
	Traumatin	C12 H20 O3	1.68	212.142	5.397	115985	121627	92562.4	18271.4	51343.1	66812.3	68623.3	80812.9	86352.1	92397.3	115985	66812.3	86352.1	14.0037	15.2542	6.69672	1.736	1.343	0.774	0.8	0.43	-0.37	0.0042414	0.149846	0.0457689
	DL-Glutamine	C5 H10 N2 O3	-1.51	146.069	3.904	55674.4	64755.6	84738	14936.9	63974.1	70427.8	54416.6	50257.7	62602.1	76612.5	64755.6	63974.1	62602.1	21.7412	12.7989	20.8783	1.012	1.034	1.022	0.02	0.05	0.03	0.884813	0.867992	0.999253
	O-(3-Carboxypropanoyl)homoserine	C8 H13 N O6	0.32	219.074	7.049	51409.6	92698.1	36388.2	32865.5	183954	150331	140871	80850.9	177551	350528	51409.6	150331	177551	48.4634	14.2959	67.3105	0.342	0.29	0.847	-1.55	-1.79	-0.24	0.103555	0.079853	0.977255
	N,N-Dihydroxy-L-valine	C5 H11 N O4	0.24	149.069	6.576	100411	67275.7	78342.5	26961.4	70586.7	64417.9	37037.7	232180	119104	64977.6	78342.5	64417.9	119104	20.5697	31.1386	61.4868	1.216	0.658	0.541	0.28	-0.6	-0.89	0.562531	0.523385	0.145838
	Adenosine diphosphate	C10 H15 N5 O10 P2	-0.58	427.029	11.004	97649.5	71233.1	89870.2	15735.9	63417.3	35257.8	36026.5	113249	63194.3	65385	89870.2	36026.5	65385	15.7389	35.7248	35.0925	2.495	1.374	0.551	1.32	0.46	-0.86	0.0594332	0.911217	0.100178
	selenodiglutathione	C20 H32 N6 O12 S2 Se	0.1	692.069	15.617	260296	95724.1	384709	21464.4	21616	22131.5	20993.3	33974.4	115080	23867.8	260296	21616	33974.4	58.7085	2.64099	86.7442	12.042	7.662	0.636	3.59	2.94	-0.65	0.0104452	0.0547993	0.380528

## Sheet: Figure 4
F4a									F4b						F4e							F4j
	Metabolites	FM1	FM2	FM3	Tsup1	Tsup2	Tsup3				Log2 Average	-log10(p value)				CM	TM		TM	TM+Met			Site	%IP		CM	TM	TM+Met
	Erythritol	0.905658	0.919599	0.913214	-0.899814	-0.910202	-0.928455			Prkaa1	-0.736966	1.74229				1	0.25		1	4.65			1	0.037306		0.818996	0.23411	0.840078
	Glucose	-0.904854	-0.907324	-0.926321	0.921531	0.911954	0.905014			Prkag1	0.017814	0.128207				1	0.46		1	2.86			2	0.056154		0.665231	0.292247	1.02002
	Glycerol	1.35362	0.746796	0.433879	-0.486866	-0.813088	-1.23434			Prkag2	-0.361605	0.484139				1	0.18		1	3.31			3	0.06274		1.03665	0.261569	0.95833
	Myo-inositol	0.899151	0.951841	0.886091	-0.868825	-0.946731	-0.921528			Prkab1	0.465123	0.303677											4	0.067711
	Sorbitol	0.975824	0.86682	0.894029	-0.895426	-0.910155	-0.931092			Prkab2	0.129537	0.545139											5	0.202436
	Arachidic acid	-0.900461	-0.901213	-0.935688	0.962028	0.893595	0.88174			Acot2	0.59051	1.37714
	Arachidonic acid	-0.932998	-0.91212	-0.893008	0.930962	0.919029	0.888135			Cpt2	-0.0746307	0.0451808
	Decanoic acid	-0.859012	-0.887328	-0.9665	0.922911	0.68647	1.10346			Cpt1b	-0.669398	0.16098
	Dodecanoic acid	0.0845913	0.095089	0.334581	-1.03475	-1.09358	1.61407			Cpt1a	0.347141	0.510192
	Heptadecanoic acid	0.834462	-0.790446	-0.654906	1.27719	0.50254	-1.16884			Cpt1c	1.00029	0.343153
	Myristic acid	-0.925703	-0.897544	-0.914978	0.93575	0.890893	0.911582			Acaca	-0.408172	0.650684
	Nonanoic acid	-0.906531	-0.863574	-0.966396	0.950172	0.882961	0.903368			Soat1	-0.0760519	0.516724
	Oleic acid	-0.927592	-0.908147	-0.901534	0.965411	0.87337	0.898491			Echdc1	0.077837	0.445283
	Palmitelaidic acid	-0.891311	-0.915414	-0.924019	1.04715	0.842607	0.840987			Echdc2	2.60554	0.82795
	Palmitic acid	-0.895616	-0.921194	-0.918822	0.993849	0.884969	0.856816			Acly	-0.0357996	0.386437
	1-Monopalmitin	1.13583	0.761766	0.812454	-0.846424	-0.840832	-1.02279			Hk3	1.57687	0.248503
	2-Monostearin	0.89649	0.990327	0.846049	-0.888581	-0.853271	-0.991015			Hk1	-0.0419617	0.528924
	2-Palmitoylglycerol	0.976012	0.851736	0.908677	-0.91996	-0.899507	-0.916958			Hk2	-0.0075723	0.0375027
	Glycerol monostearate	1.18576	0.697766	0.818322	-0.938478	-0.850468	-0.912906			Pfkfb2	-0.281845	0.0687639
	2-Hydroxybutyric acid	1.10402	0.344022	1.16868	-0.926085	-0.916751	-0.773889			Pfkl	0.250264	1.23353
	Citric acid	0.892751	0.948544	0.896027	-0.944954	-0.92031	-0.872058			Pfkp	-0.0644948	3.2093
	Glyceric acid	0.581431	1.6412	0.130392	-0.69762	-1.04512	-0.610279			Pfkm	-0.282827	0.589504
	Glycolic acid	-0.861254	-0.961711	-0.863096	0.704446	0.737065	1.24455			Pfkfb3	-0.037579	0.440612
	Lactic acid	0.928961	0.909671	0.899693	-0.916798	-0.893693	-0.927834			Pfkfb4	0.398559	0.197313
	Malic acid	0.976589	0.92684	0.829239	-0.891724	-0.990809	-0.850134			Gapdh	-0.216028	2.41703
	Oxalic acid	-1.01981	-0.875546	-0.833784	0.812792	0.931669	0.984673			Pkm	-0.0898864	1.61894
	Pentanedioic acid	-0.906095	-0.91258	-0.919506	0.905249	0.889978	0.942953			Ldha	-0.0944543	0.907571
	Pimelic acid	-0.884609	-0.895137	-0.957984	0.919079	0.907065	0.911586			Acad10	-0.18751	0.0657736
	Succinic acid	-0.883927	-0.889858	-0.962335	0.957506	0.856248	0.922366			Acsl1	0.441576	0.679512
										Acsl3	-0.261277	1.36565
										Bdh1	-0.300877	1.57412
										Hadha	-0.110603	0.59026
										Hadhb	0.153039	0.502122
										Idh2	-0.143313	1.04105
										Sdhaf4	0.55718	2.67255
										Sdhc	-0.302821	1.3216
										Sdha	-0.0635884	0.640704
										Agpat4	-0.780056	2.18277
										Agpat3	0.174026	1.55794
										Agpat1	0.201164	0.460164
										Gpam	-2.41149	0.873583
										Agpat2	0.0982579	0.0876218
										Dgka	0.0941834	0.477627
										Dgke	0.386353	1.49417
										Dgkg	0.254353	0.972913
										Dgkq	0.577068	0.894522

## Sheet: Figure 5
F5a	Tumor Volume											Tumor mass					F5b
																		AMPK-WT	AMPK-KO
			8	10	12	14	16	18	20			AMPK-WT	AMPK-KO					17000	26700
	AMPK-WT	1	89.376	123.576	180.774	320.166	617.463	945.587	1367.78			3.15	4.92					20000	25300
		2	38.7855	57.7125	106.742	208.896	325.144	640.026	1009.88			2.64	4.98					18000	26200
		3	71.5275	98.784	194.078	295.856	446.218	751.581	1206.47			2.95	4.56					20987	23598
		4	53.802	91.035	163.8	298.08	472.752	657.324	943.824			2.62	3.89
		5	54.5455	77.184	153.164	222.206	396.118	685	1042.84			2.41	3.35
	AMPK-KO	1	132.618	178.024	313.6	648.96	1037.34	1510.9	1938.09
		2	128.774	176.4	330.672	477.144	834.272	1261.33	1801.28
		3	138.915	209.202	349.272	571.256	908.28	1222.52	1858.37
		4	116.614	167.706	284.592	406.56	711.112	1119.55	1451.94
		5	121	194.481	309.375	551.002	837.986	1160.57	1584
F5c	Tumor Volume											Tumor mass					F5d
																		WT	WT + Met	KO	KO + Met
			8	10	12	14	16	18	20	22		WT	WT + Met	KO	KO + Met			2354	1296	2682	2441
	AMPK-WT + PBS	1	56.074	112.091	187.272	358.228	653.184	841	1043.9	1233.7		2.55	1.53	4.16	5.2			1915	1346	2435	2280
		2	60.025	90.75	215.136	391.072	553.756	763.902	972	1206.47		2.87	1.3	4.95	4.1			2253	1300	3955	2914
		3	66.3255	109.651	208.25	285.912	389.992	583.176	815.85	1058		2.89	1.88	5.28	4.47			1825	1005	2745	2890
		4	55.016	98.3125	176.157	269.001	421.2	527.962	748.503	972		3.36	1.96	4.6	3.19			2145	1100	2987	3245
	AMPK-WT + Methionine	1	62.208	95.2875	128.375	196.599	257.911	335.16	451.315	585.844
		2	41.1845	57.7125	91.936	132.618	164.775	204.723	285.912	391.608
		3	55.47	92.3355	132.878	243.648	310.4	422.048	527.962	697.632							F5e
		4	58.752	94.221	123.008	205.35	285.77	406.503	485.002	634.834									WT	WT + Met	KO	KO + Met			WT	WT + Met	KO	KO + Met
	AMPK-KO + PBS	1	96.768	154.744	254.826	441.09	757.712	1045.6	1398.21	1728								CD4%	4.76	13	3.42	3.98		CD8%	2.99	4.52	1.28	1.66
		2	80.19	159.359	303.408	589.837	1097.73	1431.64	1642.8	1959.05									4.11	9.34	2.68	3.63			2.83	3.52	1.99	1.44
		3	81.461	163.849	263.841	469.3	807.36	1132.63	1341.98	1743.75									5.61	8.1	1.94	0.94			3.02	5.25	1.79	1.92
		4	84.64	148.225	261.36	478.953	685.584	1075.23	1382.4	1747.31									6.95	10.58	3.04	2.14			3.25	5.2	2.06	2.3
	AMPK-KO + Methionine	1	86.2125	166.635	257.032	457.056	1105.92	1401.4	1620.02	1992.14									5.46	8.65	1.2	1.48			2.75	4.5	2.2	1.97
		2	72.828	149.988	241.875	414.304	837.828	1044	1261.57	1512.67
		3	102.602	191.808	310.005	441.45	967.46	1174.55	1449.08	1694.62
		4	68.4285	112.694	204.161	403.971	584.325	828.184	1040.32	1313.83							F5f
																			WT	WT + Met	KO	KO + Met			WT	WT + Met	KO	KO + Met
																		IFN-γ+ CD8	22.1	30.5	17.5	14		GZB+ CD8	27.3	37.6	23.6	15.1
																			23.8	36.3	14.6	19.9			33.3	40.2	24.1	17.5
																			24.2	47	19.9	14.6			32.6	50	20	24.1
																			21.2	42.9	23.7	21.2			32.2	40.2	27	20.9
																			21.6	45.7	22.1	20.3			30.5	37.4	25.7	24.1
F5g	Tumor Volume											Tumor mass
			8	10	12	14	16	18	20	22							F5h
	PBS	1	52.65	113.49	272.281	489.804	721.287	1005.1	1278.02	1614.13		PBS	Met	AICAR	Met+AICAR			PBS	Met	AICAR	Met+AICAR
		2	65	128.774	265.243	503.382	838.242	1070.31	1328.74	1560.66		4.02	1.91	2.78	1.4			8057	3693	4037	2656
		3	48.668	92.512	233.928	465.745	835.029	1323.49	1631.85	1971.92		3.95	2.25	3.46	0.88			8833	4252	5219	2939
		4	55.225	137.216	282.408	418.19	817.216	1164.87	1409.55	1847.57		4.89	2.51	3.04	1.55			5872	4357	4595	4200
		5	42.527	86.2125	240.318	437.712	757.741	1191.45	1572.79	1931.24		4.3	2.31	2.25	1.63			5966	6133	4031	1321
	Methionine	1	60.7475	98.3125	150.282	191.808	246.402	332.35	409.909	503.382		4.84	2.14	3.09	1.04			8233	4930	4522	3710
		2	37.926	86.2125	163.35	215.825	266.805	357.637	423.774	557.568
		3	61.364	101.92	213.75	329.252	415.152	520.251	653.184	714.618
		4	61.056	102.85	193.55	262.122	344.608	419.71	530.604	653.455							F5i
		5	47.432	74.36	128.375	213.16	278.4	359.527	436.774	518.616									PBS	Met	AICAR	Met+AICAR			PBS	Met	AICAR	Met+AICAR
	AICAR	1	63.6265	103.968	183.298	313.992	413.1	503.652	671.058	865.15								CD4%	5.83	12.3	8.12	12.1		CD8%	2.76	14.6	5.69	9.44
		2	44.1	78.416	152.626	299.671	446.218	588.799	739.26	986.4									2.76	8.32	12.8	13.8			1.41	4.31	6.97	25.6
		3	62.208	85.6745	195.201	332.8	440.725	502.2	622.08	842.7									6.97	9.15	10.8	17.2			2.91	12.3	8.11	21.5
		4	50.625	67.968	187.272	321.048	498.677	617.4	681.408	901.45									2.31	12.2	11.5	16.8			5.4	8.99	12	15
		5	55.016	85.6745	182.648	324.576	465.408	623.971	701.8	828.184									4.46	10.49	10.805	14.97			3.12	10.05	8.19	17.8
	Methionine+AICAR	1	50.625	73.75	114.376	156.282	188.416	228.888	319.41	400.221
		2	55.296	86.022	132.618	186.2	252.486	295.856	188.65	227.812
		3	66.816	108.841	158.438	223.818	345.744	410.432	336.82	433.2							F5j
		4	42.8655	71.424	107.388	147.994	117.74	225	305.942	396.05									PBS	Met	AICAR	Met+AICAR			PBS	Met	AICAR	Met+AICAR
		5	45.6	78.0325	106.434	139.24	187.308	247.798	318.209	405								IFN-γ+ CD8	19.1	52.4	13.8	43.1		GZB+ CD8	8.26	11.2	15.2	31.6
																			16.4	31.5	15.4	54.3			7.6	12.1	11	24.4
																			12.3	13.8	48.6	55.1			3.43	18.3	12.8	39.8
F5k	Tumor Volume											Tumor mass							6.62	27.7	29.2	39			5.75	18.5	10.7	26.6
																			5.48	16.6	13.9	42.1			5.25	15.3	26.9	22.5
			8	10	12	14	16	18	20
	PBS	1	64.512	136.8	242.592	418.176	619.038	1129.03	1679.62			PBS	Met	AICAR	Met+AICAR
		2	89.2375	143.36	204.768	345.744	606.744	929.703	1540.78			4.67	4.33	3.88	4.99
		3	65.664	128.993	219.375	377.196	533.022	941.707	1516.7			4.53	4.35	5.17	3.22
		4	67.626	130.696	205.8	448.592	695.038	1163.26	1796.13			3.16	3.82	5.09	3.41
	Methionine	1	63.75	132.618	225	458.397	813.338	1064.51	1352.12			5.04	3.74	3.45	4.74
		2	63.36	122.4	246.402	498.677	854.456	1129.03	1405.7
		3	68.75	126.852	228.152	392.85	752.64	1120.97	1552.63
		4	73.728	98.315	225.4	377.496	640	1040.83	1262.14
	AICAR	1	57.6	107.911	210.938	333.036	600.862	1140.75	1534.46
		2	53.621	130.537	268.584	409.05	732.05	1053.26	1449.08
		3	50.625	100.719	205.167	351.31	641.52	913.385	1522.38
		4	73.75	145.926	255.528	414.736	675.491	1122.3	1489.6
	Methionine+AICAR	1	57.33	108.147	209.088	314.792	599.04	1038.16	1664.64
		2	72.5	111.012	190.44	330.672	571.256	854.456	1351.37
		3	63.36	90.75	176.4	304	497.664	779.76	1088.71
		4	48.4	114.376	206.681	369.8	692.665	1027	1370.14

## Sheet: Figure 6
	F6h
			WT	AMPK KO			WT	AMPK KO
		XBP1	1	4.14106		XBP1s	1	3.55537
			1	3.03143			1	5.57897
			1	2.80889			1	2.86791
			1	3.53081			1	2.78949
			1	4.50023			1	8.1681
	F6j
		Control	DMSO	100uM	200uM
		3964	4031	3574	7992
		3622	3774	4675	12500
		4338	4067	4854	7934
		4408	3854	7011	7778
		4240	3748	4184	6746
		4074	3833	5061	6841
	F6l
		shNTC	shXBP1	shIRE1α	shNTC	shXBP1	shIRE1α
		305	319	294	3196	1911	2565
		614	480	284	2838	1862	2188
		364	547	460	3027	2475	2572

## Sheet: Supplementary Figure 1
	S1a
		PBS	DSS	Tumor
		2165	3360	3820
		2143	3045	3982
		2204	2833	3953
	S1b
		PBS	DSS	Tumor
		1222	1695	2356
		1075	1419	2213
		1079	1441	2080
	S1c
		CM	DM	DM+AAs
		1029	5847	4220
		1067	4518	5093
		1053	4967	4045
	S1d
		CM	DM	DM+Glu
		2495	5859	5078
		2899	6053	4236
		2327	5412	5107
	S1e
		CM	DM	DM+TG
		2495	5859	5204
		2899	6053	5164
		2327	5412	5507

## Sheet: Supplementary Figure 2
S2b									S2c													S2d
		PBS	Met			PBS	Met				PBS	Met			PBS	Met			PBS	Met			PBS	Met
	CD4%	0.54	14.4		CD8%	1.23	6.46			IFN-γ+ CD4	7.81	20.8		IFN-γ+ CD8	9.29	23.6		GZB+ CD8	11.45	19.8			6409	5346
		0.33	10.5			1.7	7.42				6.05	22.9			8.37	19			10.7	18.8			5272	8642
		1.47	6.22			2.99	2.99				8.64	19.9			6.72	15.1			9.26	16.1			10148	10203
		1.49	5.52			1.46	7.88				6.21	11.6			8.12	13.45			9.45	14.9			9200	10668
S2e												S2f						S2g
		11	12	13	14	15	16	17	18				PBS	PBS+aCD4	Met	Met+aCD4			PBS	PBS+aCD4	Met	Met+aCD4			PBS	PBS+aCD4	Met	Met+aCD4
	PBS	342.144	410.432	631.296	744.31	1274.49	1808.15	2056.99	2324.79				4.25	9.24	2.59	3.25		CD69	394	336	776	459		CD25	1290	886	1856	1322
		175.071	285.12	507.84	892.688	949.85	1457.8	1589.11	1850.63				3.17	6.76	2.49	4.28			568	419	583	544			1219	889	1965	843
		310.284	317.68	363.096	454.854	737.28	1197.46	1135.13	2450.55				4.9	4.5	2.36	2.96			582	270	596	488			1555	868	1809	830
		208.373	302.46	614.079	737.28	1016.48	1518.34	2371.58	2667.17				3.55	5.25	1.4	3.35			377	318	672	529			1092	215	1890	868
		180	269.5	545.928	1079.57	2259.68	2800.53	3187.14	3508.06				3.8	6.28	0.9	3.8			358	375	685	467			1228	815	2237	1552
	PBS+aCD4	439.002	453.024	1254.53	1927.55	2159.39	2590.32	3233.25	4107
		282.437	352	976.828	1115.4	1811.25	2098.32	2676.89	3128.58
		285.12	560	1193.55	1411.2	1731.68	2562.71	2709.5	3518.52										PBS	PBS+aCD4	Met	Met+aCD4			PBS	PBS+aCD4	Met	Met+aCD4
		484.438	537.464	1314.51	1339.2	2190.24	2991.11	3602.84	4678.16									IFN-γ+ CD8	49.2	27.1	58.6	43.4		GZB+ CD8	10.1	4.2	12.45	5.59
		173.246	610	614.656	1230.64	1508.06	1558.24	2278.4	2948.4										37.8	25.4	66.8	36.8			10.8	5.19	17.1	5.87
	Met	87.88	132.278	346.286	386.353	420.34	565.504	631.75	1522.35										37.4	26.16	52	38.5			8.76	6.27	14.2	4.16
		168.683	259.2	306.656	393.66	497.24	686.592	886.464	1403.02										43.2	26.4	68.73	35.2			7.93	5.19	15	4.23
		260.876	298.44	317.812	516.906	593.15	626.688	769.896	1174.55										30.7	29.1	52	39.38			7.07	5.26	11.9	8.76
		165.699	232.75	352	368	500	635.904	865.965	906.304
		163.35	337.5	113.715	309.304	512.2	727.833	760.725	405
	Met+aCD4	159.201	171	259.611	243.089	799.312	847	854.024	1400.57
		168.683	239.6	344.45	262.122	639.812	726	1508	1811
		237.917	287.49	388.129	324.532	600.163	771.75	944.541	1560
		346.8	393.354	395.68	530	617.472	651.688	859.264	1897.12
		97.47	183.338	250.488	711.112	1256.4	2047.05	2543.41	3256.2
S2i				S2j				S2l
	TF	TB			WT	SLC43A2 KO			Days	SLC43A2 Intact			SLC43A2 KO
	2794	2895			0.999286	0.839767			0.5	89.5858	90.8463	119.568	78.1124	96.9879	124.9
	2861	2873			1.25794	0.753446			1	93.3674	100.66	120.558	83.9357	106.325	140.462
	2714	3622			1.1915	0.728782			2	100.66	117.677	137.845	105.823	105.823	169.277
	2749	3684			0.980302	0.771943			3	180.252	207.533	270.198	269.578	348.695	225.703
S2n																					S2p
		SLC43A2-INTACT	SLC43A2-KO			SLC43A2-INTACT	SLC43A2-KO			SLC43A2-INTACT	SLC43A2-KO			SLC43A2-INTACT	SLC43A2-KO			SLC43A2-INTACT	SLC43A2-KO			SLC43A2-INTACT	SLC43A2-KO
	CD4%	2.96	9.23		CD8%	3.85	14.9		IFN-γ+ CD4	5.21	16.4		IFN-γ+ CD8	2.54	23.2		GZB+ CD8	3	20.1			4639	3873
		1.19	13.2			1.49	15.8			6.27	15			4.72	18.8			1.62	13.2			3668	4287
		0.93	8.26			1.28	12.8			5.67	17.2			2.94	14.4			1.38	12.3			5195	4185
		3.56	10.2			6.87	13.1			4.62	9.45			3.5	20.2			2.37	18.1
		1.81	14.3			2.57	13.9			5.03	7.69			3.33	12.1			2.97	7.49

## Sheet: Supplementary Figure 3
	S3a													S3b												S3c
		UCLA (Cell 2016)	mRNA expression (Log2(RNA Seq read counts))			MSKCC (NEJM 2014)	mRNA expression (RNA Seq RPKM)			DFCI (Science 2015)	mRNA expression (RNA Seq RPKM)					SLC43A2 mRNA Expression (RSEM (Batch normalized from Illumina HiSeq_RNASeqV2))					SLC43A2 mRNA Expression (RSEM (Batch normalized from Illumina HiSeq_RNASeqV2))						methionine	% PD-1 of CD4
																											5690	8.32
			SLC43A2	PDCD1			SLC43A2	PDCD1			SLC43A2	PDCD1			Nature 2011	Low	High			Firehorse legacy	Low	High					2350	4.78
			9.69	6.79442			3.76596	4.02102			3.94469	1.09695				43.89	11.63				48.72	0.36					3680	7.61
			10.7838	2.58496			1.50422	-0.61501			2.19696	0.179632				40.97	21.78				44.28	47.5					3000	25.6
			9.87652	3.32193			2.62168	0.44131			1.58087	0.642166				49.12	41.53				33.64	31.6					313	51.1
			11.0112	9.28771			2.62773	3.25576			3.72484	1.77951				2	7.65				76.51	44.58					2620	9.28
			10.242	7.15987			3.19155	2.17626			3.18579	0.815003				46.59	22.31				56.5	0.82					2620	20.4
			8.79766	7.67948			2.03755	0.594386			2.02903	-1.13576				18.5	54.04				57.72	67.31					1030	19.5
			9.44087	5.80736			-0.69034	-3.42955			-0.2895	-2.24884				11.86	63.51				35.55	36.2					906	25.4
			9.88264	7.53916			0.596111	-2.27273			-0.10975	-1.53829				65.44	47.37				9.99	16.62					973	27.5
			8.52748	6.97728			3.83459	2.74069			0.314848	-1.75676				63.01	6.31				89.26	53.22					837	39.4
			9.38154	10.2831			0.124877	-0.60904			4.13253	-0.65964				48.72	6.37				57.56	26.94					4070	8.84
			11.3581	8.43879			0.238404	0.80649			0.508549	-5.834				21.55	7.82				30.49	52					2150	9.1
			10.1124	8.83605			1.26492	-3.98051			1.00853	0.617996				63.93	7.98				6.11	42.02					2170	4.37
			9.41996	9.16992			0.117297	-3.3809			3.79243	1.38372				49.25	7.85				35.12	2					2120	8.36
			10.3587	8.34873			3.58649	4.46004			0.944808	-0.51005				32.49	0.76				63.04	34.95					1210	24.8
			9.66534	5.58496			1.93168	1.5661			3.33476	0.381615				44.29	6.24				12.45	64.95					921	9.44
			9.88874	9.00563			3.24892	3.51385			1.69947	2.37989				33.64	6.01				18.5	37.94
			9.62571	5.85798			1.86972	-1.57844			2.35111	0.659494				76.48	5.95				17.81	33.94
			8.41363	5.04439			3.06179	1.90688			0.687596	-3.07455				71.42	5.36				87.42	2.99
			9.37286	7.12928			2.01659	3.38289			-0.07747	-3.45609				56.51	4.8				145.34	15.01
			8.67243	7.10852			1.1005	-3.40237			3.38725	-1.08744				19.97	17.35				43.33	18.56
			10.0293	10.0593			2.51525	3.57012			3.646	2.15846				38.34	19.15				71.68	27.6
			9.81538	7.49185		P value	<0.0001				2.91275	0.086279				118.99	18.66				66.1	17.02
			7.65821	1.58496		Pearson r	0.7941				2.24718	-1.57023				84.14	43.5				109.23	12.94
			10.4574	5.52356			Correlation				2.42146	1.06077				57.69	8.54				58.64	20.6
			8.8392	5.08746							3.6016	1.68569				35.51	72.87				48.75	38.17
			8.61839	4.9542							-0.99654	-4.41035				9.95	12.45				85.87	0.3
			10.3761	7.74147							-0.18771	-4.01656				38.41	45.11				77.04	59.1
		P value	0.0589								2.21429	-2.24594				89.26	9.1				28.52	62.12
		Pearson r	0.368								1.05282	-2.47781				41.56	3.42				80.95	35.84
			Correlation								3.14874	3.47747				57.53	1.18				17.44	52
											1.7514	-2.35219				30.46	22.18				86.99	13.01
											0.599733	-0.6772				6.11	26.94				127.17	49.01
											1.88558	-0.06008				35.12	57.33				66.1	1.02
											0.95023	-4.59633				112.29	16.2				65.64	38.01
											1.45821	0.43841				71.06	56.54				34.13	3.02
											3.95858	3.97337				63.05	51.88				65.47	44.97
											1.17504	-0.26649				39.72	41.36				14.52	19.97
											1.67964	2.87382				12.45	58.05				77.83	41.98
											2.12208	-0.11594				25.89	88.44				40.51	2.96
											1.63087	0.208113				81.8	70.57				26.81	29.01
										P value	<0.0001					18.46	39.85				32.06	26.97
										Pearson r	0.6853					34.17	19.51				4.27	62.42
											Correlation					32.85	44.06				39.06	6.11
																14.65	45.47				33.44	30.03
																6.67	47.67				115.8	6.7
		TCGA (PanCancer Atlas	mRNA expression (RNA Seq RPKM)				TCGA (Firehose)	mRNA expression (RNA Seq RPKM)				Ovarian serous cystadenocarcinoma TCGA (Nature 2011)	mRNA expression (RNA Seq RPKM)			35.38	25.86				87.42	2.2
																19.97	10.25				76.94	28.75
			SLC43A2	PDCD1				SLC43A2	PDCD1				SLC43A2	PDCD1		20.89	17.22				21.78	29.07
			9.39367	4.2737				9.39367	4.2737				-0.27808	-0.1625		6.21	90.08				54.07	21.52
			9.45827	3.59632				9.45827	3.59632				-0.11208	-0.49043		24.57	88.28				6.31	22.83
			9.64359	2.13317				9.64359	2.13317				0.223484	0.231213		44.52	48.29				6.37	22.54
			8.8893	2.69028				8.8893	2.69028				-0.48094	0.021403		39.56	38.21				7.82	8.54
			9.83065	3.15429				9.83065	3.15429				0.612393	0.112082		2.73	4.86				7.98	30.06
			9.30518	6.52157				9.30518	6.52157				0.46918	-0.21764		31.14	58.12				7.85	25.72
			9.41006	4.83936				9.41007	4.83936				-0.14881	-0.2886		15.18	55.88				6.24	27.83
			9.30904	3.15774				9.30904	3.15774				-0.2527	0.351192		17.77	28.16				6.01	24.21
			10.2248	4.49172				9.71781	5.04029				0.760019	0.064285		55.13	44.45				5.95	24.01
			9.84256	7.2654				9.55365	3.56546				-0.22236	-0.17934		2.46	57.03				4.83	11.37
			9.62927	5.36383				8.86997	4.35069				0.009086	0.260333		11.53	36.14				17.38	21.12
			9.71781	5.04029				9.42284	4.43132				0.157266	0.343729		34.04	0.79				18.66	25.07
			8.86003	6.56318				9.61203	6.83404				-0.03014	0.298496		32.23	0.36				43.5	180.06
			8.56785	2.14565				10.7711	6.96078				0.358375	0.119706		28.55	47.51				8.54	22.31
			8.18573	4.35736				8.63545	2.60504				0.388476	0.423675		38.9	31.6				72.86	116.03
			10.8698	7.2555				8.50904	6.11158				0.336566	0.198373		36.7	70.4				9.1	9.4
			9.64768	4.97417				9.55169	2.85615				0.776996	-0.41726		28.68	44.55				22.21	34.36
			10.3056	4.63018				9.1516	2.78092				-0.39439	0.087124		19.55	0.82				26.94	2.14
			9.55365	3.56546				8.90423	3.95986				0.146249	0.631207		8.11	67.32				57.36	5.42
			10.6333	3.55562				9.77937	5.81448				0.258741	-0.12785		35.25	36.2				16.2	27.86
			8.86997	4.35069				10.2965	5.74704				-0.52969	-0.68183		13.6	16.62				56.54	48.75
			9.42284	4.43132				8.4038	5.60839				0.223568	-0.0627		68.86	53.22				51.87	38.14
			9.61203	6.83404				8.98404	3.48637				-0.46714	-0.24265		107.1	26.91				41.36	2
			9.94157	5.52674				8.85209	3.97143				-0.27866	-0.04213		91.33	52.01				58.05	5.52
			9.23543	5.22				9.54714	4.27679				0.259657	0.173618		74.22	42.02				88.44	14.49
			9.13014	7.13135				9.90711	6.41185				0.34411	-0.3781		66.59	2.23				70.57	17.97
			9.61793	4.15036				9.23592	3.55514				-0.15502	0.081403		61.76	34.96				39.85	4.01
			10.7711	6.96078				10.1777	6.69977				-0.48436	0.038804		67.94	64.95				19.51	30.62
			8.99965	3.93212				10.8226	3.13143				0.562315	0.290653		68.96	37.91				44.05	39.82
			8.63545	2.60504				9.14387	2.93053				-0.34774	-0.29227		43.33	33.94				45.47	30.62
			8.50904	6.11158				9.37771	4.30539				0.013419	0.11094		49.58	2.99				47.67	1.18
			9.55169	2.85615				9.32473	3.44208				-0.40259	0.124688		57.43	34				25.85	4.76
			9.1516	2.78092				10.1847	5.5517				0.678501	0.355848		56.11	41				17.21	51.68
			8.90423	3.95986				8.85189	2.39657				0.938398	0.156238		57.03	66				90.08	71.68
			9.77937	5.81448				9.87973	3.8712				-0.06915	-0.40885		47.34	15.01				88.3	61.6
			10.2965	5.74704				10.0976	5.70889				-0.76723	-0.40837		48.29	18.56				38.21	60.58
			8.40381	5.60839				9.34106	7.39289				0.461227	-0.06976		47.8	27.6				4.86	55.45
			8.98404	3.48637				9.83592	6.10573				0.310442	-0.19827		44.91	16.99				58.11	6.47
			8.85209	3.97143				9.44337	4.72547				0.034009	-0.14427		37.06	12.94				28.15	76.81
			9.54714	4.27679				8.20642	6.01558				-0.33981	0.005989		27.66	20.57				44.48	20.66
			9.90711	6.41185				9.32979	5.15145				0.277848	0.094502		34.04	38.18				57.03	44.48
			9.23592	3.55514				9.42816	2.37072				-0.10717	-0.51581		29.96	0.3				0.79	125.66
			10.1777	6.69977				9.97944	1.24981				0.145246	0.029211		21.12	59.1					22.21
			10.8226	3.13143				10.2554	4.7413				0.523535	0.285613		14.88	62.13
			9.14387	2.93053				9.89799	6.32957				-0.49463	0.338769		13.8	35.84
			9.37771	4.30539				9.32661	5.52145				-0.08563	-0.00631		6.41	52.01
			9.32473	3.44208				9.39772	4.94342				-0.25855	0.108209		6.08	13.01
			10.1847	5.5517				9.95221	5.91743				0.021244	-0.17343		10.87	49.02
			8.85189	2.39657				9.92263	4.50496				-0.6173	-0.21804		6.6	1.02
			9.87973	3.8712				10.1626	4.86873				-0.32599	-0.25017		7.36	38.01
			10.0976	5.70889				9.2307	4.49442				-0.35017	0.069019		6.05	3.02
			9.34106	7.39289				8.99821	3.41565				-0.21934	-0.28268		5.91	44.98
			9.83592	6.10573				9.85953	5.57413				0.068831	-0.03507		6.83	19.97
			9.44337	4.72547				8.77362	4.59142				-0.13001	0.055171		4.7	41.99
			8.20642	6.01558				9.27455	4.70526				-0.56644	0.265742		4.21	2.96
			9.32979	5.15145				9.74862	4.66201				0.005368	-0.07126		5.32	28.98
			9.42816	2.37072				9.13324	3.89095				0.340882	0.035799		54.57	30.95
			9.97944	1.24981				9.25508	4.20973				-0.14087	-0.17251		87	26.94
			10.2554	4.7413				9.48801	5.4275				-0.00652	-0.15471		61.67	62.42
			10.1918	5.15002				9.00369	5.08982				0.448134	-0.04169		29.37	36.24
			9.89799	6.32957				9.26975	5.1116				-0.90098	0.159435		97.97	6.08
			9.32661	5.52145				8.33428	5.29935				0.074236	-0.09598		22.37	30.03
			9.55651	4.25813				9.78836	7.72376				0.189002	0.322789		70.77	18.76
			9.39772	4.94342				9.6269	5.64386				0.747802	-0.1061		82.82	6.7
			9.95221	5.91743				8.40355	0.364684				0.256067	0.189782		52.4	2.17
			9.92263	4.50496				9.15532	2.57638				-0.32603	-0.00672		73.49	28.71
			10.1626	4.86873				10.3508	5.89799				0.315849	0.05526		38.14	29.04
			9.24845	5.2733				9.46969	5.09729				-0.20183	0.109209		49.18	21.52
			8.99821	3.41565				8.93134	5.83783				0.158492	0.511566		4.24	22.83
			11.3688	4.87569				10.4013	3.21464				0.008734	-0.02828		54.27	22.54
			9.76361	4.27189				8.24376	4.52616				0.190583	0.668853		37.58	8.54
			9.28817	5.96628				9.84304	5.32873				-0.44486	-0.12962		38.34	30.03
			8.77548	3.61223				9.49326	6.52505				-0.11603	-0.05239		32.82	25.72
			9.05312	3.99089				9.49831	6.08634				-0.27847	0.605968		16.56	27.83
			9.11978	4.25145				9.87405	5.24551				-0.0807	0.151143		4.21	24.21
			8.90123	4.35106				9.90476	6.01311				-0.37309	-0.07184		4.4	24.02
			8.59427	4.52793				10.017	7.64168				-0.35172	0.181013		4.76	11.37
			9.19456	4.59003				9.53275	5.06929				0.121206	-0.17079		4.14	21.12
			9.85953	5.57413				8.64596	4.4224				0.307686	-0.23231		2.56	25.03
			10.9843	6.03716				9.00397	3.70341				-0.52072	0.234085		3.09	180.04
			9.76285	4.10312				9.89013	5.21089				-0.12494	0.353886		8.57	22.31
			9.19685	4.13605				9.76728	6.4659				-0.29649	0.160653		23.03	116.04
			10.7359	4.9942				9.23043	3.92092				0.647436	0.569045		25.92	9.4
			9.36031	6.11492				9.2035	3.49411				0.528381	0.390609		26.18	34.36
			9.13382	3.91879				9.69562	5.51697				-0.27999	0.187279		47.51	2.14
			8.83184	2.83967				10.9918	3.02875				0.408893	0.659479		49.64	5.39
			9.91348	3.08707				8.916	3.57709				0.259492	0.220702		40.51	27.86
			9.32397	7.48932				9.34235	4.53625				-0.25103	-0.20708		15.38	48.75
			9.40227	6.52463				9.28062	4.71887				0.312014	0.863489		26.81	38.14
			9.56736	5.57889				9.33657	5.04056				0.293926	0.372125		32.03	1.97
			10.454	5.14852				8.93719	4.14859				0.265305	0.695541		49.38	5.52
			10.1934	5.69768				9.53373	4.39418				0.205963	0.263137		29.08	14.49
			9.25742	5.75694				8.06865	2.62572				0.237654	0.086741		18.86	17.97
			9.53858	3.46579				9.71114	4.40239				0.656813	0.17262		2.76	3.98
			8.81394	2.3881				9.43581	4.86486				-0.37143	0.197153		54.47	30.59
			8.41531	3.11851				9.78458	5.9074				-0.8519	-0.18111		4.57	39.82
			8.77362	4.59142				8.95462	6.00897				-0.5145	-0.06564		33.28	30.62
			9.27455	4.70526				8.6435	3.21371				0.482571	0.139558		85.94	1.18
			9.13324	3.89095				9.15967	6.69533				-0.44049	0.074624		4.27	4.76
			9.70153	5.22173				8.43557	2.89486				0.762381	0.500835		39.06	51.68
			9.07398	4.45068				9.46419	3.77723				-0.12511	0.144316		33.44	71.69
			10.489	4.53965				8.16565					0.237508	0.227653		58.08	61.6
			8.33807	4.90982				9.83663	5.64953				-0.14495	0.251403		24.94	60.58
			9.25508	4.20973				10.0953	3.77838				0.257372	0.444903		115.81	55.46
			9.18102	4.71045				8.45595	6.25758				-0.49543	0.205213		87.42	6.47
			9.50521	4.12644				9.73505	5.055				0.085818	0.495257		91.6	76.78
			9.64855	4.80799				9.74149	2.55068				0.718964	0.722867		76.94	20.66
			9.53158	5.40081				9.20324	2.93236				0.124145	0.002533		7.62	44.48
			10.937	7.12752				9.38563	1.73998				-0.35551	0.059905		19.61	125.63
			9.48801	5.4275				8.06723	5.77615				0.488593	0.871885			22.21
			9.1486	3.98616				9.68847	5.24985				0.543219	0.600153
			9.36644	4.92326				9.04868	6.03552				-0.40549	-0.12612
			7.73975	1.92901				8.98612	4.3013				0.102199	0.217196
			7.43972	0.158109				10.4159	8.13089				1.48024	0.52326
			9.24717	2.26131				8.66958	4.29454				-0.44282	0.227801
			9.0417	7.73728				9.74195	4.8772				0.700818	0.118653
			9.26975	5.1116				9.64889	3.01037				0.075536	0.334
			8.33428	5.29935				10.1978	3.50648				1.329	0.136066
			10.0361	6.61159				9.57094	2.79031				0.284447	0.179191
			8.58414	5.23199				10.4262	3.64829				0.534292	0.152226
			10.7531	3.93654				9.23789	3.31166				-0.57734	0.173653
			9.12821	5.05449				9.06866	4.43663				0.361513	0.071418
			9.96546	4.85968				9.68736	8.46876				0.090443	0.016153
			9.13148	3.59343				9.0156	5.26299				-0.37773	0.445903
			8.86027	4.37423				9.6631	7.12352				0.660744	0.221903
			10.0477	5.36579				9.70491	6.41281				0.356658	0.022068
			9.45099	6.55662				9.98121	3.29704				0.280059	0.065183
			10.3435	5.10279				8.97687	5.11549				-0.07995	0.066696
			10.6992	5.82823				9.29451	2.58873				-0.0126	-0.09834
			9.21941	4.88875				8.85867	4.50202				0.794705	0.224397
			9.48497	4.64483				9.60177	5.17701				-0.04283	0.342653
			9.04019	8.88356				10.1402	3.11458				0.408005	0.359153
			9.19381	4.52793				9.26687	4.99187				0.201583	0.4146
			10.7177	5.18287				9.24295	6.77192				-0.34783	-0.03516
			9.28885	6.21376				9.87052	4.32995				0.06526	0.219652
			9.13027	5.19844				9.39495	5.35214				0.112628	0.153262
			10.0792	5.12597				9.84394	2.43456				-0.07929	0.11667
			9.65871	4.12397				9.18666	5.11686				-0.07375	0.131003
			9.80825	5.18912				9.5065	2.6141				-0.63005	-0.11294
			9.41573	5.8339				8.58191	6.25394				-0.22336	0.035583
			9.7517	4.73729				8.945	3.12315				0.295441	0.046694
			8.57533	3.53056				8.87662	2.47233				1.31674	0.166589
			9.7435	5.88958				9.24568	4.03371				-0.12958	-0.11084
			9.14495	4.70317				9.18039	3.60177				-0.16411	-0.15425
			9.16827	5.31538				9.99449	4.27444				-0.79922	-0.16312
			9.10625	5.95927				9.34027	0.563841				0.062057	-0.2062
			9.51625	4.63353				9.45233	2.08512				0.272265	0.524633
			9.18851	4.91203				9.85862	6.40338				-0.65056	-0.31219
			8.97356	5.23804				9.27864	7.01906				0.008886	-0.02086
			9.01891	3.00698				9.74272	4.50568				0.565364	0.014817
			9.18236	3.98433				9.77568	5.52575				0.066261	-0.08144
			9.12894	4.22846				8.87074	3.29181				-0.01497	0.057949
			4.36225	-5.10185				10.7257	5.51659				-0.12543	-0.21592
			9.04839	6.97842				9.95288	3.08376				0.641904	-0.04703
			9.62804	5.54471				9.41779	3.45237				0.062707	-0.0566
			8.49887	2.45067				10.3453	5.14909				0.223511	-0.06073
			8.83646	2.12854				9.26534	5.04295				1.08359	0.007836
			9.15872	3.08719				10.3399	4.56585				0.027231	0.309916
			10.51	6.41727				9.32734	6.1362				-0.17526	0.027575
			10.7259	5.06468				9.45677	5.88344				0.442317	-0.0751
			8.91115	5.05218				8.79483	3.71134				0.09374	0.035316
			9.84506	3.23795				8.80286	2.69755				0.160802	-0.28092
			9.50207	4.44908				8.56784	4.94068				-0.32312	-0.40385
			9.08172	3.86377				9.02587	4.78353				0.112732	0.048973
			8.86149	6.1474				9.61179	1.15069				0.331421	0.151933
			8.93695	3.27181				8.76856	6.97662				0.120901	0.127153
			8.4253	5.6859				9.6943	5.91215				-0.35049	-0.13043
			9.68238	6.03485				9.9006	4.46209				-0.24793	-0.27919
			9.23548	4.78335				10.5457	3.22461				0.233151	0.095961
			10.0541	6.53368				9.50663	4.92467				-0.13087	0.055705
			10.0432	6.63161				10.6964	3.34544				0.125988	0.075765
			9.44139	4.4808				9.65564	3.38441				0.315198	0.169834
			11.876	5.69921				9.05055	2.59412				0.432668	0.220089
			9.73779	5.22989				7.22342	4.12388				0.019678	0.405921
			9.21582	6.50959				10.0844	6.09612				0.033091	-0.15183
			8.6959	5.5099				8.79742	3.699				-0.58737	0.02907
			9.36941	3.81601				8.86898	6.5286				0.187991	-0.19395
			8.69126	3.81524				9.85049	3.37244				1.27282	0.017764
			9.36545	4.63116				9.10538	4.81391				0.468396	0.199153
			9.23777	3.17467				9.89303	-0.82291				-0.10047	0.250504
			9.28465	4.26832				9.37487	4.40524				0.615754	-0.26659
			9.332	5.0817				9.26904	4.74712				-0.12457	-0.0956
			9.21162	4.72992				8.08344	3.7084				-0.77838	-0.13802
			8.80098	8.00281				9.17858	2.94377				0.085458	0.073139
			9.06688	4.74197				8.42914	5.17407				0.01538	-0.3306
			9.55493	3.64463				8.75575	2.22017				0.635073	-0.17019
			9.36519	3.04931				8.90586	5.30014				0.264564	-0.17449
			8.33871	5.11345				9.82359	6.09045				0.431388	-0.30549
			9.74936	4.43368				8.76015	4.7999				0.536577	0.162869
			10.4563	4.33879				9.4336	5.2125				-0.38724	-0.40254
			10.3776	4.47008				9.20302	4.10709				0.134512	0.38523
			9.86773	2.32429				9.1119	2.43007				-0.22719	-0.19868
			9.4982	4.18389				8.49965	3.9908				-0.66234	-0.11791
			8.74123	2.54942				9.23579	5.01977				-0.43949	-0.0247
			9.72672	5.48479				9.13186	5.76084				-0.56317	-0.39732
			9.78836	7.72376				9.36968	4.22581				0.20591	-0.362
			8.85731	3.48506				9.90767	4.7303				0.005903	-0.1971
			9.50997	8.07302				9.54468	3.27879				0.420845	0.582868
			10.1066	2.46357				9.7577	4.87506				0.054879	0.114374
			10.3104	3.50744				8.07664	4.44351				0.412287	0.26656
			10.75	7.59303				10.0276	3.58703				-0.09738	0.188129
			9.6269	5.64386				10.0005	5.29531				0.074082	0.100211
			8.40355	0.364684				9.97142	2.70651				0.021107	-0.4691
			10.4609	7.52862				9.13026	4.82851				-0.05888	0.342838
			9.92247	5.46884				10.3868	5.50518				-0.0094	0.000399
			10.1158	3.40025				10.2525	3.68555				-0.27744	-0.0811
			8.52228	7.02196				8.62863	4.86561				0.245336	-0.09135
			8.96941	1.94278				8.4665	2.61044				0.5136	-0.23797
			8.57323	3.32877				8.99742	3.62238				-0.47316	-0.11494
			9.99753	2.98784				8.68306	4.82808				0.424153	0.111766
			10.4102	5.09685				10.304	6.58075				-0.84264	-0.1481
			9.37194	7.72018				9.5339	6.02043				-0.30951	-0.11583
			9.88831	3.55009				9.74345	5.75799				-0.06478	0.293025
			10.3508	5.89799				8.71437	2.62084				0.621543	0.315144
			10.399	4.86645				11.2926	4.25941				-0.42191	-0.04726
			9.98511	6.09149				10.042	6.95099				0.404455	-0.0325
			9.46969	5.09729				9.27078	5.37183				0.158673	-0.02656
			8.93134	5.83783				9.82455	-0.8471				0.407385	0.293397
			10.4013	3.21464				10.368	4.1655				-0.34693	-0.1961
			8.24376	4.52616				7.87524	2.0145				-0.44826	-0.12819
			9.84304	5.32873				9.89938	3.5963				-0.20377	-0.0866
			9.49326	6.52505				9.55182	5.33422				-0.46354	0.291091
			9.49831	6.08634				9.2888	4.90215				-0.41547	-0.13225
			9.87405	5.24551				9.01022	4.36842				0.235798	-0.24972
			9.90476	6.01311				9.31784	5.20976				-0.17405	-0.28499
			10.017	7.64168				9.58745	4.67583				-0.33896	-0.21399
			9.53275	5.06929				9.96838	3.78044				-0.01053	-0.17654
			8.64597	4.4224				9.35069	5.55353				-0.02337	-0.2164
			9.00397	3.70341				9.58056	4.97863				0.469987	-0.05779
			9.89013	5.21089				8.7286	6.54905				0.022573	-0.5196
			9.76729	6.4659				10.0775	9.26042				0.096073	-0.28028
			9.46333	5.96223				9.40883	4.82638				-0.88032	-0.2051
			8.8154	3.38181				9.42306	6.28435				0.567136	0.001474
			9.23043	3.92092				9.77718	5.60418				0.413823	-0.3176
			10.4263	4.78655				9.0683	4.57948				-0.68959	-0.27139
			9.2035	3.49411				9.32327	5.00663				-0.03127	-0.04364
			9.69562	5.51697				9.84932	3.6751				0.278826	-0.11284
			10.9918	3.02875				9.27258	3.14432				-0.17711	-0.30784
			8.916	3.57709				9.97245	5.14318				0.398723	-0.13961
			9.34235	4.53625				9.04368	2.85517				-0.4262	-0.11235
			9.28062	4.71887				9.62298	2.22752				0.304838	-0.00517
			9.33657	5.04056				9.21869	3.26782				0.641962	0.159023
			8.93719	4.14859				9.32855	5.5923				-0.29605	-0.16866
			9.53373	4.39418				9.73737	4.1692				-0.25768	-0.55338
			8.35056	4.64161				9.81198	5.97963				-0.3602	-0.05744
			7.84233	5.58439				8.97733	3.8823				-0.25994	-0.1071
			8.43456	4.87048				10.0045	4.11127				0.11038	-0.24049
			10.5552	5.36943				8.77833	2.94184				-0.48709	-0.19582
			9.94016	4.76397				9.6874	3.6865				0.228625	0.592652
			9.44649	3.94491				9.88477	5.86949				-0.43914	-0.00123
			9.70091	3.39862				8.57187	3.14915				-0.12732	-0.3081
			9.17943	5.59547				8.46088	3.95705				-0.69197	-0.05054
			10.2914	3.91953				8.53561	0.414027				-0.53723	-0.31189
			10.7521	4.25234				8.06301	3.09776				-0.26879	-0.12185
			8.06865	2.62572				9.06894	0.175684				-0.59699	-0.32292
			9.71114	4.40239				8.85463	3.6506				-0.04989	-0.06822
			8.95488	5.46247				9.06122	4.33285				-0.33189	-0.04171
			8.90202	6.86244				8.4876	2.57538				-0.55444	-0.4161
			9.37531	5.74685				9.29184	3.77412				0.480931	-0.12735
			10.0816	5.68376				9.2381	4.30633				0.425802	-0.23531
			9.56474	5.92513				9.74694	5.24533				0.69881	0.122088
			9.68347	1.11083				7.92719	2.49613				-0.2274	-0.18765
			7.95505	3.68376				9.52869	2.18218				-0.08466	0.033053
			8.09823	3.94991				9.28833	2.47207				0.853694	-0.3743
			9.51298	4.86275				9.72792	1.86683				0.660667	-0.19796
			10.2471	5.66928				8.84119	1.97082				1.5582	0.041903
			9.43581	4.86486				9.84385	3.92565				-0.59826	-0.4941
			11.3511	5.09508				9.22525	1.52877				-0.53384	-0.23535
			10.2151	5.15564				9.30023	2.01482				-0.21273	-0.20344
			11.2705	5.95174				9.03654	3.17951				-0.25987	-0.01028
			9.78458	5.9074				9.24199	4.51953				-0.24267	0.516213
			8.95462	6.00897				8.42739	2.90879				0.361361	-0.08334
			8.6435	3.21371				8.97622	2.86025				0.283984	-0.39093
			10.9168	6.70621				10.402	1.54057				-0.25511	0.013636
			10.5572	5.68961				8.85864	3.91848				0.414631	-0.00642
			11.3715	7.2625				9.10606	2.18587				0.027029	-0.16734
			10.4548	6.24359				9.07581	3.68613				0.671917	0.159947
			10.5567	5.70404				9.12007	3.52599				0.284991	0.020942
			9.96854	5.35279				10.1608	4.69953				-0.20722	0.226456
			10.5189	5.93433				8.78829	0.300417				-0.41424	0.094581
			9.68581	6.18615				9.90214	1.97214				0.070813	0.391084
			9.29485	4.09924				10.2736	3.73513				-0.47642	-0.08273
			10.1472	5.62414				8.30452	5.20432				0.254672	0.050011
			10.0305	4.06539				9.56024	3.44717				0.174179	-0.08813
			8.67739	3.58231				9.70953	4.5022				0.744626	-0.30878
			10.0443	5.1927				9.53498	6.76567				-0.33326	-0.12794
			9.15967	6.69533				9.91872	4.0004				-0.18142	-0.24062
			9.76793	4.11922				9.42383	1.45996				-0.37169	0.151403
			10.7998	3.39818				9.93907	4.05643				0.438967	-0.21457
			9.98563	4.93954				10.427	6.11916				-0.21725	0.427657
			9.02711	4.36215				10.1639	3.88395				0.398196	-0.48972
			9.5174	5.93926				9.38866	4.39368				0.010164	-0.05506
			9.53146	5.24952				8.97821	2.83228				0.664841	0.005092
			10.3286	5.01643				9.55009	3.94391				-0.70938	-0.11335
			8.43557	2.89486				9.315	4.14766				-0.46455	-0.10047
			9.46419	3.77723				8.82227	5.43123				-0.40458	-0.35753
			9.45311	3.26683				9.03817	4.77046				-0.18142	0.250147
			9.75191	5.01318				9.82611	4.84684				-0.10658	0.081589
			8.34572	3.78959				8.40068	6.12286				0.589409	0.225768
			9.64227	5.03704				9.27209	3.65825				-0.27827	0.001812
			9.30542	4.67471				9.65397	4.699				-0.09855	-0.03596
			9.68575	4.10414				10.4923	4.67977				-0.12484	-0.10459
			10.1897	1.82019				9.10616	4.81528				-0.00717	0.052608
			9.3717	3.74722				8.71826	5.15602				-0.06729	0.058922
			9.87372	4.41627				10.032	6.83289				0.314066	-0.0973
			10.2201	2.84234				10.0472	4.6243				0.535835	-0.14801
			9.45626	4.62754				10.1833	6.85752				0.583052	-0.04554
			10.027	6.06038				10.1801	7.7636				-0.10144	-0.25985
			10.2213	1.7478				9.98988	5.27301				-0.43227	-0.51858
			10.0599	4.16059				9.09677	4.75248				0.622411	0.116461
			9.40718	3.65536				10.3904	4.46618				0.627159	-0.05088
			10.6321	5.4391				9.07078	6.41473				-0.53653	0.05341
			9.76188	4.17705				9.27174	3.49176				-0.36853	-0.61583
			10.1837	3.60395				9.00795	5.83803				-0.67189	0.14093
			9.80612	4.76587				9.83536	5.51945				-0.2729	0.202709
			8.16565					9.15678	3.38859				0.042683	-0.09821
			9.83663	5.64953				9.39002	4.84068				-0.45918	-0.21735
			8.45595	6.25758				9.08571	5.38527				-0.56156	-0.11551
			9.73505	5.055				9.52027	6.12318				-0.10415	-0.05803
			9.74149	2.55068				9.48977	5.29793				0.214924	-0.09197
			9.20324	2.93236				9.37365	3.97233				0.014495	0.000403
			9.38563	1.73998				9.24762	3.74071				-0.6384	-0.07231
			8.06723	5.77615				9.44675	3.36993				-0.09906	0.03523
			9.68847	5.24985				9.43643	5.11549				0.164957	-0.0716
			9.04868	6.03552				9.0999	5.34444				-0.10367	0.011386
			10.507	5.70355				9.19635	5.95756				-0.06255	0.101325
			9.62513	5.96516				9.87659	4.21328				0.254036	-0.15452
			8.98612	4.3013				9.68027	2.5724				0.005397	-0.11019
			10.4159	8.13089				8.94488	4.93822				0.453957	-0.00878
			8.66958	4.29454				10.8274	5.77117				0.388352	-0.05448
			9.74195	4.8772				9.36823	4.24803				-0.07308	-0.30145
			9.64889	3.01037				9.19614	6.02502				0.224982	-0.08352
			10.1978	3.50648				9.58672	4.91654				-0.15436	-0.02382
			9.57094	2.79031				8.56884	2.32513				-0.6752	-0.11817
			10.4262	3.64829				10.6784	6.48586				-0.22827	-0.10252
			10.377	5.17714				9.30134	4.80309				-0.11923	0.126338
			9.23789	3.31166				8.92461	3.21597				0.002316	-0.0356
			9.06866	4.43663				7.77044	4.80465				-0.31884	-0.13759
			9.68736	8.46876				10.1124	4.98494				0.034345	-0.2252
			9.0156	5.26299				10.124	2.90791				-0.95564	0.110134
			9.6631	7.12352				9.51491	4.85194				0.637955	0.372909
			9.70491	6.41281				9.14432	2.38943				0.517351	-0.04985
			9.94318	1.2331				8.93673	4.427				-0.26398	-0.07872
			9.98121	3.29704				9.92311	3.78292				0.485587	-0.24561
			8.97687	5.11549				9.92516	2.21014				-0.56099	-0.1216
			9.29451	2.58873				9.11179	4.25665				-0.16186	0.068461
			8.85867	4.50202				10.0841	-0.85831				-0.25602	0.081653
			9.60177	5.17701				9.43458	4.08206				0.617582	-0.42293
			10.1402	3.11458				8.21481	5.48529				-0.8671	-0.3066
			9.26687	4.99187				10.1878	4.6456				0.166554	-0.38943
			9.87052	4.32995				10.0898	6.13011				-0.1141	-0.12274
			9.39495	5.35214				8.82201	6.38144				0.241678	-0.12257
			9.84394	2.43456				9.6297	4.28757				-0.34639	-0.18644
			9.18666	5.11686				10.3516	6.50308				-0.60914	-0.12946
			8.94501	3.12315				9.99088	3.81097				-0.18707	-0.28574
			8.87662	2.47233				9.24399	5.54599				0.062568	-0.04675
			9.24568	4.03371				9.95438	6.85905				-0.13994	-0.28907
			9.18039	3.60177				10.1088	3.57278				-0.46297	-0.15121
			9.9945	4.27444				8.64599	3.25695				-0.21528	-0.3262
			9.34027	0.563841				9.70601	2.1514				0.216289	-0.27906
			9.45233	2.08512				9.36036	4.14618				-0.23812	0.016278
			9.85862	6.40338				10.7479	2.04572				-0.15613	-0.20033
			9.27864	7.01906				10.0238	1.42889				0.259413	-0.24052
			9.74272	4.50568				10.4055	4.82298				-0.05486	-0.33635
			9.77568	5.52575				9.00175	5.28572				0.234374	-0.06475
			8.87074	3.29181				9.98788	6.2969				0.328239	-0.25993
			10.7257	5.51659				8.52614	3.90392				-0.21566	-0.09085
			9.95288	3.08376				9.42254	4.47482				-0.05204	-0.16212
			9.41779	3.45237				8.75654	3.55752				0.063543	-0.09361
			10.3453	5.14909				9.06226	0.484808				0.525145	-0.2206
			9.26534	5.04295				9.71188	0.27453				-0.22981	0.106099
			10.3399	4.56585				9.51715	4.37676				-0.03321	-0.0756
			9.32734	6.1362				9.47572	4.38267				-0.30564	-0.33202
			9.45677	5.88344				9.78574	5.36241				-0.44135	-0.51898
			8.79482	3.71134				8.79822	2.88069				0.130145	0.453303
			8.80286	2.69755				8.84654	2.33557				-0.1358	-0.00718
			8.56784	4.94068				8.80756	5.94737				0.091765	0.14948
			9.02587	4.78353				8.72372	5.86049				-0.11242	0.373836
			9.61179	1.15069				9.21984	2.32063				-0.24962	-0.15557
			8.76856	6.97662				9.58018	2.50009				-0.29024	-0.11575
			9.6943	5.91215				9.47963	3.39472				-0.09116	-0.15097
			9.9006	4.46209				9.91452	4.77377				-0.64037	-0.05215
			10.5458	3.22461			P value	0.0001					-0.3734	0.0499
			9.50663	4.92467			Pearson r	0.1555					-0.54609	-0.12332
			10.6964	3.34544				Correlation					-0.01453	0.086824
			9.65564	3.38441									-0.0912	0.484523
			9.05055	2.59412									0.273042	-0.18628
			7.22342	4.12388									0.163269	0.139903
			10.0844	6.09612									-0.15221	0.236963
			9.06442	4.45205									-0.22414	-0.02666
			8.79742	3.699									-0.17759	-0.10601
			9.15147	4.405									0.701095	0.13802
			10.2111	4.56752									0.129044	0.049806
			8.86898	6.5286									-0.16963	0.160977
			9.6288	4.62115									-0.30708	-0.18415
			7.5431	3.08282									0.165464	0.13524
			9.85049	3.37244									0.299175	-0.23682
			9.10538	4.81391									0.033633	0.086603
			9.89303	-0.82291									0.64443	0.261253
			9.37487	4.40524									-0.59521	-0.20686
			9.26904	4.74712									-0.18154	0.485391
			8.08344	3.7084									0.564013	-0.16771
			9.17858	2.94377									-0.28334	-0.32134
			8.42914	5.17407									0.247295	0.487812
			8.75575	2.22017									0.219661	0.135266
			8.90586	5.30014									0.165158	0.241
			9.82358	6.09045									0.668138	0.658399
			8.76015	4.7999									-0.23817	-0.03452
			9.4336	5.2125									-0.3457	-0.41332
			9.20302	4.10709									0.255819	0.09093
			9.1119	2.43007									0.20787	0.05437
			8.49965	3.9908									-0.23516	-0.14914
			9.23579	5.01977									-0.42716	0.093981
			9.13186	5.76084									0.366454	0.068013
			9.36968	4.22581									0.119317	0.521289
			9.90767	4.7303									0.421429	-0.0577
			9.54468	3.27879									-0.15955	0.200751
			9.7577	4.87506									0.406478	0.533571
			8.07664	4.44351									-0.2805	-0.21796
			10.0276	3.58703									-0.09441	-0.1695
			10.0005	5.29531									-0.11103	-0.11735
			9.97143	2.70651									-0.96061	0.094711
			9.13026	4.82851									0.514689	-0.15526
			10.3868	5.50518									-0.05238	-0.27171
			10.2525	3.68555									0.841565	0.423153
			8.62863	4.86561									0.721663	0.360928
			8.4665	2.61044									-0.06931	0.148924
			8.99742	3.62238									0.154271	-0.37073
			8.68306	4.82808									-0.73668	0.183298
			10.304	6.58075									0.086344	-0.11608
			9.5339	6.02043									0.591888	0.019506
			9.74345	5.75799									0.714988	-0.21567
			8.71437	2.62084									0.133112	-0.41615
			11.2926	4.25941									-0.11076	-0.03908
			10.042	6.95099									-0.48085	-0.2231
			9.27078	5.37183									-0.14975	-0.26035
			9.82455	-0.8471									0.161654	0.209582
			10.368	4.1655									0.759311	-0.16181
			7.87524	2.0145									0.060866	-0.22604
			9.89938	3.5963									-0.38126	-0.00594
			9.55182	5.33422									-0.31378	-0.36668
			9.2888	4.90215									-0.32481	-0.16717
			9.01022	4.36842									0.016172	-0.12331
			9.31784	5.20976									-0.53436	0.201403
			9.58746	4.67583									0.211189	0.071711
			9.96838	3.78044									-0.66825	-0.33956
			9.35069	5.55353									-0.00778	-0.17914
			9.58056	4.97863									-0.07124	-0.2951
			8.7286	6.54905									0.189175	0.009068
			10.0775	9.26042									0.377755	-0.04798
			9.40883	4.82638									-0.63881	-0.20431
			9.42306	6.28435									-0.13803	-0.2157
			9.77718	5.60418									0.338194	0.253239
			9.0683	4.57948									0.176457	-0.29379
			9.32327	5.00663									0.590156	-0.18071
			9.84932	3.6751									-0.19694	-0.01935
			9.27258	3.14432									0.340189	0.012814
			9.97245	5.14318									-0.18875	0.071423
			9.04368	2.85517									0.225657	0.073231
			9.62298	2.22752									-0.33691	-0.05096
			9.21869	3.26782									0.077923	0.302663
			9.32855	5.5923									-0.34679	0.337075
			9.73737	4.1692									-0.16228	-0.1592
			9.81198	5.97963									0.260557	0.44782
			8.97733	3.8823									0.574105	0.120381
			10.0045	4.11127									-0.54451	-0.13282
			8.77833	2.94184									0.397453	0.064903
			9.6874	3.6865									-0.45361	-0.22709
			9.88477	5.86949									-0.05893	-0.00806
			8.57187	3.14915									-0.10578	-0.09904
			8.46088	3.95705									0.402455	-0.01113
			8.53561	0.414027									0.043629	-0.30347
			8.06301	3.09776									-0.12506	-0.00769
			9.06894	0.175684									-0.02457	-0.05917
			8.85463	3.6506									-0.12153	-0.15794
			9.06122	4.33285									-0.79992	0.165356
			8.4876	2.57538									-0.23673	-0.2614
			9.29184	3.77412									0.070445	-0.20739
			9.2381	4.30633									0.070532	0.302367
			9.74694	5.24533									-0.44296	-0.10093
			7.92719	2.49613									0.283006	-0.20202
			9.52869	2.18218									-0.23708	-0.21335
			9.28833	2.47207									-0.04045	-0.0936
			9.72792	1.86683									-0.5742	0.01354
			8.84119	1.97082									0.03911	-0.08208
			9.84385	3.92565									0.107379	-0.27535
			9.22525	1.52877									-0.80805	-0.39637
			9.30022	2.01482									0.548822	-0.13343
			9.03654	3.17951									0.33876	0.130668
			9.24199	4.51953								P value	<0.0001
			8.42739	2.90879								Pearson r	0.2638
			8.97622	2.86025									Correlation
			10.402	1.54057
			8.85865	3.91848
			9.10607	2.18587
			9.07581	3.68613
			9.12007	3.52599
			10.1608	4.69953
			8.78829	0.300417
			9.90214	1.97214
			10.2736	3.73513
			8.30452	5.20432
			9.56024	3.44717
			9.70953	4.5022
			9.53498	6.76568
			9.91872	4.0004
			9.42383	1.45996
			9.93907	4.05643
			10.427	6.11916
			10.1639	3.88395
			9.38866	4.39368
			8.97821	2.83228
			9.55009	3.94391
			9.315	4.14766
			8.82227	5.43123
			9.03817	4.77046
			9.82611	4.84684
			8.40068	6.12286
			9.27209	3.65825
			9.65397	4.699
			10.4923	4.67977
			9.10616	4.81528
			8.71826	5.15602
			10.032	6.83289
			10.0472	4.6243
			10.1833	6.85752
			10.1801	7.7636
			9.98988	5.27301
			9.09677	4.75248
			10.3904	4.46618
			9.07078	6.41473
			9.27174	3.49176
			9.00796	5.83803
			9.83536	5.51945
			9.15678	3.38859
			9.39002	4.84068
			9.08571	5.38527
			9.52027	6.12318
			9.48977	5.29793
			9.37365	3.97233
			9.24762	3.74071
			9.44675	3.36993
			9.43643	5.11549
			9.0999	5.34444
			9.19635	5.95756
			9.87659	4.21328
			9.68027	2.5724
			8.94488	4.93822
			10.8274	5.77117
			9.36823	4.24803
			9.19614	6.02502
			9.58672	4.91654
			8.56884	2.32513
			10.6784	6.48586
			9.30134	4.80309
			8.92461	3.21597
			7.77044	4.80465
			10.1124	4.98494
			10.124	2.90791
			9.51491	4.85194
			8.93673	4.427
			9.92516	2.21014
			9.11179	4.25665
			9.43458	4.08206
			8.21481	5.48529
			10.1878	4.6456
			10.0898	6.13011
			8.82201	6.38144
			9.6297	4.28757
			9.99087	3.81097
			9.24399	5.54599
			9.95438	6.85905
			10.7479	2.04572
			10.0238	1.42889
			10.4055	4.82298
			9.00175	5.28572
			9.98788	6.2969
			8.52614	3.90392
			9.42254	4.47482
			8.75654	3.55752
			9.06225	0.484808
			9.51715	4.37676
			9.47572	4.38267
			9.78574	5.36241
			8.79822	2.88069
			8.84654	2.33557
			8.80756	5.94737
			8.72372	5.86049
			9.21984	2.32063
			9.58018	2.50009
			9.47963	3.39472
			9.91452	4.77377
		P value	<0.0001
		Pearson r	0.2768
			Correlation

## Sheet: Supplementary Figure 4
S4e														S4f
	Metabolites	FM1	FM2	FM3	Tsup1	Tsup2	Tsup3	TsupMet1	TsupMet2	TsupMet3					gene name	glycolysis						gene name	fatty acid oxidation
	Methionine	-0.558918	-0.504946	-0.586834	-0.754505	-0.76711	-0.771933	1.62876	1.18069	1.1348
	Serine	1.31584	1.25066	1.19269	-0.880808	-1.05824	-1.09661	-0.222669	-0.184655	-0.316219						CM 1	CM 2	DM 1	DM 2				CM 1	CM 2	DM 1	DM 2
	S-Adenosylmethionine	1.31981	0.734121	1.64276	-0.893917	-0.903146	-0.887947	-0.100292	-0.145935	-0.765459					Hk2	-1.00152	1.14574	-0.65255	0.508329			Prkaa1	0.241045	1.30853	-0.89531	-0.65427
	Cystathionine	1.2763	1.03903	1.2049	-1.03292	-1.1474	-1.20127	0.00341224	-0.0317264	-0.110333					Pfkm	0.852124	0.433987	0.150197	-1.43631			Acaca	1.19134	0.153446	-1.24377	-0.10102
	S-Adenosylhomocysteine	1.07865	1.21437	1.33314	-1.07408	-1.06681	-1.09117	0.0253804	-0.127521	-0.291961					Pkm	0.707512	0.983097	-0.61742	-1.07319			Acacb	-0.83098	-0.83098	1.17585	0.48612
	Arginine	1.32528	0.955499	1.424	-0.919466	-1.01417	-1.04342	-0.1487	-0.0152326	-0.563781					Pfkp	0.908123	0.822875	-0.86787	-0.86313			Cpt1a	-1.46058	0.263521	0.397524	0.799531
	Palmitoyl sphingomyelin	0.0561279	0.893888	1.22261	-0.98661	-0.257511	-1.62443	0.287923	1.16796	-0.759961					Pfkfb2	-0.16576	0.419548	-1.30254	1.04876			Cpt1b	0.996779	-0.45996	-1.17692	0.6401
	Glutamine	1.45999	1.24122	1.28824	-0.648343	-0.720046	-0.72378	-0.642022	-0.574783	-0.680464					Pfkfb3	1.36701	-0.26013	-1.02832	-0.07856			Cpt1c	-1.41881	0.472152	0.870806	0.07585
	Nicotinamide	0.502833	1.17014	1.68123	-0.566775	-1.13203	-1.13231	0.227719	0.0325373	-0.783345					Pfkfb4	0.806069	-1.43842	0.517747	0.114606			Cpt2	1.24873	-1.07758	0.278326	-0.44948
	Betaine	0.526038	0.718316	1.19164	-1.45259	-1.3564	-0.581019	0.153554	1.16048	-0.360017					Gapdh	0.76594	0.959475	-0.81678	-0.90863			Acsl3	0.909216	0.74786	-1.17573	-0.48135
	Adenosine 5'-monophosphate	-1.00703	-0.61574	0.105645	-0.747806	-0.461937	-0.378173	1.36745	1.94128	-0.203693					Ldha	0.386576	1.13147	-1.21624	-0.30181			Acsl5	0.652649	0.848758	-0.14798	-1.35343
	Glutamic acid	0.843069	0.79946	0.705635	-1.25165	-1.30568	-1.3925	0.407011	0.420623	0.774029												Agpat4	0.981771	0.738921	-0.79058	-0.93011
	2-Aminonicotinic acid	1.67314	1.47553	0.665652	-0.693998	-0.80804	-0.698827	-0.423078	-0.408238	-0.782142												Agpat5	0.743187	0.967608	-1.01032	-0.70048
	Ornithine	1.22469	0.937264	1.16007	-0.899031	-1.1934	-1.16762	0.143819	0.462023	-0.667816												Scd1	0.805065	0.9203	-0.77192	-0.95345
	Choline	0.833585	-0.0802651	0.206837	-0.485656	-1.26582	-1.50973	-0.0140679	1.63628	0.678839												Scd2	0.84778	0.883986	-0.85298	-0.87878
	Lysine	1.27161	0.960901	1.38125	-0.728289	-1.03863	-1.09765	-0.0874343	0.174695	-0.836454
	Histidine	1.69797	0.86201	1.01877	-0.847431	-1.10332	-1.12713	-0.138923	-0.030534	-0.331398
	Acetylcarnitine	-0.865875	-0.58647	-1.39593	0.154828	0.630369	-0.418426	1.81091	0.98991	-0.319313
	Hypoxanthine	0.600126	0.688624	0.726976	1.11355	0.247249	0.307558	-1.37454	-0.569504	-1.74004
	Tryptophan	1.40152	1.02879	1.18134	-0.966214	-1.12478	-1.13949	-0.106532	-0.00391588	-0.270712
	Asparagine	1.33807	1.28818	1.37162	-0.636565	-0.700991	-0.703897	-0.652086	-0.631415	-0.672923
	Carnitine	-0.576481	-0.0614397	-0.864656	-1.29404	-0.0245855	-0.639237	0.592982	1.00379	1.86367
	Aspartic acid	1.09805	1.09263	1.14929	-1.12392	-1.19688	-1.25119	0.0799879	0.0618931	0.0901536
	4-Hydroxyproline	1.12958	1.07606	1.08763	-1.12698	-1.22054	-1.26033	0.0725889	0.135613	0.106381
	3-Indoleacrylic acid	1.39807	1.03883	1.16295	-0.972815	-1.1292	-1.14951	-0.105697	0.00181115	-0.24444
	Threonine	1.12953	1.10044	1.18988	-1.07164	-1.17853	-1.22128	-0.0540442	0.226035	-0.120397
	Glutathione (oxidized)	-0.157129	0.565875	0.822861	-1.26572	-1.25153	-1.22997	1.18795	0.618079	0.709593
	5'-S-Methyl-5'-thioadenosine	1.3345	0.8145	1.58704	-0.899822	-0.910846	-0.885579	-0.123257	-0.15975	-0.756786
	Palmitoylcarnitine	-1.42798	-0.706259	-0.94003	1.70198	0.8496	0.54917	-0.54122	0.598595	-0.0838588
	Proline	1.13684	1.13278	0.877917	-1.20852	-1.18714	-1.28897	0.28503	0.194446	0.0576212
	Creatinine	1.21135	1.075	0.070865	-1.14157	-1.28291	-1.29949	0.440714	0.698882	0.227157
	Cytidine 5'-monophosphate (hydrate)	0.992176	0.919878	1.29104	-1.19426	-1.21667	-1.21733	0.291713	0.167184	-0.0337239
	Adenine	1.20028	1.13708	1.52945	-0.871995	-0.881336	-0.907306	-0.28139	-0.289134	-0.635648
	Acetylcholine	1.08076	0.934291	0.761366	-1.79402	-0.948341	-0.949356	0.513465	0.289937	0.111896
	Citrulline	1.0573	0.925487	1.41479	-0.469444	-1.33902	-1.38715	0.00394051	0.0775892	-0.283498
	Argininosuccinic acid	1.10664	1.29352	1.41509	-0.943638	-0.971862	-0.974812	-0.186507	-0.428518	-0.30991
	N3,N4-Dimethylarginine	0.284178	1.34687	1.82477	-0.251377	-0.693028	-0.840547	-0.539208	-0.0207003	-1.11096
	Methionine sulfoxide	0.634545	0.67838	0.687181	-1.29936	-1.24857	-1.39013	0.253179	0.872722	0.812062
	Cytosine	1.03944	1.02149	1.43102	-1.13744	-1.12646	-1.10612	0.115884	-0.104006	-0.133811
	Cytidine	1.4726	1.22426	1.26358	-0.65029	-0.825192	-0.851976	-0.651557	-0.480963	-0.500462
	Acetylarginine	0.708085	1.01547	0.547461	-1.28821	-1.29717	-1.36764	0.650394	0.520032	0.511571
	2-methoxy-5-(1H-1,2,4-triazol-5-yl)-4-(trifluoromethyl)pyridine	1.04073	1.40927	1.32159	-0.730219	-1.07094	-0.224836	-0.0580383	-0.729176	-0.958382
	Carnosine	1.29087	1.29186	1.36563	-0.808788	-0.843154	-0.84956	-0.401072	-0.471369	-0.574417
	Palmitoyl ethanolamide	-0.926584	-0.887841	-1.2116	1.92805	0.426411	-0.0638962	-0.379156	0.886665	0.22795
	7-Methylguanine	1.54595	1.21519	1.0701	-0.292965	-0.975318	-1.1095	-0.430679	-0.435074	-0.587702
	1-Methylhistidine	1.18629	0.968873	1.13838	-1.09927	-1.22871	-1.26125	0.057195	0.212818	0.025671
	7-(tert-butyl)-4-imino-1,2,3,4,5,6-hexahydropyrido[3,4-d]pyridazine-1,5-dione	0.708322	1.47813	1.3032	-0.841328	-1.0199	-0.763059	0.509971	-0.48896	-0.886368
	4-Acetamidobenzoic acid	1.94501	0.225527	0.830673	-0.832528	-1.10988	-1.13342	0.436037	-0.106507	-0.254906
	Thymine	1.04301	-0.1738	-0.0369819	1.12878	0.613837	0.979538	-1.12476	-1.05127	-1.37835
	Guanine	0.804244	1.14751	1.19112	-1.17467	-1.3231	-1.1764	0.124563	0.253727	0.153
	4-Guanidinobutyric acid	-0.354942	-0.107889	-0.0726284	-1.05154	-1.00561	-1.09585	1.2725	1.18047	1.2355
	Anthranilic acid	-0.710303	-1.05399	-1.33392	0.440933	1.07921	1.13726	0.473777	0.912966	-0.945935
	3-amino-2-phenyl-2H-pyrazolo[4,3-c]pyridine-4,6-diol	-0.829544	-1.10604	-1.15206	1.39476	1.16383	1.10036	0.0233939	-0.105985	-0.488719
	4-Hydroxybenzaldehyde	1.32347	0.955588	0.993832	-0.992936	-1.25866	-1.30069	-0.00416379	0.292471	-0.00890856
	gamma-Glutamylglutamic acid	0.691944	0.73338	0.680469	-1.09015	-1.12635	-1.0053	1.4591	0.486018	-0.829107
	2-Acetamido-N-aspartyl-2-deoxyhexopyranosylamine	0.525051	0.669281	0.794146	-1.42325	-1.2668	-1.29586	0.714132	0.677683	0.605624

[truncated: 7 more sheets: Supplementary Figure 5, Supplementary Figure 6, Supplementary Figure 7, Supplementary Figure 8, Supplementary Figure 9, Supplementary Figure 10, Western Blotting ]
